# Supplementary material for: Comparative Genome Analysis of Campylobacter fetus Subspecies Revealed Horizontally Acquired Genetic Elements Important for Virulence and Niche Specificity
Source: PLoS One. 2014 Jan 9;9(1):e85491. doi: 10.1371/journal.pone.0085491 (PMC3887049; doi:10.1371/journal.pone.0085491)
Supplement: File S1 — (XLSX) [file pone.0085491.s006.xlsx]

## Sheet: Cfv_84-112_Job_23930.tsv
Feature ID	Type	Start	Stop	Frame	Strand	Length (bp)	Function	Subsystem	comment	locus
fig|6666666.23930.peg.1	CDS	1	1311	1	+	1311	Chromosomal replication initiator protein DnaA	Cell Division Subsystem including YidCD; <br>DNA-replication; <br>DNA replication cluster 1
fig|6666666.23930.peg.2	CDS	1449	2519	3	+	1071	DNA polymerase III beta subunit (EC 2.7.7.7)	Cell Division Subsystem including YidCD; <br>DNA-replication; <br>DNA replication cluster 1
fig|6666666.23930.peg.3	CDS	2528	4849	2	+	2322	DNA gyrase subunit B (EC 5.99.1.3)	Cell Division Subsystem including YidCD; <br>DNA gyrase subunits; <br>DNA replication cluster 1; <br>DNA topoisomerases, Type II, ATP-dependent; <br>Resistance to fluoroquinolones
fig|6666666.23930.peg.4	CDS	4849	6231	1	+	1383	diguanylate cyclase/phosphodiesterase (GGDEF & EAL domains) with PAS/PAC sensor(s)	- none -
fig|6666666.23930.peg.5	CDS	6234	6674	3	+	441	NADPH-dependent 7-cyano-7-deazaguanine reductase (EC 1.7.1.-)	Queuosine-Archaeosine Biosynthesis; <br>tRNA modification Bacteria
fig|6666666.23930.peg.6	CDS	6684	7904	3	+	1221	Hydrolase (HAD superfamily)	- none -
fig|6666666.23930.peg.7	CDS	8055	8477	3	+	423	FIG00469920: hypothetical protein	- none -
fig|6666666.23930.peg.8	CDS	10118	8478	-2	-	1641	Flagellar hook protein FlgE	Flagellum
fig|6666666.23930.peg.9	CDS	10906	10115	-1	-	792	Flagellar basal-body rod modification protein FlgD	Flagellar motility; <br>Flagellum
fig|6666666.23930.peg.10	CDS	12565	10964	-1	-	1602	Flagellar hook-length control protein FliK	Flagellum
fig|6666666.23930.peg.11	CDS	12725	13927	2	+	1203	Putative efflux protein	- none -
fig|6666666.23930.peg.12	CDS	13920	14054	3	+	135	hypothetical protein	- none -
fig|6666666.23930.peg.13	CDS	14014	15822	1	+	1809	GTP-binding protein TypA/BipA	Universal GTPases
fig|6666666.23930.peg.14	CDS	15822	16505	3	+	684	hypothetical protein	- none -
fig|6666666.23930.peg.15	CDS	17607	16546	-3	-	1062	Putative helix-turn-helix containing protein	- none -
fig|6666666.23930.peg.16	CDS	18184	17615	-1	-	570	Ribonuclease HII (EC 3.1.26.4)	Ribonuclease H
fig|6666666.23930.peg.17	CDS	19154	18177	-2	-	978	Integral membrane protein	- none -
fig|6666666.23930.peg.18	CDS	19281	20240	3	+	960	Ferric iron ABC transporter, ATP-binding protein	Iron acquisition in Streptococcus
fig|6666666.23930.peg.19	CDS	20879	20250	-2	-	630	conserved hypothetical secreted protein	- none -
fig|6666666.23930.peg.20	CDS	21945	21001	-3	-	945	Cobalt-zinc-cadmium resistance protein CzcD	Cobalt-zinc-cadmium resistance
fig|6666666.23930.peg.21	CDS	22265	24334	2	+	2070	Ribonucleotide reductase of class III (anaerobic), large subunit (EC 1.17.4.2)	Ribonucleotide reduction
fig|6666666.23930.peg.22	CDS	24466	24579	1	+	114	hypothetical protein	- none -
fig|6666666.23930.peg.23	CDS	24548	25912	2	+	1365	Nicotinamide phosphoribosyltransferase (EC 2.4.2.12)	NAD and NADP cofactor biosynthesis global
fig|6666666.23930.peg.24	CDS	25923	26084	3	+	162	hypothetical protein	- none -
fig|6666666.23930.peg.25	CDS	26078	26749	2	+	672	Ribonucleotide reductase of class III (anaerobic), activating protein (EC 1.97.1.4)	Ribonucleotide reduction
fig|6666666.23930.peg.26	CDS	27346	26798	-1	-	549	Cytolethal distending toxin subunit C	Cytolethal distending toxin of Campylobacter jejuni; <br>Cytolethal distending toxins
fig|6666666.23930.peg.27	CDS	28146	27346	-3	-	801	Cytolethal distending toxin subunit B	Cytolethal distending toxin of Campylobacter jejuni; <br>Cytolethal distending toxins
fig|6666666.23930.peg.28	CDS	28976	28155	-2	-	822	Cytolethal distending toxin subunit A	Cytolethal distending toxin of Campylobacter jejuni; <br>Cytolethal distending toxins
fig|6666666.23930.peg.29	CDS	29840	29352	-2	-	489	transformation system protein	- none -
fig|6666666.23930.peg.30	CDS	30008	31030	2	+	1023	Ribonucleotide reductase of class Ia (aerobic), beta subunit (EC 1.17.4.1)	Ribonucleotide reduction
fig|6666666.23930.peg.31	CDS	31020	31682	3	+	663	Aliphatic amidase amiE (EC 3.5.1.4)	- none -
fig|6666666.23930.peg.32	CDS	31740	32369	3	+	630	Protein-L-isoaspartate O-methyltransferase (EC 2.1.1.77)	Protein-L-isoaspartate O-methyltransferase; <br>Stationary phase repair cluster; <br>Ton and Tol transport systems
fig|6666666.23930.peg.33	CDS	32444	33094	2	+	651	Superoxide dismutase [Fe] (EC 1.15.1.1)	Oxidative stress; <br>Protection from Reactive Oxygen Species
fig|6666666.23930.peg.34	CDS	33550	33861	1	+	312	SSU ribosomal protein S10p (S20e)	Ribosome SSU bacterial
fig|6666666.23930.peg.35	CDS	33880	34458	1	+	579	LSU ribosomal protein L3p (L3e)	Ribosome LSU bacterial
fig|6666666.23930.peg.36	CDS	34455	35069	3	+	615	LSU ribosomal protein L4p (L1e)	Ribosome LSU bacterial
fig|6666666.23930.peg.37	CDS	35072	35353	2	+	282	LSU ribosomal protein L23p (L23Ae)	Ribosome LSU bacterial
fig|6666666.23930.peg.38	CDS	35355	36185	3	+	831	LSU ribosomal protein L2p (L8e)	Ribosome LSU bacterial
fig|6666666.23930.peg.39	CDS	36188	36469	2	+	282	SSU ribosomal protein S19p (S15e)	Ribosome SSU bacterial
fig|6666666.23930.peg.40	CDS	36479	36811	2	+	333	LSU ribosomal protein L22p (L17e)	Ribosome LSU bacterial
fig|6666666.23930.peg.41	CDS	36813	37511	3	+	699	SSU ribosomal protein S3p (S3e)	Ribosome SSU bacterial
fig|6666666.23930.peg.42	CDS	37514	37939	2	+	426	LSU ribosomal protein L16p (L10e)	Ribosome LSU bacterial
fig|6666666.23930.peg.43	CDS	37926	38111	3	+	186	LSU ribosomal protein L29p (L35e)	Ribosome LSU bacterial
fig|6666666.23930.peg.44	CDS	38122	38379	1	+	258	SSU ribosomal protein S17p (S11e)	Ribosome SSU bacterial
fig|6666666.23930.peg.45	CDS	38379	38747	3	+	369	LSU ribosomal protein L14p (L23e)	Ribosome LSU bacterial
fig|6666666.23930.peg.46	CDS	38747	38980	2	+	234	LSU ribosomal protein L24p (L26e)	Ribosome LSU bacterial
fig|6666666.23930.peg.47	CDS	38983	39525	1	+	543	LSU ribosomal protein L5p (L11e)	Ribosome LSU bacterial
fig|6666666.23930.peg.48	CDS	39527	39712	2	+	186	SSU ribosomal protein S14p (S29e) @ SSU ribosomal protein S14p (S29e), zinc-dependent	Ribosome SSU bacterial; <br>Ribosome SSU bacterial
fig|6666666.23930.peg.49	CDS	39723	40118	3	+	396	SSU ribosomal protein S8p (S15Ae)	Ribosome SSU bacterial
fig|6666666.23930.peg.50	CDS	40240	40776	1	+	537	LSU ribosomal protein L6p (L9e)	Ribosome LSU bacterial
fig|6666666.23930.peg.51	CDS	40786	41142	1	+	357	LSU ribosomal protein L18p (L5e)	Ribosome LSU bacterial
fig|6666666.23930.peg.52	CDS	41157	41600	3	+	444	SSU ribosomal protein S5p (S2e)	Ribosome SSU bacterial
fig|6666666.23930.peg.53	CDS	41610	42011	3	+	402	LSU ribosomal protein L15p (L27Ae)	Ribosome LSU bacterial
fig|6666666.23930.peg.54	CDS	42164	43273	2	+	1110	Preprotein translocase secY subunit (TC 3.A.5.1.1)	- none -
fig|6666666.23930.peg.55	CDS	43275	44033	3	+	759	Methionine aminopeptidase (EC 3.4.11.18)	CBSS-312309.3.peg.1965; <br>Translation termination factors bacterial
fig|6666666.23930.peg.56	CDS	44282	44500	2	+	219	Translation initiation factor 1	Translation initiation factors bacterial
fig|6666666.23930.peg.57	CDS	44777	45145	2	+	369	SSU ribosomal protein S13p (S18e)	Ribosome SSU bacterial
fig|6666666.23930.peg.58	CDS	45155	45547	2	+	393	SSU ribosomal protein S11p (S14e)	Ribosome SSU bacterial
fig|6666666.23930.peg.59	CDS	45575	46201	2	+	627	SSU ribosomal protein S4p (S9e)	Ribosome SSU bacterial
fig|6666666.23930.peg.60	CDS	46214	47212	2	+	999	DNA-directed RNA polymerase alpha subunit (EC 2.7.7.6)	RNA polymerase bacterial
fig|6666666.23930.peg.61	CDS	47231	47587	2	+	357	LSU ribosomal protein L17p	Ribosome LSU bacterial
fig|6666666.23930.peg.62	CDS	47812	48078	1	+	267	Iron-sulfur cluster assembly scaffold protein NifU	Iron-sulfur cluster assembly
fig|6666666.23930.peg.63	CDS	48068	48616	2	+	549	FIG00469423: hypothetical protein	- none -
fig|6666666.23930.peg.64	CDS	48597	49886	3	+	1290	UDP-N-acetylmuramoylalanyl-D-glutamate--2,6-diaminopimelate ligase (EC 6.3.2.13)	Peptidoglycan Biosynthesis; <br>Peptidoglycan biosynthesis--gjo
fig|6666666.23930.peg.65	CDS	49906	50253	1	+	348	Aspartate 1-decarboxylase (EC 4.1.1.11)	Coenzyme A Biosynthesis; <br>Coenzyme A Biosynthesis cluster
fig|6666666.23930.peg.66	CDS	50741	52387	2	+	1647	Methyl-accepting chemotaxis protein	- none -
fig|6666666.23930.peg.67	CDS	52453	52764	1	+	312	Transcriptional regulatory protein	- none -
fig|6666666.23930.peg.68	CDS	52766	53842	2	+	1077	Putative periplasmic protein	- none -
fig|6666666.23930.peg.69	CDS	53839	54672	1	+	834	Octaprenyl diphosphate synthase (EC 2.5.1.90) / Dimethylallyltransferase (EC 2.5.1.1) / (2E,6E)-farnesyl diphosphate synthase (EC 2.5.1.10) / Geranylgeranyl diphosphate synthase (EC 2.5.1.29)	Isoprenoid Biosynthesis; <br>Isoprenoid Biosynthesis; <br>Isoprenoid Biosynthesis: Interconversions; <br>Isoprenoinds for Quinones; <br>Isoprenoinds for Quinones; <br>Isoprenoinds for Quinones; <br>Isoprenoinds for Quinones; <br>Polyprenyl Diphosphate Biosynthesis; <br>Polyprenyl Diphosphate Biosynthesis; <br>Polyprenyl Diphosphate Biosynthesis
fig|6666666.23930.peg.70	CDS	54678	56579	3	+	1902	Transketolase (EC 2.2.1.1)	Pentose phosphate pathway
fig|6666666.23930.peg.72	CDS	56728	58176	1	+	1449	Aldehyde dehydrogenase A (EC 1.2.1.22) / Glycolaldehyde dehydrogenase (EC 1.2.1.21)	Methylglyoxal Metabolism
fig|6666666.23930.peg.71	CDS	56729	56595	-2	-	135	hypothetical protein	- none -
fig|6666666.23930.peg.73	CDS	58487	58287	-2	-	201	hypothetical protein	- none -
fig|6666666.23930.peg.74	CDS	60549	58471	-3	-	2079	Carbon starvation protein A	Carbon Starvation
fig|6666666.23930.peg.75	CDS	60742	60942	1	+	201	hypothetical protein	- none -
fig|6666666.23930.peg.76	CDS	61169	61882	2	+	714	Sulfur carrier protein adenylyltransferase ThiF	Thiamin biosynthesis
fig|6666666.23930.peg.77	CDS	61875	62636	3	+	762	Thiazole biosynthesis protein ThiG	Thiamin biosynthesis
fig|6666666.23930.peg.78	CDS	62658	63818	3	+	1161	Thiazole biosynthesis protein ThiH	Thiamin biosynthesis
fig|6666666.23930.peg.79	CDS	64485	63868	-3	-	618	FIG000605: protein co-occurring with transport systems (COG1739)	Transport system clustering with HemG
fig|6666666.23930.peg.80	CDS	64561	65391	1	+	831	UTP--glucose-1-phosphate uridylyltransferase (EC 2.7.7.9)	- none -
fig|6666666.23930.peg.81	CDS	65378	66583	2	+	1206	Glucose-6-phosphate isomerase (EC 5.3.1.9)	Glycolysis and Gluconeogenesis
fig|6666666.23930.peg.82	CDS	66788	67225	2	+	438	Possible bacterioferritin	- none -
fig|6666666.23930.peg.83	CDS	67852	67286	-1	-	567	Putative periplasmic protein	- none -
fig|6666666.23930.peg.84	CDS	68395	68015	-1	-	381	Diadenosine tetraphosphate (Ap4A) hydrolase and other HIT family hydrolases	- none -
fig|6666666.23930.peg.85	CDS	69003	68392	-3	-	612	Dethiobiotin synthetase (EC 6.3.3.3)	Biotin biosynthesis; <br>Biotin biosynthesis Experimental
fig|6666666.23930.peg.86	CDS	69689	69000	-2	-	690	Biotin synthesis protein BioC	Biotin biosynthesis; <br>Biotin biosynthesis Experimental
fig|6666666.23930.peg.87	CDS	70293	69679	-3	-	615	Biotin synthesis protein BioG	Biotin biosynthesis; <br>Biotin biosynthesis Experimental
fig|6666666.23930.peg.88	CDS	71380	70274	-1	-	1107	8-amino-7-oxononanoate synthase (EC 2.3.1.47)	Biotin biosynthesis; <br>Biotin biosynthesis Experimental
fig|6666666.23930.peg.89	CDS	71549	71971	2	+	423	hypothetical protein	- none -
fig|6666666.23930.peg.90	CDS	71950	72768	1	+	819	Thiamine-monophosphate kinase (EC 2.7.4.16)	5-FCL-like protein; <br>Riboflavin synthesis cluster; <br>Thiamin biosynthesis
fig|6666666.23930.peg.91	CDS	72746	73879	2	+	1134	tRNA pseudouridine 13 synthase (EC 4.2.1.-)	Stationary phase repair cluster; <br>tRNA modification Bacteria; <br>tRNA processing
fig|6666666.23930.peg.92	CDS	74569	74354	-1	-	216	FIG00469490: hypothetical protein	- none -
fig|6666666.23930.peg.93	CDS	74942	74553	-2	-	390	Flagellar biosynthesis protein FliS	Flagellum
fig|6666666.23930.peg.94	CDS	76776	74953	-3	-	1824	Flagellar hook-associated protein FliD	Flagellum
fig|6666666.23930.peg.95	CDS	77160	76780	-3	-	381	Flagellin protein FlaG	Flagellum
fig|6666666.23930.peg.96	CDS	77281	77628	1	+	348	JHP0747 family	- none -
fig|6666666.23930.peg.97	CDS	77618	78193	2	+	576	16S rRNA (guanine(966)-N(2))-methyltransferase (EC 2.1.1.171) ## SSU rRNA m(2)G966	CBSS-266117.6.peg.1260; <br>CBSS-269801.1.peg.1715; <br>RNA methylation
fig|6666666.23930.peg.98	CDS	78255	79304	3	+	1050	Flagellar P-ring protein FlgI	Flagellum
fig|6666666.23930.peg.99	CDS	79305	79604	3	+	300	FIG00469721: hypothetical protein	- none -
fig|6666666.23930.peg.100	CDS	79661	79864	2	+	204	FIG00469462: hypothetical protein	- none -
fig|6666666.23930.peg.101	CDS	79903	80337	1	+	435	FIG00469453: hypothetical protein	- none -
fig|6666666.23930.peg.102	CDS	80339	82192	2	+	1854	Flagellar hook-associated protein FlgK	Flagellum
fig|6666666.23930.peg.103	CDS	82195	82971	1	+	777	FIG00469843: hypothetical protein	- none -
fig|6666666.23930.peg.104	CDS	83045	84412	2	+	1368	Phosphomannomutase (EC 5.4.2.8) / Phosphoglucomutase (EC 5.4.2.2) / Phosphoglucosamine mutase (EC 5.4.2.10)	Sialic Acid Metabolism; <br>UDP-N-acetylmuramate from Fructose-6-phosphate Biosynthesis
fig|6666666.23930.peg.105	CDS	84409	85743	1	+	1335	probable mannose-6-phosphate isomerase	- none -
fig|6666666.23930.peg.106	CDS	85743	86414	3	+	672	Queuosine Biosynthesis QueC ATPase	Queuosine-Archaeosine Biosynthesis; <br>tRNA modification Bacteria
fig|6666666.23930.peg.107	CDS	86507	87796	2	+	1290	Glutamyl-tRNA(Gln) synthetase (EC 6.1.1.24)	tRNA aminoacylation, Glu and Gln
fig|6666666.23930.peg.108	CDS	87793	88092	1	+	300	Integral membrane protein YggT, involved in response to extracytoplasmic stress (osmotic shock)	- none -
fig|6666666.23930.peg.109	CDS	88070	89743	2	+	1674	Soluble lytic murein transglycosylase precursor (EC 3.2.1.-)	Murein Hydrolases
fig|6666666.23930.peg.110	CDS	90317	90634	2	+	318	FIG00470277: hypothetical protein	- none -
fig|6666666.23930.peg.111	CDS	90631	91329	1	+	699	hypothetical protein	- none -
fig|6666666.23930.peg.112	CDS	91329	91817	3	+	489	Flavodoxin 1	Flavodoxin
fig|6666666.23930.peg.113	CDS	91926	92426	3	+	501	S-ribosylhomocysteine lyase (EC 4.4.1.21) / Autoinducer-2 production protein LuxS	Methionine Biosynthesis; <br>Methionine Degradation
fig|6666666.23930.peg.114	CDS	93207	92509	-3	-	699	Uracil-DNA glycosylase, family 1	DNA Repair Base Excision; <br>Uracil-DNA glycosylase
fig|6666666.23930.peg.115	CDS	93600	93247	-3	-	354	LSU ribosomal protein L20p	Mycobacterium virulence operon involved in protein synthesis (LSU ribosomal proteins); <br>Ribosome LSU bacterial
fig|6666666.23930.peg.116	CDS	93878	93687	-2	-	192	LSU ribosomal protein L35p	Mycobacterium virulence operon involved in protein synthesis (LSU ribosomal proteins); <br>Ribosome LSU bacterial
fig|6666666.23930.peg.117	CDS	94053	95060	3	+	1008	Ferric iron ABC transporter, iron-binding protein	Iron acquisition in Streptococcus
fig|6666666.23930.peg.118	CDS	95061	96617	3	+	1557	Ferric iron ABC transporter, permease protein	Iron acquisition in Streptococcus
fig|6666666.23930.peg.119	CDS	98092	96677	-1	-	1416	RND efflux system, outer membrane lipoprotein CmeC	Multidrug Resistance Efflux Pumps; <br>Multidrug efflux pump in Campylobacter jejuni (CmeABC operon)
fig|6666666.23930.peg.120	CDS	101231	98085	-2	-	3147	RND efflux system, inner membrane transporter CmeB	Multidrug Resistance Efflux Pumps; <br>Multidrug efflux pump in Campylobacter jejuni (CmeABC operon)
fig|6666666.23930.peg.121	CDS	102352	101231	-1	-	1122	RND efflux system, membrane fusion protein CmeA	Multidrug Resistance Efflux Pumps; <br>Multidrug efflux pump in Campylobacter jejuni (CmeABC operon)
fig|6666666.23930.peg.122	CDS	103123	102482	-1	-	642	Transcriptional repressor of CmeABC operon, CmeR	Multidrug efflux pump in Campylobacter jejuni (CmeABC operon)
fig|6666666.23930.peg.123	CDS	104519	103116	-2	-	1404	Ferredoxin domain-containing integral membrane protein	- none -
fig|6666666.23930.peg.124	CDS	104677	104889	1	+	213	SSU ribosomal protein S21p	Macromolecular synthesis operon; <br>Ribosome SSU bacterial
fig|6666666.23930.peg.125	CDS	105460	104996	-1	-	465	Coenzyme F420 hydrogenase maturation protease (EC 3.4.24.-)	Hydrogenases
fig|6666666.23930.peg.126	CDS	105804	105463	-3	-	342	FIG00469712: hypothetical protein	- none -
fig|6666666.23930.peg.127	CDS	106616	105801	-2	-	816	Formate hydrogenlyase subunit 7	Formate hydrogenase
fig|6666666.23930.peg.128	CDS	107146	106616	-1	-	531	Hydrogenase-4 component H (EC 1.-.-.-)	Formate hydrogenase
fig|6666666.23930.peg.129	CDS	108891	107143	-3	-	1749	Hydrogenase-4 component G (EC 1.-.-.-)	Formate hydrogenase
fig|6666666.23930.peg.131	CDS	110200	110373	1	+	174	hypothetical protein	- none -
fig|6666666.23930.peg.130	CDS	110210	108891	-2	-	1320	Hydrogenase-4 component F (EC 1.-.-.-)	Formate hydrogenase
fig|6666666.23930.peg.132	CDS	111005	110370	-2	-	636	Hydrogenase-4 component E (EC 1.-.-.-)	Formate hydrogenase
fig|6666666.23930.peg.133	CDS	111927	111007	-3	-	921	Hydrogenase-4 component C (EC 1.-.-.-)	Formate hydrogenase
fig|6666666.23930.peg.134	CDS	113880	111928	-3	-	1953	Hydrogenase-4 component B (EC 1.-.-.-) / Formate hydrogenlyase subunit 3	Formate hydrogenase; <br>Formate hydrogenase
fig|6666666.23930.peg.135	CDS	114445	113873	-1	-	573	Hydrogenase-4 component A (EC 1.-.-.-)	Formate hydrogenase
fig|6666666.23930.peg.136	CDS	115036	116658	1	+	1623	Histidine ammonia-lyase (EC 4.3.1.3)	- none -
fig|6666666.23930.peg.137	CDS	116671	117837	1	+	1167	Major outer membrane protein	- none -
fig|6666666.23930.peg.138	CDS	117847	119400	1	+	1554	Flavocytochrome c flavin subunit	Flavocytochrome C
fig|6666666.23930.peg.139	CDS	119394	119786	3	+	393	Flavocytochrome c heme subunit	Flavocytochrome C
fig|6666666.23930.peg.140	CDS	119796	120341	3	+	546	Cytochrome c nitrite reductase, small subunit NrfH	Nitrate and nitrite ammonification
fig|6666666.23930.peg.141	CDS	120405	121043	3	+	639	First ORF in transposon ISC1904	- none -
fig|6666666.23930.peg.142	CDS	121030	122322	1	+	1293	Mobile element protein	- none -	Transposase B
fig|6666666.23930.peg.143	CDS	122442	123134	3	+	693	PUTATIVE TWO-COMPONENT SENSOR	- none -
fig|6666666.23930.peg.144	CDS	123180	124061	3	+	882	PUTATIVE TWO-COMPONENT SENSOR	- none -
fig|6666666.23930.peg.145	CDS	124051	124740	1	+	690	Putative two-component response regulator	Two-component regulatory systems in Campylobacter
fig|6666666.23930.rna.1	RNA	124872	124788	-3	-	85	tRNA-Ser-GGA	tRNAs
fig|6666666.23930.peg.146	CDS	125151	125627	3	+	477	Molybdenum cofactor biosynthesis protein MoaC	Molybdenum cofactor biosynthesis
fig|6666666.23930.peg.147	CDS	125620	125883	1	+	264	hypothetical protein	- none -
fig|6666666.23930.peg.148	CDS	125893	127068	1	+	1176	hypothetical protein	- none -
fig|6666666.23930.peg.149	CDS	127600	127151	-1	-	450	CopG protein	Copper homeostasis
fig|6666666.23930.peg.150	CDS	129371	127698	-2	-	1674	C4-dicarboxylate transporter DcuB	- none -
fig|6666666.23930.peg.151	CDS	129531	130499	3	+	969	Transmembrane transport protein	- none -
fig|6666666.23930.peg.152	CDS	130507	131313	1	+	807	Zn-dependent protease with chaperone function	- none -
fig|6666666.23930.peg.153	CDS	132999	131404	-3	-	1596	L-lactate permease	Lactate utilization
fig|6666666.23930.peg.154	CDS	133350	134651	3	+	1302	Magnesium and cobalt efflux protein CorC	CBSS-56780.10.peg.1536; <br>Copper homeostasis: copper tolerance; <br>tRNA-methylthiotransferase containing cluster
fig|6666666.23930.peg.155	CDS	135124	134648	-1	-	477	hypothetical protein	- none -
fig|6666666.23930.rna.2	RNA	135674	137134	2	+	1461	Small Subunit Ribosomal RNA; ssuRNA; SSU rRNA	- none -
fig|6666666.23930.rna.3	RNA	137279	137351	2	+	73	tRNA-Ala-TGC	- none -
fig|6666666.23930.rna.4	RNA	137948	140983	2	+	3036	Large Subunit Ribosomal RNA; lsuRNA; LSU rRNA	- none -
fig|6666666.23930.peg.156	CDS	141785	142159	2	+	375	hypothetical protein	- none -
fig|6666666.23930.peg.157	CDS	142364	143449	2	+	1086	Putative MCP-type signal transduction protein	- none -
fig|6666666.23930.peg.158	CDS	143550	144851	3	+	1302	Adenosylmethionine-8-amino-7-oxononanoate aminotransferase (EC 2.6.1.62)	Biotin biosynthesis; <br>Biotin biosynthesis Experimental
fig|6666666.23930.peg.159	CDS	145476	144844	-3	-	633	Endonuclease III (EC 4.2.99.18)	DNA Repair Base Excision
fig|6666666.23930.peg.160	CDS	145575	146384	3	+	810	Cell binding factor 2 precursor	- none -
fig|6666666.23930.peg.161	CDS	146394	147458	3	+	1065	Fructose-bisphosphate aldolase class II (EC 4.1.2.13)	Glycolysis and Gluconeogenesis
fig|6666666.23930.peg.162	CDS	147547	148872	1	+	1326	membrane protein	- none -
fig|6666666.23930.peg.163	CDS	148859	149863	2	+	1005	Putative periplasmic protein	- none -
fig|6666666.23930.peg.164	CDS	149853	150725	3	+	873	1-aminocyclopropane-1-carboxylate deaminase (EC 3.5.99.7)	- none -
fig|6666666.23930.peg.165	CDS	150749	152035	2	+	1287	Histidinol dehydrogenase (EC 1.1.1.23)	Histidine Biosynthesis
fig|6666666.23930.peg.166	CDS	152092	152844	1	+	753	Flagellin C	Adhesion of Campylobacter
fig|6666666.23930.peg.167	CDS	154743	152836	-3	-	1908	RNA polymerase sigma factor RpoD	CBSS-349161.4.peg.2417; <br>Flagellum; <br>Macromolecular synthesis operon; <br>Transcription initiation, bacterial sigma factors
fig|6666666.23930.peg.168	CDS	154900	155712	1	+	813	Flagellar basal-body rod protein FlgF	Flagellum
fig|6666666.23930.peg.169	CDS	155731	156519	1	+	789	Flagellar basal-body rod protein FlgG	Flagellum
fig|6666666.23930.peg.170	CDS	156817	158730	1	+	1914	Putative high-affinity iron permease	- none -
fig|6666666.23930.peg.171	CDS	158727	159248	3	+	522	Periplasmic protein p19 involved in high-affinity Fe2+ transport	- none -
fig|6666666.23930.peg.172	CDS	159421	160785	1	+	1365	Ferrous iron transport permease EfeU	Ferrous iron transporter EfeUOB, low-pH-induced
fig|6666666.23930.peg.173	CDS	160790	162034	2	+	1245	Cell division protein FtsX	Bacterial Cell Division
fig|6666666.23930.peg.174	CDS	162021	163151	3	+	1131	Lipoprotein releasing system transmembrane protein LolC	Lipoprotein sorting system
fig|6666666.23930.peg.175	CDS	163154	163816	2	+	663	Putative ABC transport system ATP-binding protein	- none -
fig|6666666.23930.peg.176	CDS	163813	164310	1	+	498	Possible lipoprotein thiredoxin	- none -
fig|6666666.23930.peg.177	CDS	164382	165353	3	+	972	Agmatine deiminase (EC 3.5.3.12)	Arginine and Ornithine Degradation; <br>Polyamine Metabolism
fig|6666666.23930.peg.178	CDS	165350	166225	2	+	876	Cobalt-zinc-cadmium resistance protein	Cobalt-zinc-cadmium resistance
fig|6666666.23930.peg.179	CDS	166222	167091	1	+	870	N-carbamoylputrescine amidase (3.5.1.53) / Omega amidase (Nit2 homolog)	Arginine and Ornithine Degradation; <br>Polyamine Metabolism
fig|6666666.23930.peg.180	CDS	168344	167130	-2	-	1215	Sodium/glutamate symport protein	Glutamate and Aspartate uptake in Bacteria
fig|6666666.23930.peg.181	CDS	169056	168436	-3	-	621	Predicted metal-dependent hydrolase	- none -
fig|6666666.23930.peg.182	CDS	170354	169032	-2	-	1323	Multi antimicrobial extrusion protein (Na(+)/drug antiporter), MATE family of MDR efflux pumps	Multidrug Resistance Efflux Pumps; <br>Riboflavin, FMN and FAD metabolism in plants
fig|6666666.23930.peg.183	CDS	171223	170351	-1	-	873	Two-component system histidine kinase	Two-component regulatory systems in Campylobacter
fig|6666666.23930.peg.184	CDS	171885	171217	-3	-	669	Two-component system response regulator	Two-component regulatory systems in Campylobacter
fig|6666666.23930.peg.185	CDS	172089	173387	3	+	1299	L-Proline/Glycine betaine transporter ProP	Proline, 4-hydroxyproline uptake and utilization
fig|6666666.23930.peg.186	CDS	173391	175325	3	+	1935	COG0488: ATPase components of ABC transporters with duplicated ATPase domains	- none -
fig|6666666.23930.peg.187	CDS	175335	176711	3	+	1377	sodium-dependent transporter	- none -
fig|6666666.23930.peg.188	CDS	176760	177959	3	+	1200	Putative integral membrane zinc-metalloprotease	- none -
fig|6666666.23930.peg.189	CDS	177946	178731	1	+	786	Protein-N(5)-glutamine methyltransferase PrmC, methylates polypeptide chain release factors RF1 and RF2	A Gammaproteobacteria Cluster Relating to Translation; <br>CBSS-216600.3.peg.802; <br>Translation termination factors bacterial
fig|6666666.23930.peg.190	CDS	178742	179221	2	+	480	membrane protein	- none -
fig|6666666.23930.peg.191	CDS	179568	179218	-3	-	351	hypothetical protein	- none -
fig|6666666.23930.peg.192	CDS	181256	180009	-2	-	1248	Putative periplasmic protein	- none -
fig|6666666.23930.peg.193	CDS	181894	181253	-1	-	642	DNA polymerase, bacteriophage-type (EC 2.7.7.7)	- none -
fig|6666666.23930.peg.194	CDS	182407	181934	-1	-	474	Acetyltransferase, GNAT family	- none -
fig|6666666.23930.peg.195	CDS	183757	182474	-1	-	1284	Ammonium transporter	Ammonia assimilation
fig|6666666.23930.peg.196	CDS	184105	183767	-1	-	339	Nitrogen regulatory protein P-II	Ammonia assimilation
fig|6666666.23930.peg.197	CDS	184312	184446	1	+	135	LSU ribosomal protein L34p	Cell Division Subsystem including YidCD; <br>RNA modification cluster; <br>Ribosome LSU bacterial
fig|6666666.23930.peg.198	CDS	184467	184799	3	+	333	Ribonuclease P protein component (EC 3.1.26.5)	Cell Division Subsystem including YidCD; <br>RNA modification cluster; <br>tRNA processing
fig|6666666.23930.peg.199	CDS	185134	186729	1	+	1596	Inner membrane protein translocase component YidC, long form	CTP synthase (EC 6.3.4.2) cluster; <br>Cell Division Subsystem including YidCD; <br>Mycobacterium virulence operon involved in an unknown function with a Jag Protein and YidC and YidD; <br>RNA modification cluster
fig|6666666.23930.peg.200	CDS	186719	187672	2	+	954	RNA-binding protein Jag	Cell Division Subsystem including YidCD; <br>Mycobacterium virulence operon involved in an unknown function with a Jag Protein and YidC and YidD
fig|6666666.23930.peg.201	CDS	187669	188985	1	+	1317	GTPase and tRNA-U34 5-formylation enzyme TrmE	Cell Division Subsystem including YidCD; <br>RNA modification and chromosome partitioning cluster; <br>RNA modification cluster; <br>Universal GTPases; <br>mnm5U34 biosynthesis bacteria; <br>tRNA modification Bacteria
fig|6666666.23930.peg.202	CDS	189004	191199	1	+	2196	Phosphoribosylformylglycinamidine synthase, synthetase subunit (EC 6.3.5.3)	De Novo Purine Biosynthesis
fig|6666666.23930.peg.203	CDS	191199	191939	3	+	741	DnaJ-like protein DjlA	- none -
fig|6666666.23930.peg.204	CDS	191967	193499	3	+	1533	IMP cyclohydrolase (EC 3.5.4.10) / Phosphoribosylaminoimidazolecarboxamide formyltransferase (EC 2.1.2.3)	5-FCL-like protein; <br>De Novo Purine Biosynthesis; <br>De Novo Purine Biosynthesis
fig|6666666.23930.peg.205	CDS	193645	194043	1	+	399	FIG00469578: hypothetical protein	- none -
fig|6666666.23930.peg.206	CDS	194036	195217	2	+	1182	FIG00469415: hypothetical protein	- none -
fig|6666666.23930.peg.207	CDS	195214	195495	1	+	282	PaaD-like protein (DUF59) involved in Fe-S cluster assembly	Iron-sulfur cluster assembly
fig|6666666.23930.peg.208	CDS	195585	197177	3	+	1593	methyl-accepting chemotaxis protein (tlpB), putative	- none -
fig|6666666.23930.peg.209	CDS	198146	197235	-2	-	912	D-alanine aminotransferase (EC 2.6.1.21)	Pyruvate Alanine Serine Interconversions
fig|6666666.23930.peg.210	CDS	198203	198709	2	+	507	membrane protein	- none -
fig|6666666.23930.peg.211	CDS	200656	198695	-1	-	1962	putative membrane protein	- none -
fig|6666666.23930.peg.212	CDS	200937	200656	-3	-	282	membrane protein	- none -
fig|6666666.23930.peg.213	CDS	201857	200934	-2	-	924	rRNA small subunit methyltransferase H	16S rRNA modification within P site of ribosome; <br>Bacterial Cell Division
fig|6666666.23930.peg.214	CDS	201966	202457	3	+	492	FIG00470301: hypothetical protein	- none -
fig|6666666.23930.peg.215	CDS	202423	202560	1	+	138	FIG00470301: hypothetical protein	- none -
fig|6666666.23930.peg.216	CDS	202681	204138	1	+	1458	Peptidyl-prolyl cis-trans isomerase PpiD (EC 5.2.1.8)	Peptidyl-prolyl cis-trans isomerase
fig|6666666.23930.peg.217	CDS	204144	205628	3	+	1485	Cell division protein FtsA	Bacterial Cell Division; <br>Bacterial Cytoskeleton
fig|6666666.23930.peg.218	CDS	205642	206796	1	+	1155	Cell division protein FtsZ (EC 3.4.24.-)	Bacterial Cell Division; <br>Bacterial Cytoskeleton
fig|6666666.23930.peg.219	CDS	208754	206814	-2	-	1941	Putative lipoprotein	- none -
fig|6666666.23930.peg.220	CDS	208812	210119	3	+	1308	Putative helicase	- none -
fig|6666666.23930.peg.221	CDS	210116	210586	2	+	471	Putative periplasmic protein	- none -
fig|6666666.23930.peg.222	CDS	211147	210632	-1	-	516	Outer membrane lipoprotein carrier protein LolA	Lipoprotein sorting system
fig|6666666.23930.peg.223	CDS	211281	213848	3	+	2568	Protein export cytoplasm protein SecA ATPase RNA helicase (TC 3.A.5.1.1)	- none -
fig|6666666.23930.peg.224	CDS	213850	215040	1	+	1191	Lipoprotein releasing system transmembrane protein LolC	Lipoprotein sorting system
fig|6666666.23930.peg.225	CDS	215372	215043	-2	-	330	Putative periplasmic ATP /GTP-binding protein	- none -
fig|6666666.23930.peg.226	CDS	215713	215441	-1	-	273	Putative periplasmic ATP /GTP-binding protein	- none -
fig|6666666.23930.peg.227	CDS	216940	215732	-1	-	1209	membrane protein	- none -
fig|6666666.23930.peg.228	CDS	218069	216927	-2	-	1143	Putative transport protein	- none -
fig|6666666.23930.peg.229	CDS	218516	218073	-2	-	444	Xanthine-guanine phosphoribosyltransferase (EC 2.4.2.22)	Purine conversions
fig|6666666.23930.peg.230	CDS	219857	218526	-2	-	1332	Xanthine/uracil/thiamine/ascorbate permease family protein	Purine Utilization
fig|6666666.23930.peg.231	CDS	220892	219867	-2	-	1026	Gene SCO4494, often clustered with other genes in menaquinone via futalosine pathway	- none -
fig|6666666.23930.peg.232	CDS	221059	223578	1	+	2520	[Protein-PII] uridylyltransferase (EC 2.7.7.59)	Ammonia assimilation; <br>CBSS-312309.3.peg.1965
fig|6666666.23930.peg.233	CDS	223589	225406	2	+	1818	Glucosamine--fructose-6-phosphate aminotransferase [isomerizing] (EC 2.6.1.16)	Sialic Acid Metabolism; <br>UDP-N-acetylmuramate from Fructose-6-phosphate Biosynthesis
fig|6666666.23930.peg.234	CDS	225544	226761	1	+	1218	membrane protein	- none -
fig|6666666.23930.peg.235	CDS	226761	226997	3	+	237	FIG00626672: hypothetical protein	- none -
fig|6666666.23930.peg.236	CDS	227004	227171	3	+	168	hypothetical protein	- none -
fig|6666666.23930.peg.237	CDS	227935	227174	-1	-	762	Glutamate racemase (EC 5.1.1.3)	Glutamine, Glutamate, Aspartate and Asparagine Biosynthesis; <br>Peptidoglycan Biosynthesis
fig|6666666.23930.peg.238	CDS	229741	227939	-1	-	1803	UbiD family decarboxylase associated with menaquinone via futalosine	- none -
fig|6666666.23930.rna.5	RNA	230424	231884	3	+	1461	Small Subunit Ribosomal RNA; ssuRNA; SSU rRNA	- none -
fig|6666666.23930.rna.6	RNA	232054	232127	1	+	74	tRNA-Ile-GAT	- none -
fig|6666666.23930.rna.7	RNA	232705	235740	1	+	3036	Large Subunit Ribosomal RNA; lsuRNA; LSU rRNA	- none -
fig|6666666.23930.peg.239	CDS	236457	236894	3	+	438	hypothetical protein	- none -
fig|6666666.23930.peg.240	CDS	237280	237639	1	+	360	NADH ubiquinone oxidoreductase chain A (EC 1.6.5.3)	Respiratory Complex I
fig|6666666.23930.peg.241	CDS	237630	238136	3	+	507	NADH-ubiquinone oxidoreductase chain B (EC 1.6.5.3)	Respiratory Complex I
fig|6666666.23930.peg.242	CDS	238129	239814	1	+	1686	NADH-ubiquinone oxidoreductase chain C (EC 1.6.5.3) / NADH-ubiquinone oxidoreductase chain D (EC 1.6.5.3)	Respiratory Complex I; <br>Respiratory Complex I
fig|6666666.23930.peg.243	CDS	239811	240302	3	+	492	NADH-ubiquinone oxidoreductase chain E (EC 1.6.5.3)	Respiratory Complex I
fig|6666666.23930.peg.244	CDS	240289	241509	1	+	1221	NADH-ubiquinone oxidoreductase chain F (EC 1.6.5.3)	Respiratory Complex I
fig|6666666.23930.peg.245	CDS	241509	242903	3	+	1395	NADH-ubiquinone oxidoreductase chain G (EC 1.6.5.3)	Respiratory Complex I
fig|6666666.23930.peg.246	CDS	242900	244177	2	+	1278	NADH-ubiquinone oxidoreductase chain H (EC 1.6.5.3)	Respiratory Complex I
fig|6666666.23930.peg.247	CDS	244167	244664	3	+	498	NADH-ubiquinone oxidoreductase chain I (EC 1.6.5.3)	Respiratory Complex I
fig|6666666.23930.peg.248	CDS	244664	245158	2	+	495	NADH-ubiquinone oxidoreductase chain J (EC 1.6.5.3)	Respiratory Complex I
fig|6666666.23930.peg.249	CDS	245151	245459	3	+	309	NADH-ubiquinone oxidoreductase chain K (EC 1.6.5.3)	Respiratory Complex I
fig|6666666.23930.peg.250	CDS	245449	247260	1	+	1812	NADH-ubiquinone oxidoreductase chain L (EC 1.6.5.3)	Respiratory Complex I
fig|6666666.23930.peg.251	CDS	247257	248744	3	+	1488	NADH-ubiquinone oxidoreductase chain M (EC 1.6.5.3)	Respiratory Complex I
fig|6666666.23930.peg.252	CDS	248741	250150	2	+	1410	NADH-ubiquinone oxidoreductase chain N (EC 1.6.5.3)	Respiratory Complex I
fig|6666666.23930.peg.253	CDS	250372	251127	1	+	756	Nickel ABC transporter periplasmic component NikK	- none -
fig|6666666.23930.peg.254	CDS	251128	251712	1	+	585	Substrate-specific component NikM of nickel ECF transporter	ECF class transporters
fig|6666666.23930.peg.255	CDS	251709	252125	3	+	417	FIG00472546: hypothetical protein	- none -
fig|6666666.23930.peg.256	CDS	252116	252769	2	+	654	Transmembrane component NikQ of energizing module of nickel ECF transporter	ECF class transporters
fig|6666666.23930.peg.257	CDS	252766	253419	1	+	654	ATPase component NikO of energizing module of nickel ECF transporter	ECF class transporters
fig|6666666.23930.peg.258	CDS	253534	255618	1	+	2085	DNA topoisomerase I (EC 5.99.1.2)	CBSS-272943.3.peg.1367; <br>DNA topoisomerases, Type I, ATP-independent; <br>pVir Plasmid of Campylobacter
fig|6666666.23930.peg.259	CDS	255626	256453	2	+	828	Biotin synthase (EC 2.8.1.6)	Biotin biosynthesis; <br>Biotin biosynthesis Experimental
fig|6666666.23930.peg.260	CDS	256434	257600	3	+	1167	NA+/H+ antiporter (napA), putative	- none -
fig|6666666.23930.peg.261	CDS	257682	258959	3	+	1278	Citrate synthase (si) (EC 2.3.3.1)	TCA Cycle
fig|6666666.23930.peg.262	CDS	258956	259738	2	+	783	3&#39;(2&#39;),5&#39;-bisphosphate nucleotidase (EC 3.1.3.7)	- none -
fig|6666666.23930.peg.263	CDS	259848	260870	3	+	1023	Phosphate ABC transporter, periplasmic phosphate-binding protein PstS (TC 3.A.1.7.1)	High affinity phosphate transporter and control of PHO regulon; <br>PhoR-PhoB two-component regulatory system; <br>Phosphate metabolism
fig|6666666.23930.peg.264	CDS	260933	261808	2	+	876	Phosphate transport system permease protein PstC (TC 3.A.1.7.1)	High affinity phosphate transporter and control of PHO regulon; <br>Phosphate metabolism
fig|6666666.23930.peg.265	CDS	261805	262644	1	+	840	Phosphate transport system permease protein PstA (TC 3.A.1.7.1)	High affinity phosphate transporter and control of PHO regulon; <br>Phosphate metabolism
fig|6666666.23930.peg.266	CDS	262655	263416	2	+	762	Phosphate transport ATP-binding protein PstB (TC 3.A.1.7.1)	High affinity phosphate transporter and control of PHO regulon; <br>Phosphate metabolism
fig|6666666.23930.peg.267	CDS	263535	264827	3	+	1293	Putative efflux protein	- none -
fig|6666666.23930.peg.268	CDS	265069	266703	1	+	1635	Methyl-accepting chemotaxis signal transduction protein	- none -
fig|6666666.23930.peg.269	CDS	267789	266731	-3	-	1059	Conserved domain protein	- none -
fig|6666666.23930.peg.270	CDS	268354	267938	-1	-	417	Ribosomal-protein-S18p-alanine acetyltransferase (EC 2.3.1.-)	Bacterial RNA-metabolizing Zn-dependent hydrolases; <br>Ribosome biogenesis bacterial
fig|6666666.23930.peg.271	CDS	269343	268351	-3	-	993	Conserved protein	- none -
fig|6666666.23930.peg.272	CDS	270608	269415	-2	-	1194	Molybdopterin biosynthesis protein MoeA	Molybdenum cofactor biosynthesis
fig|6666666.23930.peg.273	CDS	272717	270744	-2	-	1974	Methyl-accepting chemotaxis signal transduction protein	- none -
fig|6666666.23930.peg.274	CDS	273568	273089	-1	-	480	hypothetical protein	- none -
fig|6666666.23930.peg.275	CDS	274029	273583	-3	-	447	Molybdenum cofactor biosynthesis protein MoaE	Molybdenum cofactor biosynthesis
fig|6666666.23930.peg.276	CDS	274252	274031	-1	-	222	Molybdenum cofactor biosynthesis protein MoaD	Molybdenum cofactor biosynthesis
fig|6666666.23930.peg.277	CDS	275603	274290	-2	-	1314	Fibronectin/fibrinogen-binding protein	Adhesion of Campylobacter
fig|6666666.23930.peg.278	CDS	275660	276925	2	+	1266	3-isopropylmalate dehydratase large subunit (EC 4.2.1.33)	Branched-Chain Amino Acid Biosynthesis; <br>Leucine Biosynthesis
fig|6666666.23930.peg.279	CDS	276937	277479	1	+	543	Molybdopterin-guanine dinucleotide biosynthesis protein MobA	Molybdenum cofactor biosynthesis
fig|6666666.23930.peg.280	CDS	277476	278042	3	+	567	Phospholipase A1 precursor (EC 3.1.1.32, EC 3.1.1.4); Outer membrane phospholipase A	Triacylglycerol metabolism
fig|6666666.23930.peg.281	CDS	278075	278500	2	+	426	Phospholipase A1 precursor (EC 3.1.1.32, EC 3.1.1.4); Outer membrane phospholipase A	Triacylglycerol metabolism
fig|6666666.23930.peg.282	CDS	279257	278541	-2	-	717	Putative periplasmic protein	- none -
fig|6666666.23930.peg.283	CDS	279549	279271	-3	-	279	FIG00470029: hypothetical protein	- none -
fig|6666666.23930.peg.284	CDS	280796	279546	-2	-	1251	Enolase (EC 4.2.1.11)	Glycolysis and Gluconeogenesis
fig|6666666.23930.peg.285	CDS	281833	280796	-1	-	1038	RecA protein	DNA-replication; <br>DNA repair, bacterial
fig|6666666.23930.peg.286	CDS	281934	282800	3	+	867	Menaquinone via futalosine step 4	- none -
fig|6666666.23930.peg.287	CDS	282800	283066	2	+	267	Flagellar biosynthesis protein FliQ	Flagellum
fig|6666666.23930.peg.288	CDS	283063	283824	1	+	762	UDP-N-acetylenolpyruvoylglucosamine reductase (EC 1.1.1.158)	Peptidoglycan Biosynthesis; <br>UDP-N-acetylmuramate from Fructose-6-phosphate Biosynthesis
fig|6666666.23930.rna.8	RNA	283945	284016	1	+	72	tRNA-Asn-GTT	- none -
fig|6666666.23930.peg.289	CDS	284139	284468	3	+	330	Putative coiled-coil protein	- none -
fig|6666666.23930.peg.290	CDS	284473	284790	1	+	318	hypothetical protein	- none -
fig|6666666.23930.peg.291	CDS	284847	285590	3	+	744	Phosphatidate cytidylyltransferase (EC 2.7.7.41)	Glycerolipid and Glycerophospholipid Metabolism in Bacteria
fig|6666666.23930.peg.292	CDS	285587	286669	2	+	1083	1-deoxy-D-xylulose 5-phosphate reductoisomerase (EC 1.1.1.267)	CBSS-83331.1.peg.3039; <br>Isoprenoid Biosynthesis; <br>Nonmevalonate Branch of Isoprenoid Biosynthesis
fig|6666666.23930.peg.293	CDS	286669	287301	1	+	633	DNA-3-methyladenine glycosylase (EC 3.2.2.20)	DNA Repair Base Excision
fig|6666666.23930.peg.294	CDS	287291	288544	2	+	1254	Uracil permease	De Novo Pyrimidine Synthesis
fig|6666666.23930.peg.295	CDS	288548	289285	2	+	738	D-alanyl-D-alanine carboxypeptidase (EC 3.4.16.4)	CBSS-84588.1.peg.1247; <br>Metallocarboxypeptidases (EC 3.4.17.-); <br>Murein Hydrolases; <br>Peptidoglycan Biosynthesis
fig|6666666.23930.peg.296	CDS	289299	290618	3	+	1320	Putative periplasmic protein	- none -
fig|6666666.23930.peg.297	CDS	290615	291622	2	+	1008	TsaD/Kae1/Qri7 protein, required for threonylcarbamoyladenosine t(6)A37 formation in tRNA	Bacterial RNA-metabolizing Zn-dependent hydrolases; <br>Macromolecular synthesis operon; <br>YgjD and YeaZ
fig|6666666.23930.peg.298	CDS	291685	294021	1	+	2337	Paralysed flagella protein PflA	- none -
fig|6666666.23930.peg.299	CDS	294918	294016	-3	-	903	tRNA dimethylallyltransferase (EC 2.5.1.75)	tRNA modification Bacteria; <br>tRNA processing
fig|6666666.23930.peg.300	CDS	295003	295872	1	+	870	4-hydroxybenzoate polyprenyltransferase (EC 2.5.1.39)	- none -
fig|6666666.23930.peg.301	CDS	295866	296369	3	+	504	FIG00469824: hypothetical protein	- none -
fig|6666666.23930.peg.302	CDS	296362	296886	1	+	525	Putative periplasmic protein	- none -
fig|6666666.23930.peg.303	CDS	296886	297854	3	+	969	Molybdenum cofactor biosynthesis protein MoaA	Molybdenum cofactor biosynthesis
fig|6666666.23930.peg.304	CDS	297854	298579	2	+	726	Queuosine Biosynthesis QueE Radical SAM	Queuosine-Archaeosine Biosynthesis; <br>tRNA modification Bacteria
fig|6666666.23930.peg.305	CDS	299801	298653	-2	-	1149	NADH-dependent butanol dehydrogenase A (EC 1.1.1.-)	- none -
fig|6666666.23930.peg.306	CDS	300003	300476	3	+	474	Queuosine biosynthesis QueD, PTPS-I	Queuosine-Archaeosine Biosynthesis; <br>tRNA modification Bacteria
fig|6666666.23930.peg.307	CDS	300476	300655	2	+	180	FIG00470048: hypothetical protein	- none -
fig|6666666.23930.peg.308	CDS	300662	301069	2	+	408	membrane protein	- none -
fig|6666666.23930.peg.309	CDS	301066	301719	1	+	654	Ribosomal RNA small subunit methyltransferase E (EC 2.1.1.-)	Heat shock dnaK gene cluster extended; <br>RNA methylation
fig|6666666.23930.peg.310	CDS	301721	302047	2	+	327	hypothetical protein	- none -
fig|6666666.23930.peg.311	CDS	302025	304652	3	+	2628	DNA polymerase I (EC 2.7.7.7)	DNA-replication; <br>DNA Repair Base Excision
fig|6666666.23930.peg.312	CDS	304724	305494	2	+	771	Flagellar motor rotation protein MotA	Flagellar motility; <br>Flagellum
fig|6666666.23930.peg.313	CDS	305503	306219	1	+	717	Flagellar motor rotation protein MotB	Flagellar motility; <br>Flagellum
fig|6666666.23930.peg.314	CDS	306356	306637	2	+	282	Ferredoxin	Soluble cytochromes and functionally related electron carriers
fig|6666666.23930.peg.315	CDS	306741	307154	3	+	414	Nucleoside diphosphate kinase (EC 2.7.4.6)	Purine conversions; <br>pyrimidine conversions
fig|6666666.23930.peg.316	CDS	307170	307535	3	+	366	FIG00469629: hypothetical protein	- none -
fig|6666666.23930.peg.317	CDS	307537	307683	1	+	147	LSU ribosomal protein L32p	Ribosome LSU bacterial
fig|6666666.23930.peg.318	CDS	307693	308682	1	+	990	Phosphate:acyl-ACP acyltransferase PlsX	Glycerolipid and Glycerophospholipid Metabolism in Bacteria
fig|6666666.23930.peg.319	CDS	308690	309676	2	+	987	3-oxoacyl-[acyl-carrier-protein] synthase, KASIII (EC 2.3.1.41)	Fatty Acid Biosynthesis FASII
fig|6666666.23930.peg.320	CDS	309750	310877	3	+	1128	LSU ribosomal protein L12a (P1/P2)	- none -
fig|6666666.23930.peg.321	CDS	310874	313078	2	+	2205	FIG00495827: hypothetical protein	- none -
fig|6666666.23930.peg.322	CDS	313088	313705	2	+	618	Acyl-phosphate:glycerol-3-phosphate O-acyltransferase PlsY	Glycerolipid and Glycerophospholipid Metabolism in Bacteria
fig|6666666.23930.peg.323	CDS	313702	314019	1	+	318	Dihydroneopterin aldolase (EC 4.1.2.25)	Folate Biosynthesis
fig|6666666.23930.peg.324	CDS	314098	314769	1	+	672	Phosphate regulon transcriptional regulatory protein PhoB (SphR)	High affinity phosphate transporter and control of PHO regulon; <br>PhoR-PhoB two-component regulatory system; <br>Phosphate metabolism
fig|6666666.23930.peg.325	CDS	314832	316073	3	+	1242	Sensor kinase cusS (EC 2.7.3.-)	- none -
fig|6666666.23930.peg.326	CDS	316120	316371	1	+	252	4Fe-4S ferredoxin, iron-sulfur binding	- none -
fig|6666666.23930.peg.327	CDS	316371	317849	3	+	1479	Exopolyphosphatase (EC 3.6.1.11)	Phosphate metabolism; <br>Polyphosphate
fig|6666666.23930.peg.328	CDS	318464	317850	-2	-	615	FIG00469965: hypothetical protein	- none -
fig|6666666.23930.peg.329	CDS	319386	318466	-3	-	921	tRNA dihydrouridine synthase B (EC 1.-.-.-)	tRNA modification Bacteria
fig|6666666.23930.peg.330	CDS	320387	319383	-2	-	1005	Probable membrane protein Cj0124c	- none -
fig|6666666.23930.peg.331	CDS	320752	320384	-1	-	369	C4-type zinc finger protein, DksA/TraR family	- none -
fig|6666666.23930.peg.332	CDS	321211	320762	-1	-	450	LSU m3Psi1915 methyltransferase RlmH	RNA methylation; <br>Ribosome biogenesis bacterial; <br>tRNA modification Bacteria
fig|6666666.23930.peg.333	CDS	322092	321211	-3	-	882	Acetyl-coenzyme A carboxyl transferase beta chain (EC 6.4.1.2)	Colicin V and Bacteriocin Production Cluster; <br>Fatty Acid Biosynthesis FASII
fig|6666666.23930.peg.334	CDS	322327	322923	1	+	597	Alkyl hydroperoxide reductase subunit C-like protein	Oxidative stress; <br>Thioredoxin-disulfide reductase
fig|6666666.23930.peg.335	CDS	323044	323430	1	+	387	hypothetical protein	- none -
fig|6666666.23930.peg.336	CDS	324639	323560	-3	-	1080	Phosphoserine aminotransferase (EC 2.6.1.52)	Glycine and Serine Utilization; <br>Pyridoxin (Vitamin B6) Biosynthesis; <br>Serine Biosynthesis
fig|6666666.23930.peg.337	CDS	325814	324651	-2	-	1164	Exodeoxyribonuclease VII large subunit (EC 3.1.11.6)	DNA repair, bacterial; <br>Purine salvage cluster
fig|6666666.23930.peg.338	CDS	326527	325811	-1	-	717	Ubiquinone/menaquinone biosynthesis methyltransferase UbiE (EC 2.1.1.-) @ 2-heptaprenyl-1,4-naphthoquinone methyltransferase (EC 2.1.1.163)	Menaquinone and Phylloquinone Biosynthesis; <br>Menaquinone and Phylloquinone Biosynthesis
fig|6666666.23930.peg.339	CDS	327916	326528	-1	-	1389	FIG00469432: hypothetical protein	- none -
fig|6666666.23930.peg.340	CDS	329369	328092	-2	-	1278	hypothetical protein	- none -
fig|6666666.23930.peg.341	CDS	329706	330689	3	+	984	Predicted membrane fusion protein (MFP) component of efflux pump, membrane anchor protein YbhG	ATP-dependent efflux pump transporter Ybh
fig|6666666.23930.peg.342	CDS	330673	332328	1	+	1656	ABC transporter multidrug efflux pump, fused ATP-binding domains	ATP-dependent efflux pump transporter Ybh
fig|6666666.23930.peg.343	CDS	332318	333391	2	+	1074	ABC transport system, permease component YbhR	ATP-dependent efflux pump transporter Ybh
fig|6666666.23930.peg.344	CDS	333388	334446	1	+	1059	ABC transport system, permease component YbhR	ATP-dependent efflux pump transporter Ybh
fig|6666666.23930.peg.345	CDS	334881	334465	-3	-	417	Peroxide stress regulator; Ferric uptake regulation protein; Fe2+/Zn2+ uptake regulation proteins	Oxidative stress; <br>Oxidative stress; <br>Oxidative stress
fig|6666666.23930.peg.346	CDS	336766	334964	-1	-	1803	1-deoxy-D-xylulose 5-phosphate synthase (EC 2.2.1.7)	Isoprenoid Biosynthesis; <br>Nonmevalonate Branch of Isoprenoid Biosynthesis; <br>Pyridoxin (Vitamin B6) Biosynthesis; <br>Thiamin biosynthesis
fig|6666666.23930.peg.347	CDS	337567	336770	-1	-	798	Flagellar assembly protein FliH	Flagellum
fig|6666666.23930.peg.348	CDS	338592	337564	-3	-	1029	Flagellar motor switch protein FliG	Bacterial Chemotaxis; <br>Flagellum
fig|6666666.23930.peg.349	CDS	340298	338592	-2	-	1707	Flagellar M-ring protein FliF	Flagellum
fig|6666666.23930.peg.350	CDS	341405	340305	-2	-	1101	Biosynthetic Aromatic amino acid aminotransferase beta (EC 2.6.1.57) @ Histidinol-phosphate aminotransferase (EC 2.6.1.9)	Histidine Biosynthesis; <br>Phenylalanine and Tyrosine Branches from Chorismate
fig|6666666.23930.peg.351	CDS	342484	341408	-1	-	1077	Chorismate mutase I (EC 5.4.99.5) / Prephenate dehydratase (EC 4.2.1.51)	Chorismate Synthesis; <br>Chorismate Synthesis; <br>Phenylalanine and Tyrosine Branches from Chorismate; <br>Phenylalanine and Tyrosine Branches from Chorismate
fig|6666666.23930.peg.352	CDS	343250	342471	-2	-	780	NagD, Predicted sugar phosphatases of the HAD superfamily	- none -
fig|6666666.23930.peg.353	CDS	344461	343250	-1	-	1212	Diaminopimelate decarboxylase (EC 4.1.1.20)	Lysine Biosynthesis DAP Pathway; <br>Lysine Biosynthesis DAP Pathway, GJO scratch
fig|6666666.23930.peg.354	CDS	345735	344674	-3	-	1062	Permease YjgP/YjgQ	- none -
fig|6666666.23930.peg.355	CDS	345860	346498	2	+	639	UPF0043 membrane protein YdjX	- none -
fig|6666666.23930.peg.356	CDS	346547	347161	2	+	615	Nucleoside 5-triphosphatase RdgB (dHAPTP, dITP, XTP-specific) (EC 3.6.1.15)	Heat shock dnaK gene cluster extended; <br>Housecleaning nucleoside triphosphate pyrophosphatases
fig|6666666.23930.peg.357	CDS	347446	349500	1	+	2055	TonB-dependent receptor	Ton and Tol transport systems
fig|6666666.23930.peg.358	CDS	349500	350447	3	+	948	LUCIFERASE-ALPHA SUBUNIT	- none -
fig|6666666.23930.peg.359	CDS	350440	351453	1	+	1014	Periplasmic binding protein	- none -
fig|6666666.23930.peg.360	CDS	351440	352420	2	+	981	Iron(III) dicitrate transport system permease protein FecD (TC 3.A.1.14.1)	- none -
fig|6666666.23930.peg.361	CDS	352417	353145	1	+	729	Iron(III) ABC transporter, ATP-binding protein	- none -
fig|6666666.23930.peg.362	CDS	353142	353933	3	+	792	Orf2	- none -
fig|6666666.23930.peg.363	CDS	353944	354372	1	+	429	Ferric siderophore transport system, biopolymer transport protein ExbB	Ton and Tol transport systems
fig|6666666.23930.peg.364	CDS	354369	354749	3	+	381	Biopolymer transport protein ExbD/TolR	Ton and Tol transport systems
fig|6666666.23930.peg.365	CDS	354715	355509	1	+	795	Ferric siderophore transport system, periplasmic binding protein TonB	Ton and Tol transport systems
fig|6666666.23930.peg.366	CDS	355691	356905	2	+	1215	Carboxynorspermidine dehydrogenase, putative (EC 1.1.1.-)	Polyamine Metabolism
fig|6666666.23930.peg.367	CDS	356902	357162	1	+	261	hypothetical protein	- none -
fig|6666666.23930.peg.368	CDS	357223	357423	1	+	201	LSU ribosomal protein L31p	Ribosome LSU bacterial
fig|6666666.23930.peg.369	CDS	357428	358243	2	+	816	rRNA small subunit methyltransferase I	16S rRNA modification within P site of ribosome; <br>CBSS-160492.1.peg.550; <br>Heat shock dnaK gene cluster extended
fig|6666666.23930.peg.370	CDS	358280	358960	2	+	681	23S rRNA (guanosine-2&#39;-O-) -methyltransferase rlmB (EC 2.1.1.-)	RNA methylation
fig|6666666.23930.peg.371	CDS	358953	359879	3	+	927	membrane protein	- none -
fig|6666666.23930.peg.372	CDS	359873	360691	2	+	819	Putative periplasmic protein	- none -
fig|6666666.23930.peg.373	CDS	360701	361909	2	+	1209	Aspartate aminotransferase (EC 2.6.1.1)	Glutamine, Glutamate, Aspartate and Asparagine Biosynthesis; <br>Threonine and Homoserine Biosynthesis
fig|6666666.23930.peg.374	CDS	361906	363174	1	+	1269	Homoserine dehydrogenase (EC 1.1.1.3)	Methionine Biosynthesis; <br>Threonine and Homoserine Biosynthesis
fig|6666666.23930.peg.375	CDS	363176	363514	2	+	339	Predicted endonuclease distantly related to archaeal Holliday junction resolvase	CBSS-160492.1.peg.550
fig|6666666.23930.peg.376	CDS	363587	363901	2	+	315	Thioredoxin	- none -
fig|6666666.23930.peg.377	CDS	364019	364963	2	+	945	Thioredoxin reductase (EC 1.8.1.9)	Thioredoxin-disulfide reductase; <br>pyrimidine conversions
fig|6666666.23930.peg.378	CDS	365055	365834	3	+	780	IncF plasmid conjugative transfer surface exclusion protein TraT	Conjugative transfer
fig|6666666.23930.peg.379	CDS	366029	366793	2	+	765	Dihydrodipicolinate reductase (EC 1.3.1.26)	Lysine Biosynthesis DAP Pathway; <br>Lysine Biosynthesis DAP Pathway, GJO scratch
fig|6666666.23930.peg.380	CDS	366795	368135	3	+	1341	Amidophosphoribosyltransferase (EC 2.4.2.14)	Colicin V and Bacteriocin Production Cluster; <br>De Novo Purine Biosynthesis
fig|6666666.23930.peg.381	CDS	368727	368194	-3	-	534	membrane protein	- none -
fig|6666666.23930.peg.382	CDS	369260	368727	-2	-	534	membrane protein	- none -
fig|6666666.23930.peg.383	CDS	369975	369244	-3	-	732	Phosphoribosyl-AMP cyclohydrolase (EC 3.5.4.19) / Phosphoribosyl-ATP pyrophosphatase (EC 3.6.1.31)	Histidine Biosynthesis; <br>Histidine Biosynthesis; <br>Riboflavin synthesis cluster
fig|6666666.23930.peg.384	CDS	371079	369985	-3	-	1095	Membrane protease family protein HP0248	- none -
fig|6666666.23930.peg.385	CDS	372020	371097	-2	-	924	Branched-chain amino acid aminotransferase (EC 2.6.1.42)	Alanine biosynthesis; <br>Branched-Chain Amino Acid Biosynthesis; <br>Leucine Biosynthesis; <br>Pyruvate Alanine Serine Interconversions
fig|6666666.23930.peg.386	CDS	372363	372103	-3	-	261	Helix-turn-helix domain protein	- none -
fig|6666666.23930.peg.387	CDS	372718	373116	1	+	399	hypothetical protein	- none -
fig|6666666.23930.peg.388	CDS	373118	373345	2	+	228	hypothetical protein	- none -
fig|6666666.23930.peg.389	CDS	373347	373853	3	+	507	hypothetical protein	- none -
fig|6666666.23930.peg.390	CDS	373993	374193	1	+	201	hypothetical protein	- none -
fig|6666666.23930.peg.391	CDS	374194	374754	1	+	561	Thiol peroxidase, Bcp-type (EC 1.11.1.15)	Thioredoxin-disulfide reductase
fig|6666666.23930.peg.392	CDS	377899	374831	-1	-	3069	putative exported protein	- none -
fig|6666666.23930.peg.393	CDS	378004	379071	1	+	1068	FIG053235: Diacylglucosamine hydrolase like	Llipid A biosynthesis cluster
fig|6666666.23930.peg.394	CDS	379719	380165	3	+	447	(3R)-hydroxymyristoyl-[acyl carrier protein] dehydratase (EC 4.2.1.-)	Fatty Acid Biosynthesis FASII; <br>Llipid A biosynthesis cluster
fig|6666666.23930.peg.395	CDS	380175	380960	3	+	786	Acyl-[acyl-carrier-protein]--UDP-N-acetylglucosamine O-acyltransferase (EC 2.3.1.129)	KDO2-Lipid A biosynthesis; <br>Llipid A biosynthesis cluster
fig|6666666.23930.peg.396	CDS	380960	382180	2	+	1221	ATP-dependent Clp protease ATP-binding subunit ClpX	Proteasome bacterial; <br>Proteolysis in bacteria, ATP-dependent
fig|6666666.23930.peg.397	CDS	382194	383231	3	+	1038	Rod shape-determining protein MreB	Bacterial Cell Division; <br>Bacterial Cytoskeleton
fig|6666666.23930.peg.398	CDS	383269	383973	1	+	705	Rod shape-determining protein MreC	Bacterial Cell Division; <br>Bacterial Cytoskeleton
fig|6666666.23930.peg.399	CDS	383973	387227	3	+	3255	Carbamoyl-phosphate synthase large chain (EC 6.3.5.5)	De Novo Pyrimidine Synthesis; <br>Macromolecular synthesis operon
fig|6666666.23930.peg.400	CDS	387224	388063	2	+	840	Molybdenum transport system protein ModD	Molybdenum cofactor biosynthesis
fig|6666666.23930.peg.401	CDS	388060	388482	1	+	423	TsaC protein (YrdC domain) required for threonylcarbamoyladenosine t(6)A37 modification in tRNA	- none -
fig|6666666.23930.peg.402	CDS	388669	389871	1	+	1203	Putative MCP-type signal transduction protein	- none -
fig|6666666.23930.peg.403	CDS	390782	389898	-2	-	885	hypothetical protein	- none -
fig|6666666.23930.peg.404	CDS	391422	390775	-3	-	648	MoeB/thiF family protein	- none -
fig|6666666.23930.peg.405	CDS	392195	391425	-2	-	771	5-nucleotidase SurE (EC 3.1.3.5)	Housecleaning nucleoside triphosphate pyrophosphatases; <br>Stationary phase repair cluster
fig|6666666.23930.peg.406	CDS	392274	393305	3	+	1032	Lipid-A-disaccharide synthase (EC 2.4.1.182)	KDO2-Lipid A biosynthesis; <br>Llipid A biosynthesis cluster
fig|6666666.23930.peg.407	CDS	393342	393827	3	+	486	Transcription elongation factor GreA	Transcription factors bacterial
fig|6666666.23930.peg.408	CDS	393836	394864	2	+	1029	N-acetyl-gamma-glutamyl-phosphate reductase (EC 1.2.1.38)	Arginine Biosynthesis -- gjo; <br>Arginine Biosynthesis extended
fig|6666666.23930.peg.409	CDS	394861	395337	1	+	477	FIG022708: hypothetical protein	- none -
fig|6666666.23930.peg.410	CDS	395572	396528	1	+	957	Chemotaxis protein CheV (EC 2.7.3.-)	Bacterial Chemotaxis; <br>Flagellar motility
fig|6666666.23930.peg.411	CDS	396539	398878	2	+	2340	Signal transduction histidine kinase CheA (EC 2.7.3.-)	Bacterial Chemotaxis; <br>Flagellar motility; <br>Two-component regulatory systems in Campylobacter
fig|6666666.23930.peg.412	CDS	398888	399385	2	+	498	Positive regulator of CheA protein activity (CheW)	Bacterial Chemotaxis; <br>Two-component regulatory systems in Campylobacter
fig|6666666.23930.peg.413	CDS	399394	400017	1	+	624	Phosphoserine phosphatase (EC 3.1.3.3)	Glycine and Serine Utilization; <br>Serine Biosynthesis
fig|6666666.23930.peg.414	CDS	400030	401025	1	+	996	Transaldolase (EC 2.2.1.2)	Pentose phosphate pathway
fig|6666666.23930.peg.415	CDS	401035	402231	1	+	1197	Twitching motility protein PilT	- none -
fig|6666666.23930.peg.416	CDS	402292	402828	1	+	537	LSU ribosomal protein L25p	Ribosome LSU bacterial
fig|6666666.23930.peg.417	CDS	402828	403373	3	+	546	Peptidyl-tRNA hydrolase (EC 3.1.1.29)	Cell division-ribosomal stress proteins cluster; <br>Sporulation-associated proteins with broader functions; <br>Translation termination factors bacterial
fig|6666666.23930.peg.418	CDS	403447	404580	1	+	1134	Carboxynorspermidine decarboxylase	- none -
fig|6666666.23930.peg.419	CDS	404664	405263	3	+	600	Hypothetical protein Cj1505c	- none -
fig|6666666.23930.peg.420	CDS	405244	406275	1	+	1032	Selenide,water dikinase (EC 2.7.9.3) @ selenocysteine-containing	Selenocysteine metabolism; <br>tRNA modification Bacteria
fig|6666666.23930.peg.421	CDS	405322	406275	1	+	954	Selenide,water dikinase (EC 2.7.9.3) @ selenocysteine-containing	Selenocysteine metabolism; <br>Selenocysteine metabolism; <br>tRNA modification Bacteria
fig|6666666.23930.peg.422	CDS	406285	406911	1	+	627	Oxygen-insensitive NAD(P)H nitroreductase (EC 1.-.-.-) / Dihydropteridine reductase (EC 1.5.1.34)	- none -
fig|6666666.23930.peg.423	CDS	406922	407995	2	+	1074	Flagellar biosynthesis protein FlhB	Flagellar motility; <br>Flagellum
fig|6666666.23930.peg.424	CDS	409213	408041	-1	-	1173	Na+/H+ antiporter NhaA type	NhaA, NhaD and Sodium-dependent phosphate transporters
fig|6666666.23930.peg.425	CDS	412398	409567	-3	-	2832	Excinuclease ABC subunit A	DNA repair, UvrABC system
fig|6666666.23930.peg.426	CDS	412402	412518	1	+	117	hypothetical protein	- none -
fig|6666666.23930.peg.427	CDS	412635	414293	3	+	1659	sodium-dependent transporter (huNaDC-1)	- none -
fig|6666666.23930.peg.428	CDS	415059	414316	-3	-	744	membrane protein	- none -
fig|6666666.23930.peg.429	CDS	415809	415081	-3	-	729	membrane protein	- none -
fig|6666666.23930.peg.430	CDS	415937	416377	2	+	441	putative inner membrane or exported protein	- none -
fig|6666666.23930.peg.431	CDS	416569	417828	1	+	1260	Anthranilate synthase, aminase component (EC 4.1.3.27)	Chorismate: Intermediate for synthesis of Tryptophan, PAPA antibiotics, PABA, 3-hydroxyanthranilate and more.; <br>Tryptophan synthesis
fig|6666666.23930.peg.432	CDS	417825	419420	3	+	1596	Anthranilate synthase, amidotransferase component (EC 4.1.3.27) / Anthranilate phosphoribosyltransferase (EC 2.4.2.18)	Auxin biosynthesis; <br>Chorismate: Intermediate for synthesis of Tryptophan, PAPA antibiotics, PABA, 3-hydroxyanthranilate and more.; <br>Chorismate: Intermediate for synthesis of Tryptophan, PAPA antibiotics, PABA, 3-hydroxyanthranilate and more.; <br>Tryptophan synthesis; <br>Tryptophan synthesis
fig|6666666.23930.peg.433	CDS	419417	420022	2	+	606	Phosphoribosylanthranilate isomerase (EC 5.3.1.24)	Auxin biosynthesis; <br>Chorismate: Intermediate for synthesis of Tryptophan, PAPA antibiotics, PABA, 3-hydroxyanthranilate and more.; <br>Tryptophan synthesis
fig|6666666.23930.peg.434	CDS	420019	421200	1	+	1182	Tryptophan synthase beta chain (EC 4.2.1.20)	Auxin biosynthesis; <br>Chorismate: Intermediate for synthesis of Tryptophan, PAPA antibiotics, PABA, 3-hydroxyanthranilate and more.; <br>Tryptophan synthesis
fig|6666666.23930.peg.435	CDS	421193	421942	2	+	750	Tryptophan synthase alpha chain (EC 4.2.1.20)	Auxin biosynthesis; <br>Chorismate: Intermediate for synthesis of Tryptophan, PAPA antibiotics, PABA, 3-hydroxyanthranilate and more.; <br>Tryptophan synthesis
fig|6666666.23930.peg.436	CDS	422091	422510	3	+	420	Putative uncharacterized protein FIG019238	- none -
fig|6666666.23930.peg.437	CDS	422507	422812	2	+	306	Flagellar motor switch protein FliN	Bacterial Chemotaxis; <br>Flagellar motility; <br>Flagellum
fig|6666666.23930.peg.438	CDS	422809	423756	1	+	948	Probable transmembrane protein Cj0352	- none -
fig|6666666.23930.peg.439	CDS	424365	423796	-3	-	570	hypothetical protein	- none -
fig|6666666.23930.peg.440	CDS	425056	424391	-1	-	666	Molybdenum transport system permease protein ModB (TC 3.A.1.8.1)	Molybdenum cofactor biosynthesis
fig|6666666.23930.peg.441	CDS	425904	425053	-3	-	852	Molybdenum transport ATP-binding protein ModC (TC 3.A.1.8.1)	Molybdenum cofactor biosynthesis
fig|6666666.23930.peg.442	CDS	426275	425901	-2	-	375	FIG00469513: hypothetical protein	- none -
fig|6666666.23930.peg.443	CDS	427015	426275	-1	-	741	Molybdenum ABC transporter, periplasmic molybdenum-binding protein ModA (TC 3.A.1.8.1)	Molybdenum cofactor biosynthesis
fig|6666666.23930.peg.444	CDS	427949	427158	-2	-	792	DNA-binding domain of ModE / Molybdate-binding domain of ModE	Molybdenum cofactor biosynthesis; <br>Molybdenum cofactor biosynthesis
fig|6666666.23930.peg.445	CDS	428113	428826	1	+	714	putative periplasmic protein (vacJ homolog)	- none -
fig|6666666.23930.peg.446	CDS	428829	429428	3	+	600	Putative periplasmic protein	- none -
fig|6666666.23930.peg.447	CDS	429428	431893	2	+	2466	membrane protein	- none -
fig|6666666.23930.peg.448	CDS	432372	431866	-3	-	507	Osmotically inducible protein Y precursor	- none -
fig|6666666.23930.peg.449	CDS	432701	436828	2	+	4128	diguanylate cyclase/phosphodiesterase (GGDEF & EAL domains) with PAS/PAC sensor(s)	- none -
fig|6666666.23930.peg.450	CDS	436831	437682	1	+	852	ATP phosphoribosyltransferase regulatory subunit, divergent variant (EC 2.4.2.17)	Histidine Biosynthesis
fig|6666666.23930.peg.451	CDS	437693	438943	2	+	1251	Adenylosuccinate synthetase (EC 6.3.4.4)	Purine conversions
fig|6666666.23930.peg.452	CDS	438940	439365	1	+	426	FIG00469556: hypothetical protein	- none -
fig|6666666.23930.peg.453	CDS	439362	439895	3	+	534	Putative periplasmic protein	- none -
fig|6666666.23930.peg.454	CDS	440022	440573	3	+	552	Hypothetical protein probably associated with Carbamoyl-phosphate synthase	CBSS-306254.1.peg.1508
fig|6666666.23930.peg.455	CDS	440573	441691	2	+	1119	Carbamoyl-phosphate synthase small chain (EC 6.3.5.5)	CBSS-306254.1.peg.1508; <br>De Novo Pyrimidine Synthesis; <br>Macromolecular synthesis operon
fig|6666666.23930.peg.456	CDS	441691	442356	1	+	666	Heavy-metal-associated domain (N-terminus) and membrane-bounded cytochrome biogenesis cycZ-like domain, possible membrane copper tolerance protein	- none -
fig|6666666.23930.peg.457	CDS	442353	443591	3	+	1239	Putative two-component sensor histidine kinase	Two-component regulatory systems in Campylobacter
fig|6666666.23930.peg.458	CDS	443584	444264	1	+	681	Putative two-component response regulator	Two-component regulatory systems in Campylobacter
fig|6666666.23930.peg.459	CDS	444475	445890	1	+	1416	Cytochrome c oxidase subunit CcoN (EC 1.9.3.1)	Terminal cytochrome C oxidases
fig|6666666.23930.peg.460	CDS	445901	446566	2	+	666	Cytochrome c oxidase subunit CcoO (EC 1.9.3.1)	Terminal cytochrome C oxidases
fig|6666666.23930.peg.461	CDS	446577	446807	3	+	231	Cytochrome c oxidase subunit CcoQ (EC 1.9.3.1)	Terminal cytochrome C oxidases
fig|6666666.23930.peg.462	CDS	446804	447667	2	+	864	Cytochrome c oxidase subunit CcoP (EC 1.9.3.1)	Terminal cytochrome C oxidases
fig|6666666.23930.peg.463	CDS	447669	447887	3	+	219	Putative periplasmic protein	- none -
fig|6666666.23930.peg.464	CDS	448003	448587	1	+	585	membrane protein	- none -
fig|6666666.23930.peg.465	CDS	448591	449124	1	+	534	Putative lipoprotein	- none -
fig|6666666.23930.peg.466	CDS	449105	451465	2	+	2361	FIG00388203: hypothetical protein	- none -
fig|6666666.23930.peg.467	CDS	451462	454227	1	+	2766	Helicase	- none -
fig|6666666.23930.peg.468	CDS	454306	454731	1	+	426	LSU ribosomal protein L13p (L13Ae)	Ribosome LSU bacterial
fig|6666666.23930.peg.469	CDS	454734	455123	3	+	390	SSU ribosomal protein S9p (S16e)	Ribosome SSU bacterial
fig|6666666.23930.peg.470	CDS	455423	456460	2	+	1038	Outer membrane fibronectin-binding protein	Adhesion of Campylobacter
fig|6666666.23930.peg.471	CDS	456466	457290	1	+	825	Potassium efflux system KefA protein / Small-conductance mechanosensitive channel	Potassium homeostasis
fig|6666666.23930.peg.472	CDS	457299	457949	3	+	651	Phosphoglycolate phosphatase (EC 3.1.3.18)	2-phosphoglycolate salvage; <br>Glycolate, glyoxylate interconversions
fig|6666666.23930.peg.473	CDS	458139	461693	3	+	3555	Pyruvate-flavodoxin oxidoreductase (EC 1.2.7.-)	Methionine Degradation; <br>Pyruvate:ferredoxin oxidoreductase
fig|6666666.23930.peg.474	CDS	461805	462365	3	+	561	hypothetical protein	- none -
fig|6666666.23930.peg.475	CDS	462392	463003	2	+	612	hypothetical protein	- none -
fig|6666666.23930.peg.476	CDS	462990	463418	3	+	429	hypothetical protein	- none -
fig|6666666.23930.peg.477	CDS	463636	464856	1	+	1221	Major outer membrane protein	- none -
fig|6666666.23930.peg.478	CDS	465133	466353	1	+	1221	Major outer membrane protein	- none -
fig|6666666.23930.peg.479	CDS	466477	467046	1	+	570	Putative cytochrome C	- none -
fig|6666666.23930.peg.480	CDS	467191	468309	1	+	1119	Branched-chain amino acid ABC transporter, amino acid-binding protein (TC 3.A.1.4.1)	ABC transporter branched-chain amino acid (TC 3.A.1.4.1)
fig|6666666.23930.peg.481	CDS	468584	469480	2	+	897	High-affinity branched-chain amino acid transport system permease protein LivH (TC 3.A.1.4.1)	ABC transporter branched-chain amino acid (TC 3.A.1.4.1)
fig|6666666.23930.peg.482	CDS	469483	470538	1	+	1056	Branched-chain amino acid transport system permease protein LivM (TC 3.A.1.4.1)	ABC transporter branched-chain amino acid (TC 3.A.1.4.1)
fig|6666666.23930.peg.483	CDS	470535	471299	3	+	765	Branched-chain amino acid transport ATP-binding protein LivG (TC 3.A.1.4.1)	ABC transporter branched-chain amino acid (TC 3.A.1.4.1)
fig|6666666.23930.peg.484	CDS	471296	471991	2	+	696	Branched-chain amino acid transport ATP-binding protein LivF (TC 3.A.1.4.1)	ABC transporter branched-chain amino acid (TC 3.A.1.4.1)
fig|6666666.23930.peg.485	CDS	472062	475136	3	+	3075	Putative cytochrome C-type biogenesis protein	Biogenesis of c-type cytochromes
fig|6666666.23930.peg.486	CDS	475203	475643	3	+	441	membrane protein	- none -
fig|6666666.23930.peg.487	CDS	476085	475633	-3	-	453	Phosphatidylglycerophosphatase A (EC 3.1.3.27)	Glycerolipid and Glycerophospholipid Metabolism in Bacteria; <br>Riboflavin synthesis cluster
fig|6666666.23930.peg.488	CDS	477284	476106	-2	-	1179	Sulfate adenylyltransferase, dissimilatory-type (EC 2.7.7.4)	- none -
fig|6666666.23930.peg.489	CDS	478152	477262	-3	-	891	Possible two-component regulator	- none -
fig|6666666.23930.peg.490	CDS	479267	478149	-2	-	1119	2-C-methyl-D-erythritol 4-phosphate cytidylyltransferase (EC 2.7.7.60) / 2-C-methyl-D-erythritol 2,4-cyclodiphosphate synthase (EC 4.6.1.12)	Isoprenoid Biosynthesis; <br>Isoprenoid Biosynthesis; <br>Nonmevalonate Branch of Isoprenoid Biosynthesis; <br>Nonmevalonate Branch of Isoprenoid Biosynthesis; <br>Stationary phase repair cluster; <br>Stationary phase repair cluster
fig|6666666.23930.peg.491	CDS	479419	480771	1	+	1353	thiamine biosynthesis protein ThiC	- none -
fig|6666666.23930.peg.492	CDS	480768	481844	3	+	1077	putative ATP/GTP-binding protein (mrp protein homolog)	- none -
fig|6666666.23930.peg.493	CDS	482065	483255	1	+	1191	2,3,4,5-tetrahydropyridine-2,6-dicarboxylate N-succinyltransferase (EC 2.3.1.117)	Lysine Biosynthesis DAP Pathway; <br>Lysine Biosynthesis DAP Pathway, GJO scratch
fig|6666666.23930.peg.494	CDS	483271	484851	1	+	1581	ABC transporter ATP-binding protein	- none -
fig|6666666.23930.peg.495	CDS	485665	484946	-1	-	720	Succinate dehydrogenase iron-sulfur protein (EC 1.3.99.1)	5-FCL-like protein; <br>Succinate dehydrogenase; <br>TCA Cycle
fig|6666666.23930.peg.496	CDS	487646	485658	-2	-	1989	Succinate dehydrogenase flavoprotein subunit (EC 1.3.99.1)	Succinate dehydrogenase; <br>TCA Cycle
fig|6666666.23930.peg.497	CDS	488419	487643	-1	-	777	Fumarate reductase cytochrome b subunit	Succinate dehydrogenase
fig|6666666.23930.peg.498	CDS	489510	488680	-3	-	831	Prolipoprotein diacylglyceryl transferase (EC 2.4.99.-)	Lipoprotein Biosynthesis
fig|6666666.23930.peg.499	CDS	490054	489503	-1	-	552	hypothetical protein	- none -
fig|6666666.23930.peg.500	CDS	491254	490112	-1	-	1143	DNA polymerase IV (EC 2.7.7.7)	DNA repair, bacterial
fig|6666666.23930.peg.501	CDS	493416	491257	-3	-	2160	Lead, cadmium, zinc and mercury transporting ATPase (EC 3.6.3.3) (EC 3.6.3.5); Copper-translocating P-type ATPase (EC 3.6.3.4)	Copper homeostasis
fig|6666666.23930.peg.502	CDS	493628	493425	-2	-	204	FIG00471392: hypothetical protein	- none -
fig|6666666.23930.peg.503	CDS	494182	493625	-1	-	558	Histone acetyltransferase HPA2 and related acetyltransferases	- none -
fig|6666666.23930.peg.504	CDS	494475	495716	3	+	1242	Serine transporter	Glycine and Serine Utilization; <br>Pyruvate Alanine Serine Interconversions
fig|6666666.23930.peg.505	CDS	495768	496475	3	+	708	FIG000859: hypothetical protein YebC	Riboflavin, FMN and FAD metabolism in plants; <br>RuvABC plus a hypothetical
fig|6666666.23930.peg.506	CDS	496501	496992	1	+	492	Peptidyl-prolyl cis-trans isomerase (EC 5.2.1.8)	Peptidyl-prolyl cis-trans isomerase containing cluster; <br>Queuosine-Archaeosine Biosynthesis
fig|6666666.23930.peg.507	CDS	497196	498506	3	+	1311	Putative C4-dicarboxylate transport protein	- none -
fig|6666666.23930.peg.508	CDS	499173	498568	-3	-	606	transcriptional regulator, Crp/Fnr family	Oxidative stress
fig|6666666.23930.peg.509	CDS	499375	501756	1	+	2382	Biotin sulfoxide reductase (EC 1.-.-.-)	- none -
fig|6666666.23930.peg.510	CDS	501758	502282	2	+	525	conserved hypothetical protein	- none -
fig|6666666.23930.peg.511	CDS	502405	504054	1	+	1650	FIG00469984: hypothetical protein	- none -
fig|6666666.23930.peg.512	CDS	504051	504734	3	+	684	Putative two-component response regulator	Two-component regulatory systems in Campylobacter
fig|6666666.23930.peg.513	CDS	504803	505492	2	+	690	Periplasmic thiol:disulfide interchange protein, DsbA-like	Periplasmic disulfide interchange
fig|6666666.23930.peg.514	CDS	505503	506150	3	+	648	Inner membrane thiol:disulfide oxidoreductase, DsbB-like	- none -
fig|6666666.23930.peg.515	CDS	506318	508108	2	+	1791	TonB-dependent receptor	Ton and Tol transport systems
fig|6666666.23930.peg.516	CDS	508190	509998	2	+	1809	Putative arylsulfate sulfotransferase (EC 2.8.2.22)	- none -
fig|6666666.23930.peg.517	CDS	510148	512226	1	+	2079	Putative ATP /GTP binding protein	- none -
fig|6666666.23930.peg.518	CDS	512220	514019	3	+	1800	Putative ATP /GTP binding protein	- none -
fig|6666666.23930.peg.519	CDS	514194	515060	3	+	867	FIG00469775: hypothetical protein	- none -
fig|6666666.23930.peg.520	CDS	515101	517695	1	+	2595	Nitrous-oxide reductase (EC 1.7.99.6)	- none -
fig|6666666.23930.peg.521	CDS	517822	518589	1	+	768	FIG00470065: hypothetical protein	- none -
fig|6666666.23930.peg.522	CDS	518586	519800	3	+	1215	Nitrous oxide reductase maturation protein NosD	- none -
fig|6666666.23930.peg.523	CDS	519793	520467	1	+	675	Ferredoxin-type protein NapG (periplasmic nitrate reductase)	Nitrate and nitrite ammonification
fig|6666666.23930.peg.524	CDS	520470	521018	3	+	549	FIG01282305: hypothetical protein	- none -
fig|6666666.23930.peg.525	CDS	521015	521464	2	+	450	Cytochrome c4	Soluble cytochromes and functionally related electron carriers
fig|6666666.23930.peg.526	CDS	521469	522365	3	+	897	Polyferredoxin NapH (periplasmic nitrate reductase)	Nitrate and nitrite ammonification
fig|6666666.23930.peg.527	CDS	522378	523031	3	+	654	Nitrous oxide reductase maturation protein NosF (ATPase)	- none -
fig|6666666.23930.peg.528	CDS	523091	523468	2	+	378	Nitrous oxide reductase maturation transmembrane protein NosY	- none -
fig|6666666.23930.peg.529	CDS	523432	523854	1	+	423	Nitrous oxide reductase maturation transmembrane protein NosY	- none -
fig|6666666.23930.peg.530	CDS	523851	524306	3	+	456	Nitrous oxide reductase maturation protein, outer-membrane lipoprotein NosL	- none -
fig|6666666.23930.peg.531	CDS	524387	524767	2	+	381	Putative periplasmic protein	- none -
fig|6666666.23930.peg.532	CDS	526074	524857	-3	-	1218	Putative two-component sensor	- none -
fig|6666666.23930.peg.533	CDS	526747	526079	-1	-	669	Putative two-component regulator	- none -
fig|6666666.23930.peg.534	CDS	527729	526761	-2	-	969	Ni,Fe-hydrogenase I cytochrome b subunit	Hydrogenases
fig|6666666.23930.peg.535	CDS	528180	527851	-3	-	330	putative diheme Cytochrome c	- none -		core
fig|6666666.23930.peg.536	CDS	528792	528367	-3	-	426	hypothetical protein	- none -	Mono-heme class I cytochrome c	core
fig|6666666.23930.peg.537	CDS	532570	529091	-1	-	3480	Flagellar hook-length control protein FliK	Flagellum	sapA3	GI IIIAa
fig|6666666.23930.peg.538	CDS	532820	533701	2	+	882	putative autotransporter protein	- none -		GI IIIAa
fig|6666666.23930.peg.539	CDS	533924	534250	2	+	327	Mobile element protein	- none -	ISHa1152 transposase A	GI IIIAa
fig|6666666.23930.peg.540	CDS	534228	535307	3	+	1080	transposase	- none -		GI IIIAa
fig|6666666.23930.peg.541	CDS	535330	536838	1	+	1509	putative autotransporter protein	- none -		GI IIIAa
fig|6666666.23930.peg.542	CDS	536993	538315	2	+	1323	hypothetical protein	- none -		GI IIIAa
							Transfer-messenger RNA (tmRNA) involved in trans-translation			GI IIIAa
fig|6666666.23930.peg.543	CDS	539236	538820	-1	-	417	FIG00470219: hypothetical protein	- none -		GI IIIAa	as Cff
fig|6666666.23930.peg.544	CDS	539323	540117	1	+	795	3-methyl-2-oxobutanoate hydroxymethyltransferase (EC 2.1.2.11)	Coenzyme A Biosynthesis; <br>Coenzyme A Biosynthesis cluster		GI IIIAa	as Cff
fig|6666666.23930.peg.545	CDS	540101	540412	2	+	312	rhodanese family protein	- none -		GI IIIAa	as Cff
fig|6666666.23930.peg.546	CDS	540422	541453	2	+	1032	Holliday junction DNA helicase RuvB	DNA-replication; <br>RuvABC plus a hypothetical		GI IIIAa	as Cff
fig|6666666.23930.peg.547	CDS	541446	542549	3	+	1104	Acid membrane antigen A	- none -		GI IIIAa	as Cff
fig|6666666.23930.peg.548	CDS	542546	543619	2	+	1074	Putative ABC transport system permease protein	- none -		GI IIIAa	as Cff
fig|6666666.23930.peg.549	CDS	543616	544356	1	+	741	Methionine ABC transporter ATP-binding protein	Methionine Biosynthesis; <br>Methionine Degradation		GI IIIAa	as Cff
fig|6666666.23930.peg.550	CDS	544346	545260	2	+	915	Possible ABC transport system periplasmic substrate-binding protein	- none -		GI IIIAa	as Cff
fig|6666666.23930.peg.551	CDS	545257	545793	1	+	537	hypothetical protein	- none -		GI IIIAa	as Cff
fig|6666666.23930.peg.552	CDS	546199	545795	-1	-	405	Metal-dependent hydrolase YbeY, involved in rRNA and/or ribosome maturation and assembly	CBSS-56780.10.peg.1536; <br>tRNA-methylthiotransferase containing cluster		GI IIIAa	as Cff
fig|6666666.23930.peg.553	CDS	549940	546617	-1	-	3324	Flagellar hook-length control protein FliK	Flagellum	sapA12	GI IIIAa
fig|6666666.23930.peg.554	CDS	550159	551733	1	+	1575	hypothetical protein	- none -		GI IIIAa
fig|6666666.23930.peg.555	CDS	551721	551837	3	+	117	hypothetical protein	- none -		GI IIIAa
fig|6666666.23930.peg.556	CDS	554835	552016	-3	-	2820	Flagellar hook-length control protein FliK	Flagellum	sapA4	GI IIIAa
fig|6666666.23930.peg.557	CDS	555324	556466	3	+	1143	Peptide transport system permease protein SapC	- none -	sapC	GI IIIAa
fig|6666666.23930.peg.558	CDS	556453	558204	1	+	1752	Type I secretion system ATPase	- none -		GI IIIAa
fig|6666666.23930.peg.559	CDS	558204	559487	3	+	1284	HlyD family secretion protein	- none -	sapE	GI IIIAa
fig|6666666.23930.peg.560	CDS	559477	560778	1	+	1302	Type I secretion outer membrane protein, TolC precursor	Multidrug Resistance Efflux Pumps; <br>Ton and Tol transport systems	sapF	GI IIIAa
fig|6666666.23930.peg.561	CDS	561092	564871	2	+	3780	Flagellar hook-length control protein FliK	Flagellum	sapA3	GI IIIAa
fig|6666666.23930.peg.562	CDS	565116	566504	3	+	1389	predicted ATPase (AAA+ superfamily)	- none -		GI IIIAa
fig|6666666.23930.peg.563	CDS	566809	570747	1	+	3939	Flagellar hook-length control protein FliK	Flagellum	sapA8	GI IIIAa
fig|6666666.23930.peg.564	CDS	571390	571256	-1	-	135	hypothetical protein	- none -		GI IIIAa
fig|6666666.23930.peg.565	CDS	572998	571550	-1	-	1449	Surface array protein	- none -	sapAp8	GI IIIAa
fig|6666666.23930.peg.566	CDS	573879	573097	-3	-	783	prophage MuSo2, transcriptional regulator, Cro/CI family protein	- none -		GI IIIB	putative prophage III
fig|6666666.23930.peg.567	CDS	574125	574286	3	+	162	hypothetical protein	- none -		GI IIIB	putative prophage III
fig|6666666.23930.peg.568	CDS	574288	577038	1	+	2751	hypothetical protein	- none -		GI IIIB	putative prophage III
fig|6666666.23930.peg.569	CDS	577455	578060	3	+	606	putative bacteriophage DNA transposition protein B	- none -		GI IIIB	putative prophage III
fig|6666666.23930.peg.570	CDS	578068	578400	1	+	333	hypothetical protein	- none -		GI IIIB	putative prophage III
fig|6666666.23930.peg.571	CDS	578397	578546	3	+	150	hypothetical protein	- none -		GI IIIB	putative prophage III
fig|6666666.23930.peg.572	CDS	578539	578784	1	+	246	hypothetical protein	- none -		GI IIIB	putative prophage III
fig|6666666.23930.peg.573	CDS	578807	578986	2	+	180	hypothetical protein	- none -		GI IIIB	putative prophage III
fig|6666666.23930.peg.574	CDS	578999	579271	2	+	273	hypothetical protein	- none -		GI IIIB	putative prophage III
fig|6666666.23930.peg.575	CDS	579255	579371	3	+	117	hypothetical protein	- none -		GI IIIB	putative prophage III
fig|6666666.23930.peg.576	CDS	579365	579778	2	+	414	hypothetical protein	- none -		GI IIIB	putative prophage III
fig|6666666.23930.peg.577	CDS	579836	580042	2	+	207	hypothetical protein	- none -		GI IIIB	putative prophage III
fig|6666666.23930.peg.578	CDS	580102	580575	1	+	474	hypothetical protein	- none -		GI IIIB	putative prophage III
fig|6666666.23930.peg.579	CDS	580532	580960	2	+	429	hypothetical protein	- none -		GI IIIB	putative prophage III
fig|6666666.23930.peg.580	CDS	580964	581170	2	+	207	hypothetical protein	- none -		GI IIIB	putative prophage III
fig|6666666.23930.peg.581	CDS	581160	582395	3	+	1236	FIG00472501: hypothetical protein	- none -		GI IIIB	putative prophage III
fig|6666666.23930.peg.582	CDS	582392	582727	2	+	336	hypothetical protein	- none -		GI IIIB	putative prophage III
fig|6666666.23930.peg.583	CDS	582739	583074	1	+	336	hypothetical protein	- none -		GI IIIB	putative prophage III
fig|6666666.23930.peg.584	CDS	583623	583132	-3	-	492	hypothetical protein	- none -		GI IIIB	putative prophage III
fig|6666666.23930.peg.585	CDS	585305	583734	-2	-	1572	Mobile element protein	- none -		GI IIIB	putative prophage III
fig|6666666.23930.peg.586	CDS	586472	585408	-2	-	1065	Probable capsid portal protein	- none -		GI IIIB	putative prophage III
fig|6666666.23930.peg.587	CDS	586813	587547	1	+	735	hypothetical protein	- none -		GI IIIB	putative prophage III
fig|6666666.23930.peg.588	CDS	587547	588458	3	+	912	hypothetical protein	- none -		GI IIIB	putative prophage III
fig|6666666.23930.peg.589	CDS	588470	588805	2	+	336	hypothetical protein	- none -		GI IIIB	putative prophage III
fig|6666666.23930.peg.590	CDS	588807	589100	3	+	294	hypothetical protein	- none -		GI IIIB	putative prophage III
fig|6666666.23930.peg.591	CDS	589110	589427	3	+	318	hypothetical protein	- none -		GI IIIB	putative prophage III
fig|6666666.23930.peg.592	CDS	589442	589630	2	+	189	hypothetical protein	- none -		GI IIIB	putative prophage III
fig|6666666.23930.peg.593	CDS	589632	590558	3	+	927	hypothetical protein	- none -		GI IIIB	putative prophage III
fig|6666666.23930.peg.594	CDS	590569	591066	1	+	498	hypothetical protein	- none -		GI IIIB	putative prophage III
fig|6666666.23930.peg.595	CDS	591192	591365	3	+	174	hypothetical protein	- none -		GI IIIB	putative prophage III
fig|6666666.23930.peg.596	CDS	591468	591334	-3	-	135	hypothetical protein	- none -		GI IIIB	putative prophage III
fig|6666666.23930.peg.597	CDS	591543	594008	3	+	2466	hypothetical protein	- none -	BIll164 protein	GI IIIB	putative prophage III
fig|6666666.23930.peg.598	CDS	594011	595267	2	+	1257	hypothetical protein	- none -		GI IIIB	putative prophage III
fig|6666666.23930.peg.599	CDS	595269	595532	3	+	264	hypothetical protein	- none -		GI IIIB	putative prophage III
fig|6666666.23930.peg.600	CDS	596434	597132	1	+	699	hypothetical protein	- none -		GI IIIB	putative prophage III
fig|6666666.23930.peg.601	CDS	597132	597674	3	+	543	hypothetical protein	- none -		GI IIIB	putative prophage III
fig|6666666.23930.peg.602	CDS	597667	598371	1	+	705	hypothetical protein	- none -		GI IIIB	putative prophage III
fig|6666666.23930.peg.603	CDS	598373	600595	2	+	2223	hypothetical protein	- none -		GI IIIB	putative prophage III
fig|6666666.23930.peg.604	CDS	600605	600877	2	+	273	hypothetical protein	- none -		GI IIIB	putative prophage III
fig|6666666.23930.peg.605	CDS	600843	600971	3	+	129	hypothetical protein	- none -		GI IIIB	putative prophage III
fig|6666666.23930.peg.606	CDS	600987	601220	3	+	234	hypothetical protein	- none -		GI IIIB	putative prophage III
fig|6666666.23930.peg.607	CDS	601320	601874	3	+	555	hypothetical protein	- none -		GI IIIB	putative prophage III
fig|6666666.23930.peg.608	CDS	601968	602780	3	+	813	DNA adenine methylase	- none -		GI IIIB	putative prophage III
fig|6666666.23930.peg.609	CDS	603209	602835	-2	-	375	hypothetical protein	- none -		GI IIIB	putative prophage III
fig|6666666.23930.peg.610	CDS	603666	603202	-3	-	465	hypothetical protein	- none -		GI IIIB	putative prophage III
fig|6666666.23930.peg.611	CDS	603818	604459	2	+	642	phage repressor protein, putative	- none -		GI IIIB	putative prophage III
fig|6666666.23930.peg.612	CDS	605675	604695	-2	-	981	surface array protein	- none -	sapAp8	GI IIIAb
fig|6666666.23930.peg.613	CDS	605973	608738	3	+	2766	Flagellar hook-length control protein FliK	Flagellum	sapA1	GI IIIAb
fig|6666666.23930.peg.614	CDS	608984	609232	2	+	249	hypothetical protein	- none -		GI IIIAb
fig|6666666.23930.peg.615	CDS	609225	609497	3	+	273	Domain of unknown function (DUF332) superfamily	- none -		GI IIIAb
fig|6666666.23930.peg.616	CDS	609730	613101	1	+	3372	Flagellar hook-length control protein FliK	Flagellum	sapA12	GI IIIAb
fig|6666666.23930.peg.617	CDS	613154	613288	2	+	135	hypothetical protein	- none -		GI IIIAb
fig|6666666.23930.peg.618	CDS	616674	613846	-3	-	2829	Flagellar hook-length control protein FliK	Flagellum	sapA4/sapA10	GI IIIAb
fig|6666666.23930.peg.619	CDS	618145	617000	-1	-	1146	Glycosyl transferase, group 1	- none -		core
fig|6666666.23930.peg.620	CDS	620373	618142	-3	-	2232	FIG00471629: hypothetical protein	- none -	Mannosyltransferase	core
fig|6666666.23930.peg.621	CDS	620561	620376	-2	-	186	hypothetical protein	- none -
fig|6666666.23930.peg.622	CDS	621745	620561	-1	-	1185	ABC transporter	- none -
fig|6666666.23930.peg.623	CDS	622506	621742	-3	-	765	O-antigen export system permease protein RfbD	- none -
fig|6666666.23930.peg.624	CDS	622693	623808	1	+	1116	Glycosyl transferase, group 1	- none -
fig|6666666.23930.peg.625	CDS	623780	625093	2	+	1314	Undecaprenyl-phosphate galactose phosphotransferase (EC 2.7.8.6)	- none -
fig|6666666.23930.peg.626	CDS	626437	625097	-1	-	1341	DNA repair protein RadA	DNA repair, bacterial; <br>Proteolysis in bacteria, ATP-dependent
fig|6666666.23930.peg.627	CDS	627306	626437	-3	-	870	Signal recognition particle receptor protein FtsY (=alpha subunit) (TC 3.A.5.1.1)	Bacterial Cell Division; <br>Bacterial signal recognition particle (SRP); <br>Universal GTPases
fig|6666666.23930.peg.628	CDS	627860	627306	-2	-	555	Putative lipoprotein thiredoxin	- none -
fig|6666666.23930.peg.629	CDS	627913	628542	1	+	630	5-formyltetrahydrofolate cyclo-ligase (EC 6.3.3.2)	5-FCL-like protein; <br>Folate Biosynthesis; <br>One-carbon metabolism by tetrahydropterines
fig|6666666.23930.peg.630	CDS	628535	630028	2	+	1494	Hydrolase (HAD superfamily)	- none -
fig|6666666.23930.peg.631	CDS	630041	630625	2	+	585	FIG00469884: hypothetical protein	- none -
fig|6666666.23930.peg.632	CDS	630634	631203	1	+	570	membrane protein	- none -
fig|6666666.23930.peg.633	CDS	631200	632489	3	+	1290	Putative periplasmic protein	- none -
fig|6666666.23930.rna.9	RNA	632960	634420	2	+	1461	Small Subunit Ribosomal RNA; ssuRNA; SSU rRNA	- none -
fig|6666666.23930.rna.10	RNA	634565	634637	2	+	73	tRNA-Ala-TGC	- none -
fig|6666666.23930.rna.11	RNA	635234	638269	2	+	3036	Large Subunit Ribosomal RNA; lsuRNA; LSU rRNA	- none -
fig|6666666.23930.peg.634	CDS	639071	639445	2	+	375	hypothetical protein	- none -
fig|6666666.23930.rna.12	RNA	639701	639773	2	+	73	tRNA-Lys-TTT	- none -
fig|6666666.23930.rna.13	RNA	639791	639863	2	+	73	tRNA-Val-TAC	- none -
fig|6666666.23930.rna.14	RNA	639878	639951	2	+	74	tRNA-Asp-GTC	- none -
fig|6666666.23930.rna.15	RNA	639966	640038	3	+	73	tRNA-Lys-TTT	- none -
fig|6666666.23930.rna.16	RNA	640061	640134	2	+	74	tRNA-Glu-CTC	- none -
fig|6666666.23930.rna.17	RNA	640150	640222	1	+	73	tRNA-Val-TAC	- none -
fig|6666666.23930.rna.18	RNA	640237	640310	1	+	74	tRNA-Asp-GTC	- none -
fig|6666666.23930.rna.19	RNA	640351	640423	1	+	73	tRNA-Lys-CTT	- none -
fig|6666666.23930.rna.20	RNA	640448	640519	2	+	72	tRNA-Glu-CTC	- none -
fig|6666666.23930.peg.635	CDS	640643	641800	2	+	1158	GGDEF family protein	- none -
fig|6666666.23930.peg.636	CDS	641819	644722	2	+	2904	hypothetical protein	- none -
fig|6666666.23930.peg.637	CDS	645842	644751	-2	-	1092	Hypothetical domain / C-terminal domain of CinA type S	NAD and NADP cofactor biosynthesis global; <br>NAD and NADP cofactor biosynthesis global; <br>Riboflavin, FMN and FAD metabolism in plants; <br>Riboflavin synthesis cluster
fig|6666666.23930.peg.638	CDS	646566	645859	-3	-	708	hypothetical protein	- none -
fig|6666666.23930.peg.639	CDS	646592	649342	2	+	2751	Isoleucyl-tRNA synthetase (EC 6.1.1.5)	tRNA aminoacylation, Ile
fig|6666666.23930.peg.640	CDS	649442	650803	2	+	1362	Aspartyl-tRNA(Asn) amidotransferase subunit A (EC 6.3.5.6) @ Glutamyl-tRNA(Gln) amidotransferase subunit A (EC 6.3.5.7)	tRNA aminoacylation, Asp and Asn; <br>tRNA aminoacylation, Glu and Gln
fig|6666666.23930.peg.641	CDS	650808	652259	3	+	1452	Inosine-5&#39;-monophosphate dehydrogenase (EC 1.1.1.205)	Purine conversions; <br>Purine salvage cluster
fig|6666666.23930.peg.642	CDS	652259	653365	2	+	1107	Homoserine O-acetyltransferase (EC 2.3.1.31)	Methionine Biosynthesis
fig|6666666.23930.peg.643	CDS	653356	653553	1	+	198	Exodeoxyribonuclease VII small subunit (EC 3.1.11.6)	DNA repair, bacterial; <br>Purine salvage cluster
fig|6666666.23930.peg.644	CDS	653546	654352	2	+	807	Predicted amidohydrolase	- none -
fig|6666666.23930.peg.645	CDS	654354	655652	3	+	1299	UDP-N-acetylmuramate--alanine ligase (EC 6.3.2.8)	Peptidoglycan Biosynthesis; <br>Peptidoglycan biosynthesis--gjo
fig|6666666.23930.peg.646	CDS	655649	655990	2	+	342	membrane protein	- none -
fig|6666666.23930.peg.647	CDS	655994	657010	2	+	1017	NADPH dehydrogenase (EC 1.6.99.1)	- none -
fig|6666666.23930.peg.648	CDS	657702	657007	-3	-	696	L-proline glycine betaine ABC transport system permease protein ProV (TC 3.A.1.12.1)	Choline and Betaine Uptake and Betaine Biosynthesis
fig|6666666.23930.peg.649	CDS	658471	657734	-1	-	738	Alkanesulfonates transport system permease protein	- none -
fig|6666666.23930.peg.650	CDS	659390	658473	-2	-	918	hypothetical protein	- none -
fig|6666666.23930.peg.651	CDS	660451	659387	-1	-	1065	Butyryl-CoA dehydrogenase (EC 1.3.99.2)	5-FCL-like protein; <br>Anaerobic respiratory reductases
fig|6666666.23930.peg.652	CDS	660999	660469	-3	-	531	Bll5738 protein	- none -
fig|6666666.23930.peg.653	CDS	661201	663402	1	+	2202	Recombination inhibitory protein MutS2	- none -
fig|6666666.23930.peg.654	CDS	663468	665378	3	+	1911	GGDEF FAMILY PROTEIN	- none -
fig|6666666.23930.peg.655	CDS	665391	665990	3	+	600	membrane protein	- none -
fig|6666666.23930.peg.656	CDS	665993	667090	2	+	1098	N-succinyl-L,L-diaminopimelate desuccinylase (EC 3.5.1.18)	Arginine Biosynthesis -- gjo; <br>Arginine Biosynthesis extended; <br>Lysine Biosynthesis DAP Pathway; <br>Lysine Biosynthesis DAP Pathway, GJO scratch
fig|6666666.23930.peg.657	CDS	667172	668524	2	+	1353	Malate:quinone oxidoreductase (EC 1.1.99.16)	TCA Cycle
fig|6666666.23930.peg.658	CDS	668508	669227	3	+	720	FIG01145298: hypothetical protein	- none -
fig|6666666.23930.peg.659	CDS	669286	670734	1	+	1449	Pyruvate kinase (EC 2.7.1.40)	Glycolysis and Gluconeogenesis; <br>Pyruvate metabolism I: anaplerotic reactions, PEP
fig|6666666.23930.peg.660	CDS	670750	671973	1	+	1224	Zinc protease-like protein	- none -
fig|6666666.23930.peg.661	CDS	671963	673771	2	+	1809	ATP-dependent DNA helicase RecG (EC 3.6.1.-)	DNA-replication
fig|6666666.23930.peg.662	CDS	674030	675373	2	+	1344	2-keto-3-deoxy-D-arabino-heptulosonate-7-phosphate synthase II (EC 2.5.1.54)	Chorismate Synthesis; <br>Common Pathway For Synthesis of Aromatic Compounds (DAHP synthase to chorismate)
fig|6666666.23930.peg.663	CDS	676758	675535	-3	-	1224	Gamma-glutamyl phosphate reductase (EC 1.2.1.41)	Proline Synthesis
fig|6666666.23930.peg.664	CDS	676837	677790	1	+	954	Thioredoxin reductase (EC 1.8.1.9)	Thioredoxin-disulfide reductase; <br>pyrimidine conversions
fig|6666666.23930.peg.665	CDS	677800	679722	1	+	1923	Cell division initiation protein DivIVA	Bacterial Cell Division; <br>Bacterial Cytoskeleton
fig|6666666.23930.peg.666	CDS	679719	680414	3	+	696	tRNA (adenine37-N(6))-methyltransferase TrmN6 (EC 2.1.1.223)	RNA methylation
fig|6666666.23930.peg.667	CDS	680408	680779	2	+	372	FIG00469387: hypothetical protein	- none -
fig|6666666.23930.peg.668	CDS	680755	682050	1	+	1296	Putative lipoprotein	- none -
fig|6666666.23930.peg.669	CDS	682047	682823	3	+	777	Indole-3-glycerol phosphate synthase (EC 4.1.1.48)	Chorismate: Intermediate for synthesis of Tryptophan, PAPA antibiotics, PABA, 3-hydroxyanthranilate and more.; <br>Tryptophan synthesis
fig|6666666.23930.peg.670	CDS	682823	683329	2	+	507	HIT family protein	- none -		core
fig|6666666.23930.peg.671	CDS	683326	684063	1	+	738	UPF0246 protein YaaA	- none -		core
fig|6666666.23930.rna.21	RNA	684172	684255	1	+	84	tRNA-Leu-CAA	tRNAs
fig|6666666.23930.peg.672	CDS	686239	687006	1	+	768	FIG00472501: hypothetical protein	- none -
fig|6666666.23930.peg.673	CDS	686982	687299	3	+	318	hypothetical protein	- none -
fig|6666666.23930.peg.674	CDS	687340	687546	1	+	207	hypothetical protein	- none -
fig|6666666.23930.peg.675	CDS	687955	687707	-1	-	249	hypothetical protein	- none -
fig|6666666.23930.peg.676	CDS	688279	688106	-1	-	174	hypothetical protein	- none -
fig|6666666.23930.peg.677	CDS	688789	690282	1	+	1494	Pyruvate carboxyl transferase subunit A (EC 6.4.1.1)	Pyruvate metabolism I: anaplerotic reactions, PEP
fig|6666666.23930.peg.678	CDS	690289	690525	1	+	237	hypothetical protein	- none -
fig|6666666.23930.peg.679	CDS	690581	691228	2	+	648	Arginine-tRNA-protein transferase (EC 2.3.2.8)	Protein degradation
fig|6666666.23930.peg.680	CDS	691285	692109	1	+	825	Possible dnaJ-like protein	- none -
fig|6666666.23930.peg.681	CDS	692154	692927	3	+	774	Pyridoxine 5&#39;-phosphate synthase (EC 2.6.99.2)	Pyridoxin (Vitamin B6) Biosynthesis
fig|6666666.23930.peg.682	CDS	692924	693847	2	+	924	4-hydroxythreonine-4-phosphate dehydrogenase (EC 1.1.1.262)	ECSIG4-SIG7; <br>Pyridoxin (Vitamin B6) Biosynthesis
fig|6666666.23930.peg.683	CDS	693913	695463	1	+	1551	Probable low-affinity inorganic phosphate transporter	Phosphate metabolism
fig|6666666.23930.peg.684	CDS	695535	698378	3	+	2844	Flagellar hook-associated protein FlgL	Flagellum
fig|6666666.23930.peg.685	CDS	698440	700587	1	+	2148	Cell division protein FtsK	Bacterial Cell Division; <br>Bacterial Cytoskeleton; <br>Bacterial RNA-metabolizing Zn-dependent hydrolases
fig|6666666.23930.peg.686	CDS	700654	700917	1	+	264	FIG00469421: hypothetical protein	- none -
fig|6666666.23930.peg.687	CDS	700910	701335	2	+	426	FIG00469524: hypothetical protein	- none -
fig|6666666.23930.peg.688	CDS	701336	702220	2	+	885	Octaprenyl diphosphate synthase (EC 2.5.1.90) / Dimethylallyltransferase (EC 2.5.1.1) / (2E,6E)-farnesyl diphosphate synthase (EC 2.5.1.10) / Geranylgeranyl diphosphate synthase (EC 2.5.1.29)	Isoprenoid Biosynthesis; <br>Isoprenoid Biosynthesis; <br>Isoprenoid Biosynthesis: Interconversions; <br>Isoprenoinds for Quinones; <br>Isoprenoinds for Quinones; <br>Isoprenoinds for Quinones; <br>Isoprenoinds for Quinones; <br>Polyprenyl Diphosphate Biosynthesis; <br>Polyprenyl Diphosphate Biosynthesis; <br>Polyprenyl Diphosphate Biosynthesis
fig|6666666.23930.peg.689	CDS	702220	703488	1	+	1269	Glutamyl-tRNA reductase (EC 1.2.1.70)	A Gammaproteobacteria Cluster Relating to Translation; <br>Heme and Siroheme Biosynthesis
fig|6666666.23930.peg.690	CDS	703485	705188	3	+	1704	Prolyl-tRNA synthetase (EC 6.1.1.15), bacterial type	tRNA aminoacylation, Pro
fig|6666666.23930.peg.691	CDS	705185	705577	2	+	393	Putative integral memnbrane protein	- none -
fig|6666666.23930.peg.692	CDS	705590	706501	2	+	912	Porphobilinogen deaminase (EC 2.5.1.61)	Heme and Siroheme Biosynthesis
fig|6666666.23930.peg.693	CDS	707307	706507	-3	-	801	Inner membrane protein YihY, formerly thought to be RNase BN	Riboflavin synthesis cluster
fig|6666666.23930.peg.694	CDS	708696	707317	-3	-	1380	(S)-2-hydroxy-acid oxidase (EC 1.1.3.15)	Glycolate, glyoxylate interconversions
fig|6666666.23930.peg.695	CDS	709414	708698	-1	-	717	FIG00469741: hypothetical protein	- none -
fig|6666666.23930.peg.696	CDS	710162	711328	2	+	1167	Membrane proteins related to metalloendopeptidases	- none -
fig|6666666.23930.peg.697	CDS	711337	712698	1	+	1362	Mg/Co/Ni transporter MgtE / CBS domain	Magnesium transport
fig|6666666.23930.peg.698	CDS	712683	713267	3	+	585	Uridine diphosphate glucose pyrophosphatase (EC 3.6.1.45)	Nudix proteins (nucleoside triphosphate hydrolases)
fig|6666666.23930.peg.699	CDS	715824	713275	-3	-	2550	FIG00472540: hypothetical protein	- none -
fig|6666666.23930.peg.700	CDS	716041	716304	1	+	264	Heat shock protein 60 family co-chaperone GroES	GroEL GroES
fig|6666666.23930.peg.701	CDS	716322	717959	3	+	1638	Heat shock protein 60 family chaperone GroEL	GroEL GroES
fig|6666666.23930.peg.702	CDS	718328	718768	2	+	441	hypothetical protein	- none -		VGI IV	proputative prohage IV
fig|6666666.23930.peg.703	CDS	718848	719603	3	+	756	hypothetical protein	- none -		VGI IV	proputative prohage IV
fig|6666666.23930.peg.704	CDS	719600	720565	2	+	966	hypothetical protein	- none -		VGI IV	proputative prohage IV
fig|6666666.23930.peg.705	CDS	720682	721032	1	+	351	hypothetical protein	- none -		VGI IV	proputative prohage IV
fig|6666666.23930.peg.706	CDS	721295	721765	2	+	471	hypothetical protein	- none -		VGI IV	proputative prohage IV
fig|6666666.23930.peg.707	CDS	722661	721900	-3	-	762	DNA adenine methylase	- none -		VGI IV	proputative prohage IV
fig|6666666.23930.peg.708	CDS	723272	722718	-2	-	555	hypothetical protein	- none -		VGI IV	proputative prohage IV
fig|6666666.23930.peg.709	CDS	723609	723259	-3	-	351	hypothetical protein	- none -		VGI IV	proputative prohage IV
fig|6666666.23930.peg.710	CDS	723805	723689	-1	-	117	hypothetical protein	- none -		VGI IV	proputative prohage IV
fig|6666666.23930.peg.711	CDS	724202	723837	-2	-	366	hypothetical protein	- none -		VGI IV	proputative prohage IV
fig|6666666.23930.peg.712	CDS	725269	724199	-1	-	1071	hypothetical protein	- none -		VGI IV	proputative prohage IV
fig|6666666.23930.peg.713	CDS	725624	725271	-2	-	354	hypothetical protein	- none -		VGI IV	proputative prohage IV
fig|6666666.23930.peg.714	CDS	726255	725617	-3	-	639	hypothetical protein	- none -		VGI IV	proputative prohage IV
fig|6666666.23930.peg.715	CDS	727148	726255	-2	-	894	hypothetical protein	- none -		VGI IV	proputative prohage IV
fig|6666666.23930.peg.716	CDS	728898	728143	-3	-	756	hypothetical protein	- none -		VGI IV	proputative prohage IV
fig|6666666.23930.peg.717	CDS	729755	728898	-2	-	858	hypothetical protein	- none -		VGI IV	proputative prohage IV
fig|6666666.23930.peg.718	CDS	735064	729755	-1	-	5310	hypothetical protein	- none -	tape length protein	VGI IV	proputative prohage IV
fig|6666666.23930.peg.719	CDS	735109	735282	1	+	174	hypothetical protein	- none -		VGI IV	proputative prohage IV
fig|6666666.23930.peg.720	CDS	735494	735279	-2	-	216	hypothetical protein	- none -		VGI IV	proputative prohage IV
fig|6666666.23930.peg.721	CDS	735988	735524	-1	-	465	hypothetical protein	- none -		VGI IV	proputative prohage IV
fig|6666666.23930.peg.722	CDS	736676	735978	-2	-	699	hypothetical protein	- none -		VGI IV	proputative prohage IV
fig|6666666.23930.peg.723	CDS	737034	736669	-3	-	366	hypothetical protein	- none -		VGI IV	proputative prohage IV
fig|6666666.23930.peg.724	CDS	737318	737019	-2	-	300	hypothetical protein	- none -		VGI IV	proputative prohage IV
fig|6666666.23930.peg.725	CDS	738243	737308	-3	-	936	hypothetical protein	- none -		VGI IV	proputative prohage IV
fig|6666666.23930.peg.726	CDS	738980	738243	-2	-	738	hypothetical protein	- none -		VGI IV	proputative prohage IV
fig|6666666.23930.peg.727	CDS	739112	740185	2	+	1074	Probable capsid portal protein	- none -		VGI IV	proputative prohage IV
fig|6666666.23930.peg.728	CDS	740276	741850	2	+	1575	Mobile element protein	- none -	terminase atp subunit	VGI IV	proputative prohage IV
fig|6666666.23930.peg.729	CDS	741847	742317	1	+	471	hypothetical protein	- none -		VGI IV	proputative prohage IV
fig|6666666.23930.peg.730	CDS	742851	742645	-3	-	207	hypothetical protein	- none -		VGI IV	proputative prohage IV
fig|6666666.23930.peg.731	CDS	743191	742892	-1	-	300	hypothetical protein	- none -		VGI IV	proputative prohage IV
fig|6666666.23930.peg.732	CDS	744363	743167	-3	-	1197	FIG00472501: hypothetical protein	- none -		VGI IV	proputative prohage IV
fig|6666666.23930.peg.733	CDS	744541	744356	-1	-	186	hypothetical protein	- none -		VGI IV	proputative prohage IV
fig|6666666.23930.peg.734	CDS	744975	744538	-3	-	438	hypothetical protein	- none -		VGI IV	proputative prohage IV
fig|6666666.23930.peg.735	CDS	745447	744977	-1	-	471	hypothetical protein	- none -		VGI IV	proputative prohage IV
fig|6666666.23930.peg.736	CDS	745692	745486	-3	-	207	hypothetical protein	- none -		VGI IV	proputative prohage IV
fig|6666666.23930.peg.737	CDS	746197	745784	-1	-	414	hypothetical protein	- none -		VGI IV	proputative prohage IV
fig|6666666.23930.peg.738	CDS	746632	746282	-1	-	351	conserved hypothetical protein	- none -		VGI IV	proputative prohage IV
fig|6666666.23930.peg.739	CDS	747282	746641	-3	-	642	hypothetical protein	- none -		VGI IV	proputative prohage IV
fig|6666666.23930.peg.740	CDS	747738	747418	-3	-	321	hypothetical protein	- none -		VGI IV	proputative prohage IV
fig|6666666.23930.peg.741	CDS	748703	747822	-2	-	882	hypothetical protein	- none -	putative DNA transposition	VGI IV	proputative prohage IV
fig|6666666.23930.peg.742	CDS	751246	749030	-1	-	2217	hypothetical protein	- none -	orfB	VGI IV	proputative prohage IV
fig|6666666.23930.peg.743	CDS	751427	751248	-2	-	180	hypothetical protein	- none -		VGI IV	proputative prohage IV
fig|6666666.23930.peg.745	CDS	751808	752731	2	+	924	hypothetical protein	- none -		VGI IV	proputative prohage IV
fig|6666666.23930.peg.744	CDS	751820	751596	-2	-	225	hypothetical protein	- none -		VGI IV	proputative prohage IV
fig|6666666.23930.peg.746	CDS	752864	752739	-2	-	126	hypothetical protein	- none -		VGI IV	proputative prohage IV
fig|6666666.23930.peg.747	CDS	753254	752907	-2	-	348	hypothetical protein	- none -		VGI IV	proputative prohage IV
fig|6666666.23930.peg.748	CDS	753571	753798	1	+	228	hypothetical protein	- none -		VGI IV	proputative prohage IV
fig|6666666.23930.peg.749	CDS	753825	753953	3	+	129	hypothetical protein	- none -		VGI IV	proputative prohage IV
fig|6666666.23930.peg.750	CDS	753940	754332	1	+	393	hypothetical protein	- none -		VGI IV	proputative prohage IV
fig|6666666.23930.peg.751	CDS	754413	755378	3	+	966	hypothetical protein	- none -		VGI IV	proputative prohage IV
fig|6666666.23930.peg.752	CDS	755456	755623	2	+	168	hypothetical protein	- none -		VGI IV	proputative prohage IV
fig|6666666.23930.peg.753	CDS	755620	755880	1	+	261	hypothetical protein	- none -		VGI IV	proputative prohage IV
fig|6666666.23930.peg.754	CDS	756155	756286	2	+	132	hypothetical protein	- none -		VGI IV	proputative prohage IV
fig|6666666.23930.peg.755	CDS	756276	756659	3	+	384	hypothetical protein	- none -		VGI IV	proputative prohage IV
fig|6666666.23930.peg.756	CDS	756689	757324	2	+	636	EcoRI methylase/methyltransferase	- none -		VGI IV	proputative prohage IV
fig|6666666.23930.peg.757	CDS	757734	758012	3	+	279	hypothetical protein	- none -		VGI IV	proputative prohage IV
fig|6666666.23930.peg.758	CDS	757981	758355	1	+	375	Plasmid partitioning protein ParA	pVir Plasmid of Campylobacter		VGI IV	proputative prohage IV
fig|6666666.23930.peg.759	CDS	758440	758568	1	+	129	hypothetical protein	- none -		VGI IV	proputative prohage IV
fig|6666666.23930.peg.760	CDS	758592	759158	3	+	567	hypothetical protein	- none -		VGI IV	proputative prohage IV
fig|6666666.23930.peg.761	CDS	759605	759420	-2	-	186	hypothetical protein	- none -		VGI IV	proputative prohage IV
fig|6666666.23930.peg.762	CDS	760140	759886	-3	-	255	hypothetical protein	- none -		VGI IV	proputative prohage IV
fig|6666666.23930.peg.763	CDS	761291	760263	-2	-	1029	hypothetical protein	- none -		VGI IV	proputative prohage IV
fig|6666666.23930.peg.764	CDS	761562	761323	-3	-	240	hypothetical protein	- none -		VGI IV	proputative prohage IV
fig|6666666.23930.peg.765	CDS	761693	762382	2	+	690	hypothetical protein	- none -		VGI IV	proputative prohage IV
fig|6666666.23930.peg.766	CDS	763074	763496	3	+	423	METHYL-ACCEPTING CHEMOTAXIS PROTEIN	- none -		core
fig|6666666.23930.peg.767	CDS	763568	764734	2	+	1167	METHYL-ACCEPTING CHEMOTAXIS PROTEIN	- none -		core
fig|6666666.23930.peg.768	CDS	764908	765891	1	+	984	Cobalt-zinc-cadmium resistance protein	Cobalt-zinc-cadmium resistance
fig|6666666.23930.peg.769	CDS	766630	765995	-1	-	636	Rrf2-linked NADH-flavin reductase	- none -
fig|6666666.23930.peg.770	CDS	766870	767202	1	+	333	Transcriptional regulator, HxlR family	- none -
fig|6666666.23930.peg.771	CDS	768477	767332	-3	-	1146	methyl-accepting chemotaxis protein (tlpA)	- none -
fig|6666666.23930.peg.772	CDS	768640	769197	1	+	558	Cytochrome oxidase biogenesis protein Sco1/SenC/PrrC, putative copper metallochaperone	Biogenesis of cytochrome c oxidases
fig|6666666.23930.peg.773	CDS	770300	769194	-2	-	1107	Rod shape-determining protein RodA	Bacterial Cytoskeleton; <br>Peptidoglycan Biosynthesis
fig|6666666.23930.peg.774	CDS	770352	771323	3	+	972	Ribosomal large subunit pseudouridine synthase D (EC 4.2.1.70)	RNA pseudouridine syntheses; <br>Ribosome biogenesis bacterial
fig|6666666.23930.peg.775	CDS	771304	772470	1	+	1167	Putative fibronectin domain-containing lipoprotein	Adhesion of Campylobacter
fig|6666666.23930.peg.776	CDS	772470	773657	3	+	1188	tRNA (guanine46-N7-)-methyltransferase (EC 2.1.1.33)	RNA methylation; <br>tRNA modification Bacteria
fig|6666666.23930.peg.777	CDS	773642	774313	2	+	672	Cell division transporter, ATP-binding protein FtsE (TC 3.A.5.1.1)	Bacterial Cell Division
fig|6666666.23930.peg.778	CDS	774300	775112	3	+	813	Cell division protein FtsX	Bacterial Cell Division
fig|6666666.23930.peg.779	CDS	775148	776314	2	+	1167	FIG00387867: hypothetical protein	- none -
fig|6666666.23930.peg.780	CDS	776370	777086	3	+	717	Uridylate kinase (EC 2.7.4.-)	CBSS-176299.4.peg.1996B; <br>CBSS-312309.3.peg.1965
fig|6666666.23930.peg.781	CDS	777099	777320	3	+	222	DNA-directed RNA polymerase omega subunit (EC 2.7.7.6)	RNA polymerase bacterial
fig|6666666.23930.peg.782	CDS	777304	779502	1	+	2199	GTP pyrophosphokinase (EC 2.7.6.5), (p)ppGpp synthetase II / Guanosine-3&#39;,5&#39;-bis(diphosphate) 3&#39;-pyrophosphohydrolase (EC 3.1.7.2)	Stringent Response, (p)ppGpp metabolism; <br>Stringent Response, (p)ppGpp metabolism
fig|6666666.23930.peg.783	CDS	779504	780712	2	+	1209	Tyrosyl-tRNA synthetase (EC 6.1.1.1)	tRNA aminoacylation, Tyr
fig|6666666.23930.peg.784	CDS	780712	781824	1	+	1113	Enoyl-[acyl-carrier-protein] reductase [FMN] (EC 1.3.1.9)	Fatty Acid Biosynthesis FASII
fig|6666666.23930.peg.785	CDS	781808	783427	2	+	1620	N-acetylmuramoyl-L-alanine amidase (EC 3.5.1.28)	Murein Hydrolases; <br>Recycling of Peptidoglycan Amino Acids
fig|6666666.23930.peg.786	CDS	783424	785262	1	+	1839	tRNA (5-methylaminomethyl-2-thiouridylate)-methyltransferase (EC 2.1.1.61) / FAD-dependent cmnm(5)s(2)U34 oxidoreductase	RNA methylation; <br>Riboflavin, FMN and FAD metabolism in plants; <br>mnm5U34 biosynthesis bacteria; <br>tRNA modification Bacteria
fig|6666666.23930.peg.787	CDS	786232	785309	-1	-	924	Transcriptional regulator, AraC family	- none -
fig|6666666.23930.peg.788	CDS	786334	788400	1	+	2067	TonB-dependent receptor; Outer membrane receptor for ferrienterochelin and colicins	Ton and Tol transport systems
fig|6666666.23930.peg.789	CDS	788409	789008	3	+	600	FIG00986145: hypothetical protein	- none -
fig|6666666.23930.peg.790	CDS	789001	789621	1	+	621	FIG00984976: hypothetical protein	- none -
fig|6666666.23930.peg.791	CDS	789618	790661	3	+	1044	Vitamin B12 ABC transporter, B12-binding component BtuF	- none -
fig|6666666.23930.peg.792	CDS	790666	791622	1	+	957	Vitamin B12 ABC transporter, permease component BtuC	- none -
fig|6666666.23930.peg.793	CDS	791613	792386	3	+	774	Iron(III) dicitrate transport ATP-binding protein FecE (TC 3.A.1.14.1)	- none -
fig|6666666.23930.peg.794	CDS	792474	793007	3	+	534	hypothetical protein	- none -
fig|6666666.23930.peg.795	CDS	793056	793499	3	+	444	hypothetical protein	- none -
fig|6666666.23930.peg.796	CDS	794079	793561	-3	-	519	Inorganic pyrophosphatase (EC 3.6.1.1)	Phosphate metabolism
fig|6666666.23930.peg.797	CDS	794659	794084	-1	-	576	Adenylate kinase (EC 2.7.4.3)	Purine conversions
fig|6666666.23930.peg.798	CDS	796410	794656	-3	-	1755	Aspartyl-tRNA synthetase (EC 6.1.1.12) @ Aspartyl-tRNA(Asn) synthetase (EC 6.1.1.23)	tRNA aminoacylation, Asp and Asn; <br>tRNA aminoacylation, Asp and Asn
fig|6666666.23930.peg.799	CDS	796589	797452	2	+	864	NAD kinase (EC 2.7.1.23)	NAD and NADP cofactor biosynthesis global
fig|6666666.23930.peg.800	CDS	797442	798965	3	+	1524	DNA repair protein RecN	DNA-replication; <br>DNA repair, bacterial
fig|6666666.23930.peg.801	CDS	799031	800278	2	+	1248	Putative two-component response regulator	Two-component regulatory systems in Campylobacter
fig|6666666.23930.peg.802	CDS	800275	801039	1	+	765	Putative deoxyribonuclease YcfH	YcfH
fig|6666666.23930.peg.803	CDS	801048	802262	3	+	1215	Membrane-bound lytic murein transglycosylase D precursor (EC 3.2.1.-)	Murein Hydrolases
fig|6666666.23930.peg.804	CDS	802246	803028	1	+	783	Rare lipoprotein A precursor	Peptidoglycan Biosynthesis
fig|6666666.23930.peg.805	CDS	803029	803601	1	+	573	Imidazoleglycerol-phosphate dehydratase (EC 4.2.1.19)	Histidine Biosynthesis
fig|6666666.23930.peg.806	CDS	803598	804086	3	+	489	3-deoxy-D-manno-octulosonate 8-phosphate phosphatase (EC 3.1.3.45)	KDO2-Lipid A biosynthesis
fig|6666666.23930.peg.807	CDS	804065	804598	2	+	534	FIG00469406: hypothetical protein	- none -
fig|6666666.23930.peg.808	CDS	804580	805047	1	+	468	OstA family organic solvent tolerance protein	- none -
fig|6666666.23930.peg.809	CDS	805051	805647	1	+	597	GTP-binding protein EngB	Universal GTPases
fig|6666666.23930.peg.810	CDS	805654	806112	1	+	459	N-acetylglutamate synthase (EC 2.3.1.1)	Arginine Biosynthesis -- gjo; <br>Arginine Biosynthesis extended
fig|6666666.23930.peg.811	CDS	806079	806567	3	+	489	membrane protein	- none -
fig|6666666.23930.peg.812	CDS	806564	808372	2	+	1809	Cell division protein FtsI [Peptidoglycan synthetase] (EC 2.4.1.129)	16S rRNA modification within P site of ribosome; <br>Bacterial Cell Division; <br>Bacterial Cytoskeleton; <br>CBSS-83331.1.peg.3039; <br>Flagellum in Campylobacter; <br>Peptidoglycan Biosynthesis
fig|6666666.23930.peg.813	CDS	808637	808374	-2	-	264	Uncharacterized homolog of the cytoplasmic domain of flagellar protein FhlB	- none -
fig|6666666.23930.peg.814	CDS	810486	808639	-3	-	1848	FIG00469420: hypothetical protein	- none -
fig|6666666.23930.peg.815	CDS	811690	810467	-1	-	1224	Transmembrane transport protein	- none -
fig|6666666.23930.peg.816	CDS	812135	811680	-2	-	456	hypothetical protein	- none -
fig|6666666.23930.peg.817	CDS	812412	812125	-3	-	288	membrane protein	- none -
fig|6666666.23930.peg.818	CDS	813680	812409	-2	-	1272	Glutamate-1-semialdehyde aminotransferase (EC 5.4.3.8)	CBSS-196164.1.peg.461; <br>Heme and Siroheme Biosynthesis
fig|6666666.23930.peg.819	CDS	814033	813677	-1	-	357	FIG00711847: hypothetical protein	- none -
fig|6666666.23930.peg.820	CDS	814112	814963	2	+	852	Methylenetetrahydrofolate dehydrogenase (NADP+) (EC 1.5.1.5) / Methenyltetrahydrofolate cyclohydrolase (EC 3.5.4.9)	5-FCL-like protein; <br>One-carbon metabolism by tetrahydropterines; <br>One-carbon metabolism by tetrahydropterines
fig|6666666.23930.peg.821	CDS	814960	815817	1	+	858	Signal peptidase I (EC 3.4.21.89)	Signal peptidase
fig|6666666.23930.peg.822	CDS	815810	816454	2	+	645	FIG004556: membrane metalloprotease	A cluster relating to Tryptophanyl-tRNA synthetase
fig|6666666.23930.peg.823	CDS	816509	816955	2	+	447	Ribose 5-phosphate isomerase B (EC 5.3.1.6)	Pentose phosphate pathway
fig|6666666.23930.peg.824	CDS	816949	817281	1	+	333	putative	- none -
fig|6666666.23930.peg.825	CDS	817295	817843	2	+	549	Adenine phosphoribosyltransferase (EC 2.4.2.7)	Purine conversions; <br>cAMP signaling in bacteria
fig|6666666.23930.peg.826	CDS	817846	818457	1	+	612	DedA family protein	- none -
fig|6666666.23930.peg.827	CDS	818438	819910	2	+	1473	Cytosol aminopeptidase PepA (EC 3.4.11.1)	Aminopeptidases (EC 3.4.11.-)
fig|6666666.23930.peg.828	CDS	819910	821013	1	+	1104	GTP-binding and nucleic acid-binding protein YchF	Universal GTPases
fig|6666666.23930.peg.829	CDS	821225	821953	2	+	729	Amino-acid ABC transporter ATP-binding protein PebC	Adhesion of Campylobacter
fig|6666666.23930.peg.830	CDS	821969	822763	2	+	795	Major cell-binding factor precursor PebA	Adhesion of Campylobacter
fig|6666666.23930.peg.831	CDS	822763	823452	1	+	690	Putative ABC-type amino-acid transporter permease protein	Adhesion of Campylobacter
fig|6666666.23930.peg.832	CDS	823455	824117	3	+	663	Putative ABC-type amino-acid transporter permease protein	Adhesion of Campylobacter
fig|6666666.23930.peg.833	CDS	824517	827294	3	+	2778	Periplasmic nitrate reductase precursor (EC 1.7.99.4)	Nitrate and nitrite ammonification
fig|6666666.23930.peg.834	CDS	827297	828049	2	+	753	Ferredoxin-type protein NapG (periplasmic nitrate reductase)	Nitrate and nitrite ammonification
fig|6666666.23930.peg.835	CDS	828046	828831	1	+	786	Polyferredoxin NapH (periplasmic nitrate reductase)	Nitrate and nitrite ammonification
fig|6666666.23930.peg.836	CDS	828828	829361	3	+	534	Nitrate reductase cytochrome c550-type subunit	Nitrate and nitrite ammonification
fig|6666666.23930.peg.837	CDS	829364	829834	2	+	471	Ferredoxin-type protein NapF (periplasmic nitrate reductase)	Nitrate and nitrite ammonification
fig|6666666.23930.peg.838	CDS	829831	830730	1	+	900	Periplasmic nitrate reductase component NapL	Nitrate and nitrite ammonification
fig|6666666.23930.peg.839	CDS	830727	831062	3	+	336	Periplasmic nitrate reductase component NapD	Nitrate and nitrite ammonification
fig|6666666.23930.peg.840	CDS	831892	831101	-1	-	792	Phosphatidylserine decarboxylase (EC 4.1.1.65)	Glycerolipid and Glycerophospholipid Metabolism in Bacteria
fig|6666666.23930.peg.841	CDS	832998	831889	-3	-	1110	Predicted phosphohydrolase	- none -
fig|6666666.23930.peg.842	CDS	834299	832995	-2	-	1305	Branched-chain amino acid transport system carrier protein	- none -
fig|6666666.23930.peg.843	CDS	834919	834308	-1	-	612	ATP phosphoribosyltransferase (EC 2.4.2.17)	Histidine Biosynthesis; <br>Riboflavin synthesis cluster
fig|6666666.23930.peg.844	CDS	835539	834907	-3	-	633	Pantothenate kinase type III, CoaX-like (EC 2.7.1.33)	Coenzyme A Biosynthesis; <br>Coenzyme A Biosynthesis cluster
fig|6666666.23930.peg.845	CDS	835852	835526	-1	-	327	FIG00469601: hypothetical protein	- none -
fig|6666666.23930.peg.846	CDS	836866	835859	-1	-	1008	FIG01270615: hypothetical protein	- none -
fig|6666666.23930.peg.847	CDS	837429	836869	-3	-	561	FIG00469797: hypothetical protein	- none -
fig|6666666.23930.peg.848	CDS	837651	837938	3	+	288	Aspartyl-tRNA(Asn) amidotransferase subunit C (EC 6.3.5.6) @ Glutamyl-tRNA(Gln) amidotransferase subunit C (EC 6.3.5.7)	tRNA aminoacylation, Asp and Asn; <br>tRNA aminoacylation, Glu and Gln
fig|6666666.23930.peg.849	CDS	837942	839003	3	+	1062	Twitching motility protein PilT	- none -
fig|6666666.23930.peg.850	CDS	839003	839578	2	+	576	Colicin V production protein	Colicin V and Bacteriocin Production Cluster
fig|6666666.23930.peg.851	CDS	839582	840046	2	+	465	Ferric uptake regulation protein FUR	Bacterial RNA-metabolizing Zn-dependent hydrolases; <br>Oxidative stress
fig|6666666.23930.peg.852	CDS	840009	841571	3	+	1563	Lysyl-tRNA synthetase (class II) (EC 6.1.1.6)	tRNA aminoacylation, Lys
fig|6666666.23930.peg.853	CDS	841568	842812	2	+	1245	Serine hydroxymethyltransferase (EC 2.1.2.1)	5-FCL-like protein; <br>Glycine Biosynthesis; <br>Glycine and Serine Utilization; <br>Serine Biosynthesis
fig|6666666.23930.peg.854	CDS	842812	843354	1	+	543	FIG00469546: hypothetical protein	- none -
fig|6666666.23930.peg.855	CDS	843365	844132	2	+	768	membrane protein	- none -
fig|6666666.23930.peg.856	CDS	844132	844917	1	+	786	Shikimate 5-dehydrogenase I alpha (EC 1.1.1.25)	CBSS-281090.3.peg.464; <br>Chorismate Synthesis; <br>Common Pathway For Synthesis of Aromatic Compounds (DAHP synthase to chorismate)
fig|6666666.23930.peg.857	CDS	845502	844933	-3	-	570	Recombination protein RecR	DNA-replication; <br>DNA processing cluster
fig|6666666.23930.peg.858	CDS	846568	845483	-1	-	1086	Two-component system histidine kinase DccS	Two-component regulatory systems in Campylobacter
fig|6666666.23930.peg.859	CDS	846738	846601	-3	-	138	Two-component system histidine kinase DccS	Two-component regulatory systems in Campylobacter
fig|6666666.23930.peg.860	CDS	847406	846735	-2	-	672	Two-component system response regulator RacR	Two-component regulatory systems in Campylobacter
fig|6666666.23930.peg.861	CDS	847601	848689	2	+	1089	Chaperone protein DnaJ	Heat shock dnaK gene cluster extended; <br>Protein chaperones
fig|6666666.23930.peg.862	CDS	848981	848721	-2	-	261	SSU ribosomal protein S18p @ SSU ribosomal protein S18p, zinc-independent	Ribosome SSU bacterial; <br>Ribosome SSU bacterial
fig|6666666.23930.peg.863	CDS	849623	848994	-2	-	630	Single-stranded DNA-binding protein	DNA repair, bacterial; <br>pVir Plasmid of Campylobacter
fig|6666666.23930.peg.864	CDS	850031	849645	-2	-	387	SSU ribosomal protein S6p	Ribosome SSU bacterial
fig|6666666.23930.peg.865	CDS	850146	850018	-3	-	129	hypothetical protein	- none -
fig|6666666.23930.peg.866	CDS	851116	850124	-1	-	993	FIG00469794: hypothetical protein	- none -
fig|6666666.23930.peg.867	CDS	853037	851109	-2	-	1929	3&#39;-to-5&#39; exoribonuclease RNase R	RNA processing and degradation, bacterial
fig|6666666.23930.peg.868	CDS	853846	853034	-1	-	813	Predicted signal transduction protein	Flagellar motility
fig|6666666.23930.peg.869	CDS	853993	855015	1	+	1023	Ketol-acid reductoisomerase (EC 1.1.1.86)	Branched-Chain Amino Acid Biosynthesis; <br>Coenzyme A Biosynthesis
fig|6666666.23930.peg.870	CDS	855016	856179	1	+	1164	Putative periplasmic protein	- none -
fig|6666666.23930.peg.871	CDS	856163	856930	2	+	768	Rossmann fold nucleotide-binding protein Smf possibly involved in DNA uptake	CBSS-272943.3.peg.1367
fig|6666666.23930.peg.872	CDS	856927	857301	1	+	375	Putative Holliday junction resolvase YggF	CBSS-257314.1.peg.488; <br>CBSS-281090.3.peg.464
fig|6666666.23930.peg.873	CDS	857309	858172	2	+	864	NOL1/NOP2/sun family protein	- none -
fig|6666666.23930.peg.874	CDS	859402	858158	-1	-	1245	FIG00469889: hypothetical protein	- none -
fig|6666666.23930.peg.875	CDS	860431	859412	-1	-	1020	S-adenosylmethionine:tRNA ribosyltransferase-isomerase (EC 5.-.-.-)	CBSS-211586.1.peg.2832; <br>Queuosine-Archaeosine Biosynthesis; <br>tRNA modification Bacteria
fig|6666666.23930.peg.876	CDS	861183	860428	-3	-	756	Twin-arginine translocation protein TatC	Cluster-based Subsystem Grouping Hypotheticals - perhaps Proteosome Related; <br>Twin-arginine translocation system
fig|6666666.23930.peg.877	CDS	861638	861183	-2	-	456	Twin-arginine translocation protein TatB	Twin-arginine translocation system
fig|6666666.23930.peg.878	CDS	862734	861694	-3	-	1041	Hypothetical radical SAM family enzyme in heat shock gene cluster, similarity with CPO of BS HemN-type	Heat shock dnaK gene cluster extended; <br>Heme and Siroheme Biosynthesis
fig|6666666.23930.peg.879	CDS	862849	863319	1	+	471	Adenosine (5&#39;)-pentaphospho-(5&#39;&#39;)-adenosine pyrophosphohydrolase (EC 3.6.1.-)	CBSS-364106.7.peg.3204; <br>Nudix proteins (nucleoside triphosphate hydrolases); <br>Phosphoglycerate mutase protein family
fig|6666666.23930.peg.880	CDS	863319	864533	3	+	1215	Aspartokinase (EC 2.7.2.4)	Lysine Biosynthesis DAP Pathway; <br>Lysine Biosynthesis DAP Pathway, GJO scratch; <br>Threonine and Homoserine Biosynthesis
fig|6666666.23930.peg.881	CDS	864533	865075	2	+	543	FIG00388669: hypothetical protein	- none -
fig|6666666.23930.peg.882	CDS	865084	865701	1	+	618	DNA poymerase III subunit delta&#39; (EC 2.7.7.7)	- none -
fig|6666666.23930.peg.883	CDS	865698	866840	3	+	1143	Alternative dihydrofolate reductase 2 / Dihydropteroate synthase (EC 2.5.1.15)	5-FCL-like protein; <br>Folate Biosynthesis; <br>Folate Biosynthesis
fig|6666666.23930.peg.884	CDS	866841	868778	3	+	1938	DNA ligase (EC 6.5.1.2)	DNA Repair Base Excision
fig|6666666.23930.peg.885	CDS	868775	869476	2	+	702	RNA binding methyltransferase FtsJ like	tRNA modification Bacteria
fig|6666666.23930.peg.886	CDS	869445	870326	3	+	882	Riboflavin kinase (EC 2.7.1.26) / FMN adenylyltransferase (EC 2.7.7.2)	Riboflavin, FMN and FAD metabolism; <br>Riboflavin, FMN and FAD metabolism; <br>Riboflavin, FMN and FAD metabolism in plants; <br>Riboflavin, FMN and FAD metabolism in plants; <br>riboflavin to FAD; <br>riboflavin to FAD
fig|6666666.23930.peg.887	CDS	870323	871027	2	+	705	tRNA (uridine-5-oxyacetic acid methyl ester) 34 synthase	tRNA modification Bacteria
fig|6666666.23930.peg.888	CDS	871099	872145	1	+	1047	Putative periplasmic solute-binding protein	- none -
fig|6666666.23930.peg.889	CDS	872156	872473	2	+	318	Putative periplasmic protein	- none -
fig|6666666.23930.peg.890	CDS	872630	872818	2	+	189	Putative periplasmic protein	- none -
fig|6666666.23930.peg.891	CDS	873048	873851	3	+	804	FIG00470120: hypothetical protein	- none -
fig|6666666.23930.peg.892	CDS	873848	874690	2	+	843	ABC transporter permease protein	- none -
fig|6666666.23930.peg.893	CDS	874687	875466	1	+	780	Putative ABC transport system permease	- none -
fig|6666666.23930.peg.894	CDS	875468	876469	2	+	1002	Ferric iron ABC transporter, ATP-binding protein	Iron acquisition in Streptococcus
fig|6666666.23930.peg.895	CDS	876453	877088	3	+	636	Phosphoserine phosphatase (EC 3.1.3.3)	Glycine and Serine Utilization; <br>Serine Biosynthesis
fig|6666666.23930.peg.896	CDS	877723	877136	-1	-	588	Aminodeoxychorismate lyase (EC 4.1.3.38)	Chorismate: Intermediate for synthesis of Tryptophan, PAPA antibiotics, PABA, 3-hydroxyanthranilate and more.; <br>Folate Biosynthesis; <br>Tryptophan synthesis
fig|6666666.23930.peg.897	CDS	878606	877689	-2	-	918	Para-aminobenzoate synthase, aminase component (EC 2.6.1.85) # PabAa	Chorismate: Intermediate for synthesis of Tryptophan, PAPA antibiotics, PABA, 3-hydroxyanthranilate and more.; <br>Folate Biosynthesis; <br>Tryptophan synthesis
fig|6666666.23930.peg.898	CDS	878905	878633	-1	-	273	SSU ribosomal protein S15p (S13e)	Ribosome SSU bacterial
fig|6666666.23930.peg.899	CDS	879077	879481	2	+	405	Rrf2 family transcriptional regulator	Flagellar motility; <br>Rrf2 family transcriptional regulators
fig|6666666.23930.peg.900	CDS	879508	881655	1	+	2148	Flagellar biosynthesis protein FlhA	Flagellar motility; <br>Flagellum
fig|6666666.23930.peg.901	CDS	881665	882681	1	+	1017	3&#39;-to-5&#39; oligoribonuclease B, Bacillus type	RNA processing and degradation, bacterial
fig|6666666.23930.peg.902	CDS	882678	882911	3	+	234	FIG00469466: hypothetical protein	- none -
fig|6666666.23930.peg.903	CDS	883227	883081	-3	-	147	FIG00471130: hypothetical protein	- none -
fig|6666666.23930.peg.904	CDS	883596	884384	3	+	789	Heat-inducible transcription repressor HrcA	Heat shock dnaK gene cluster extended
fig|6666666.23930.peg.905	CDS	884381	884902	2	+	522	Heat shock protein GrpE	Heat shock dnaK gene cluster extended; <br>Protein chaperones
fig|6666666.23930.peg.906	CDS	884941	886821	1	+	1881	Chaperone protein DnaK	Heat shock dnaK gene cluster extended; <br>Protein chaperones
fig|6666666.23930.peg.907	CDS	887804	886974	-2	-	831	UDP-galactose-lipid carrier transferase (EC 2.-.-.-)	- none -
fig|6666666.23930.peg.908	CDS	887938	889686	1	+	1749	Cytochrome c-type biogenesis protein DsbD, protein-disulfide reductase (EC 1.8.1.8)	Biogenesis of c-type cytochromes; <br>Periplasmic disulfide interchange
fig|6666666.23930.peg.909	CDS	890636	889722	-2	-	915	hypothetical protein	- none -
fig|6666666.23930.peg.910	CDS	891681	890722	-3	-	960	hypothetical protein	- none -
fig|6666666.23930.peg.911	CDS	892196	891846	-2	-	351	FIG00469727: hypothetical protein	- none -
fig|6666666.23930.peg.912	CDS	892971	892249	-3	-	723	3-deoxy-manno-octulosonate cytidylyltransferase (EC 2.7.7.38)	KDO2-Lipid A biosynthesis
fig|6666666.23930.peg.913	CDS	894710	892968	-2	-	1743	Threonine synthase (EC 4.2.3.1)	Threonine and Homoserine Biosynthesis
fig|6666666.23930.peg.914	CDS	895549	894707	-1	-	843	Acetylglutamate kinase (EC 2.7.2.8)	Arginine Biosynthesis -- gjo; <br>Arginine Biosynthesis extended
fig|6666666.23930.peg.915	CDS	896519	895575	-2	-	945	Tetraacyldisaccharide 4&#39;-kinase (EC 2.7.1.130)	KDO2-Lipid A biosynthesis
fig|6666666.23930.peg.916	CDS	897645	896512	-3	-	1134	UDP-4-amino-4-deoxy-L-arabinose--oxoglutarate aminotransferase (EC 2.6.1.-)	- none -
fig|6666666.23930.peg.917	CDS	898405	897659	-1	-	747	NAD synthetase (EC 6.3.1.5)	NAD and NADP cofactor biosynthesis global
fig|6666666.23930.peg.918	CDS	898496	899086	2	+	591	Hydroxyacylglutathione hydrolase (EC 3.1.2.6)	Glutathione: Non-redox reactions; <br>Methylglyoxal Metabolism
fig|6666666.23930.peg.919	CDS	899588	899079	-2	-	510	Hot dog fold protein HP0420 / Methylthioribose-1-phosphate isomerase (EC 5.3.1.23)	- none -
fig|6666666.23930.peg.920	CDS	900448	899600	-1	-	849	tRNA (5-methoxyuridine) 34 synthase	tRNA modification Bacteria
fig|6666666.23930.peg.921	CDS	900614	900432	-2	-	183	Putative lipoprotein	- none -
fig|6666666.23930.peg.922	CDS	900678	901829	3	+	1152	Aminoacyl-histidine dipeptidase (Peptidase D) (EC 3.4.13.3)	Dipeptidases (EC 3.4.13.-); <br>Recycling of Peptidoglycan Amino Acids
fig|6666666.23930.peg.923	CDS	901796	901951	2	+	156	Aminoacyl-histidine dipeptidase (Peptidase D) (EC 3.4.13.3)	Dipeptidases (EC 3.4.13.-); <br>Recycling of Peptidoglycan Amino Acids
fig|6666666.23930.peg.924	CDS	902536	902006	-1	-	531	Ribosomal subunit interface protein	Ribosome activity modulation
fig|6666666.23930.peg.925	CDS	903059	902580	-2	-	480	hypothetical protein	- none -
fig|6666666.23930.peg.926	CDS	903985	903059	-1	-	927	hypothetical protein	- none -
fig|6666666.23930.peg.927	CDS	904659	903985	-3	-	675	hypothetical protein	- none -
fig|6666666.23930.peg.928	CDS	905073	904687	-3	-	387	Flagellar assembly factor FliW	Carbon storage regulator
fig|6666666.23930.peg.929	CDS	906286	905183	-1	-	1104	hypothetical protein	- none -
fig|6666666.23930.peg.930	CDS	907511	906312	-2	-	1200	Homolog of fucose/glucose/galactose permeases	- none -
fig|6666666.23930.peg.931	CDS	908298	907522	-3	-	777	Putative oxidoreductase	- none -
fig|6666666.23930.peg.932	CDS	909836	908319	-2	-	1518	Altronate hydrolase (EC 4.2.1.7)	- none -
fig|6666666.23930.peg.933	CDS	910720	909833	-1	-	888	Dihydrodipicolinate synthase (EC 4.2.1.52)	Lysine Biosynthesis DAP Pathway; <br>Lysine Biosynthesis DAP Pathway, GJO scratch
fig|6666666.23930.peg.934	CDS	911489	910947	-2	-	543	Transcriptional regulator, IclR family	- none -
fig|6666666.23930.peg.935	CDS	911862	912509	3	+	648	Putative lipoprotein	- none -
fig|6666666.23930.peg.936	CDS	912518	914914	2	+	2397	ATP-dependent protease La (EC 3.4.21.53) Type I	Proteasome bacterial; <br>Proteolysis in bacteria, ATP-dependent
fig|6666666.23930.peg.937	CDS	915180	916778	3	+	1599	TonB-dependent receptor	Ton and Tol transport systems
fig|6666666.23930.peg.938	CDS	917018	917167	2	+	150	TonB-dependent receptor	Ton and Tol transport systems
fig|6666666.23930.peg.939	CDS	917424	918866	3	+	1443	Catalase (EC 1.11.1.6)	Oxidative stress; <br>Protection from Reactive Oxygen Species
fig|6666666.23930.peg.940	CDS	918978	919496	3	+	519	Ankyrin-repeat containing protein	- none -
fig|6666666.23930.peg.941	CDS	919642	920079	1	+	438	hypothetical protein	- none -
fig|6666666.23930.peg.942	CDS	921569	920142	-2	-	1428	Glutamine synthetase type I (EC 6.3.1.2)	Ammonia assimilation; <br>Glutamine, Glutamate, Aspartate and Asparagine Biosynthesis; <br>Glutamine synthetases; <br>Peptidoglycan Biosynthesis
fig|6666666.23930.peg.943	CDS	922437	921658	-3	-	780	Histidinol-phosphatase (EC 3.1.3.15)	Histidine Biosynthesis
fig|6666666.23930.rna.22	RNA	922927	922854	-1	-	74	tRNA-Arg-GCG	tRNAs
fig|6666666.23930.peg.944	CDS	923425	924159	1	+	735	FIG00469729: hypothetical protein	- none -
fig|6666666.23930.peg.945	CDS	924156	925412	3	+	1257	Predicted protease from collagenase family	- none -
fig|6666666.23930.peg.946	CDS	925553	926050	2	+	498	Phosphoribosylaminoimidazole carboxylase catalytic subunit (EC 4.1.1.21)	De Novo Purine Biosynthesis
fig|6666666.23930.peg.947	CDS	926062	926532	1	+	471	FIG00469551: hypothetical protein	- none -
fig|6666666.23930.peg.948	CDS	926579	927436	2	+	858	Glycyl-tRNA synthetase alpha chain (EC 6.1.1.14)	Glycyl-tRNA synthetase; <br>tRNA aminoacylation, Gly
fig|6666666.23930.peg.949	CDS	927433	928155	1	+	723	FIG137478: Hypothetical protein	tRNA modification Bacteria
fig|6666666.23930.peg.950	CDS	928173	928886	3	+	714	FIG137478: Hypothetical protein	tRNA modification Bacteria
fig|6666666.23930.peg.951	CDS	929112	928888	-3	-	225	hypothetical protein	- none -
fig|6666666.23930.peg.952	CDS	929213	930013	2	+	801	3-deoxy-D-manno-octulosonic-acid transferase (EC 2.-.-.-)	KDO2-Lipid A biosynthesis; <br>LOS core oligosaccharide biosynthesis
fig|6666666.23930.peg.953	CDS	930023	930787	2	+	765	FIG000124: Ribosomal large subunit pseudouridine synthase D (EC 4.2.1.70)	RNA pseudouridine syntheses
fig|6666666.23930.peg.954	CDS	932947	930845	-1	-	2103	Methyl-accepting chemotaxis protein	- none -
fig|6666666.23930.peg.955	CDS	934522	933119	-1	-	1404	hypothetical protein	- none -
fig|6666666.23930.peg.956	CDS	934841	936187	2	+	1347	Signal recognition particle, subunit Ffh SRP54 (TC 3.A.5.1.1)	Bacterial signal recognition particle (SRP); <br>Universal GTPases
fig|6666666.23930.peg.957	CDS	936258	936485	3	+	228	SSU ribosomal protein S16p	KH domain RNA binding protein YlqC; <br>Ribosome SSU bacterial
fig|6666666.23930.peg.958	CDS	936491	936736	2	+	246	KH domain RNA binding protein YlqC	KH domain RNA binding protein YlqC
fig|6666666.23930.peg.959	CDS	936726	937256	3	+	531	16S rRNA processing protein RimM	KH domain RNA binding protein YlqC; <br>Ribosome biogenesis bacterial
fig|6666666.23930.peg.960	CDS	937260	937958	3	+	699	tRNA (Guanine37-N1) -methyltransferase (EC 2.1.1.31)	RNA methylation; <br>Ribosome biogenesis bacterial; <br>tRNA modification Bacteria
fig|6666666.23930.peg.961	CDS	937955	938311	2	+	357	LSU ribosomal protein L19p	Ribosome LSU bacterial
fig|6666666.23930.peg.962	CDS	938419	938757	1	+	339	FIG00470679: hypothetical protein	- none -
fig|6666666.23930.peg.963	CDS	940696	938759	-1	-	1938	Multimodular transpeptidase-transglycosylase (EC 2.4.1.129) (EC 3.4.-.-)	Peptidoglycan Biosynthesis
fig|6666666.23930.peg.964	CDS	941238	940693	-3	-	546	Septum formation protein Maf	Bacterial Cell Division; <br>Bacterial Cytoskeleton
fig|6666666.23930.peg.965	CDS	941663	941238	-2	-	426	FIG00470931: hypothetical protein	- none -
fig|6666666.23930.peg.966	CDS	944266	941729	-1	-	2538	Alanyl-tRNA synthetase (EC 6.1.1.7)	CBSS-257314.1.peg.488; <br>CBSS-281090.3.peg.464; <br>tRNA aminoacylation, Ala
fig|6666666.23930.peg.967	CDS	944484	944693	3	+	210	Alkylphosphonate utilization operon protein PhnA	- none -
fig|6666666.23930.peg.969	CDS	945572	945685	2	+	114	hypothetical protein	- none -
fig|6666666.23930.peg.968	CDS	945645	944725	-3	-	921	hypothetical protein	- none -
fig|6666666.23930.peg.970	CDS	945764	947071	2	+	1308	DNA recombination protein RmuC	DNA repair, bacterial
fig|6666666.23930.peg.971	CDS	947181	948224	3	+	1044	L-asparaginase (EC 3.5.1.1)	Glutamine, Glutamate, Aspartate and Asparagine Biosynthesis
fig|6666666.23930.peg.972	CDS	948737	948261	-2	-	477	hypothetical protein	- none -
fig|6666666.23930.peg.973	CDS	948847	949461	1	+	615	homogentisate export protein	- none -
fig|6666666.23930.peg.974	CDS	949470	950069	3	+	600	Putative threonine efflux protein	- none -
fig|6666666.23930.peg.975	CDS	950112	950591	3	+	480	3-isopropylmalate dehydratase small subunit (EC 4.2.1.33)	Branched-Chain Amino Acid Biosynthesis; <br>Leucine Biosynthesis
fig|6666666.23930.peg.976	CDS	950616	951686	3	+	1071	3-isopropylmalate dehydrogenase (EC 1.1.1.85)	Branched-Chain Amino Acid Biosynthesis; <br>Leucine Biosynthesis
fig|6666666.23930.peg.977	CDS	951683	951934	2	+	252	FIG00469412: hypothetical protein	- none -
fig|6666666.23930.peg.978	CDS	951931	952278	1	+	348	FIG00469478: hypothetical protein	- none -
fig|6666666.23930.peg.979	CDS	952355	953344	2	+	990	tRNA nucleotidyltransferase (EC 2.7.7.21) (EC 2.7.7.25)	A cluster relating to Tryptophanyl-tRNA synthetase; <br>tRNA nucleotidyltransferase
fig|6666666.23930.peg.980	CDS	953341	954219	1	+	879	Possible phosphatase	- none -
fig|6666666.23930.peg.981	CDS	954222	954668	3	+	447	Transamidase GatB domain protein	Macromolecular synthesis operon
fig|6666666.23930.peg.982	CDS	955952	954756	-2	-	1197	Signal transduction protein CetA, mediates an energy taxis response	Flagellar motility
fig|6666666.23930.peg.983	CDS	956470	955955	-1	-	516	Signal transduction protein CetB, mediates an energy taxis response	Flagellar motility
fig|6666666.23930.peg.984	CDS	957775	956534	-1	-	1242	Type II secretion system protein	- none -
fig|6666666.23930.peg.985	CDS	959568	957772	-3	-	1797	Type IV fimbrial assembly, ATPase PilB	- none -
fig|6666666.23930.peg.986	CDS	960510	959581	-3	-	930	Transformation system protein	- none -
fig|6666666.23930.peg.987	CDS	961318	960503	-1	-	816	MSHA biogenesis protein MshM	- none -
fig|6666666.23930.peg.988	CDS	962853	961315	-3	-	1539	MSHA biogenesis protein MshL	- none -
fig|6666666.23930.peg.989	CDS	963229	962831	-1	-	399	FIG00470345: hypothetical protein	- none -
fig|6666666.23930.peg.990	CDS	963855	963226	-3	-	630	Putative periplasmic protein	- none -
fig|6666666.23930.peg.991	CDS	965342	963855	-2	-	1488	FIG00470756: hypothetical protein	- none -
fig|6666666.23930.peg.992	CDS	966279	965410	-3	-	870	GTP-binding protein Era	Bacterial Cell Division; <br>Universal GTPases
fig|6666666.23930.peg.993	CDS	967598	966276	-2	-	1323	ATP-dependent hsl protease ATP-binding subunit HslU	Proteasome bacterial; <br>Proteolysis in bacteria, ATP-dependent
fig|6666666.23930.peg.994	CDS	968137	967595	-1	-	543	ATP-dependent protease HslV (EC 3.4.25.-)	Proteasome bacterial; <br>Proteolysis in bacteria, ATP-dependent
fig|6666666.23930.peg.995	CDS	968580	968137	-3	-	444	LSU ribosomal protein L9p	Ribosome LSU bacterial
fig|6666666.23930.peg.996	CDS	968755	969771	1	+	1017	3,4-dihydroxy-2-butanone 4-phosphate synthase (EC 4.1.99.12) / GTP cyclohydrolase II (EC 3.5.4.25)	Molybdenum cofactor biosynthesis; <br>Riboflavin, FMN and FAD metabolism; <br>Riboflavin, FMN and FAD metabolism; <br>Riboflavin, FMN and FAD metabolism in plants; <br>Riboflavin, FMN and FAD metabolism in plants; <br>Riboflavin synthesis cluster; <br>Riboflavin synthesis cluster; <br>riboflavin to FAD
fig|6666666.23930.peg.997	CDS	970296	969838	-3	-	459	Methylated-DNA--protein-cysteine methyltransferase (EC 2.1.1.63)	DNA repair, bacterial
fig|6666666.23930.peg.998	CDS	970445	973003	2	+	2559	Aconitate hydratase 2 (EC 4.2.1.3)	TCA Cycle
fig|6666666.23930.peg.999	CDS	973366	973103	-1	-	264	Methyl-accepting chemotaxis signal transduction protein	- none -
fig|6666666.23930.peg.1000	CDS	973396	973509	1	+	114	hypothetical protein	- none -
fig|6666666.23930.peg.1001	CDS	973943	973554	-2	-	390	methyl-accepting chemotaxis protein	- none -
fig|6666666.23930.peg.1002	CDS	975011	975385	2	+	375	hypothetical protein	- none -
fig|6666666.23930.peg.1003	CDS	978982	975455	-1	-	3528	hypothetical protein	- none -
fig|6666666.23930.peg.1004	CDS	979073	979660	2	+	588	hypothetical protein	- none -
fig|6666666.23930.peg.1005	CDS	979666	981171	1	+	1506	Type I restriction-modification system, DNA-methyltransferase subunit M (EC 2.1.1.72)	Restriction-Modification System; <br>Type I Restriction-Modification
fig|6666666.23930.peg.1006	CDS	981194	981409	2	+	216	hypothetical protein	- none -
fig|6666666.23930.peg.1007	CDS	981399	982412	3	+	1014	Type I restriction-modification system, specificity subunit S (EC 3.1.21.3)	Restriction-Modification System; <br>Type I Restriction-Modification
fig|6666666.23930.peg.1008	CDS	982616	983125	2	+	510	hypothetical protein	- none -
fig|6666666.23930.peg.1009	CDS	983125	984048	1	+	924	hypothetical protein	- none -
fig|6666666.23930.peg.1010	CDS	984045	987116	3	+	3072	Type I restriction-modification system, restriction subunit R (EC 3.1.21.3)	Restriction-Modification System; <br>Type I Restriction-Modification
fig|6666666.23930.peg.1011	CDS	987109	987774	1	+	666	Putative predicted metal-dependent hydrolase	Restriction-Modification System
fig|6666666.23930.peg.1012	CDS	987906	988976	3	+	1071	1-hydroxy-2-methyl-2-(E)-butenyl 4-diphosphate synthase (EC 1.17.7.1)	CBSS-83331.1.peg.3039; <br>Isoprenoid Biosynthesis; <br>Nonmevalonate Branch of Isoprenoid Biosynthesis
fig|6666666.23930.peg.1013	CDS	988969	990369	1	+	1401	Replicative DNA helicase (EC 3.6.1.-)	DNA-replication
fig|6666666.23930.peg.1014	CDS	991160	990429	-2	-	732	Magnesium and cobalt transport protein CorA	Magnesium transport
fig|6666666.23930.peg.1015	CDS	992281	991157	-1	-	1125	tRNA-guanine transglycosylase (EC 2.4.2.29)	CBSS-211586.1.peg.2832; <br>Queuosine-Archaeosine Biosynthesis; <br>tRNA modification Bacteria
fig|6666666.23930.peg.1016	CDS	992319	993746	3	+	1428	TrkA domain protein	- none -
fig|6666666.23930.peg.1017	CDS	993749	994858	2	+	1110	Ankyrin repeat-containing possible periplasmic protein	- none -
fig|6666666.23930.peg.1018	CDS	994855	995601	1	+	747	NADP-dependent l-serine/l-allo-threonine dehydrogenase ydfg( EC:1.1.1.-,EC:1.1.1.276 )	- none -
fig|6666666.23930.peg.1019	CDS	995604	996707	3	+	1104	tRNA (uracil(54)-C5)-methyltransferase (EC 2.1.1.35)	RNA methylation; <br>tRNA modification Bacteria
fig|6666666.23930.peg.1020	CDS	997830	996733	-3	-	1098	Putative MCP-type signal transduction protein	- none -
fig|6666666.23930.peg.1021	CDS	998255	998028	-2	-	228	hypothetical protein	- none -
fig|6666666.23930.peg.1022	CDS	999504	998317	-3	-	1188	Glutamate N-acetyltransferase (EC 2.3.1.35) / N-acetylglutamate synthase (EC 2.3.1.1)	Arginine Biosynthesis -- gjo; <br>Arginine Biosynthesis -- gjo; <br>Arginine Biosynthesis extended; <br>Arginine Biosynthesis extended
fig|6666666.23930.peg.1023	CDS	1000628	999546	-2	-	1083	Potassium channel protein	Potassium homeostasis
fig|6666666.23930.peg.1024	CDS	1000839	1000648	-3	-	192	LSU ribosomal protein L28p	Ribosome LSU bacterial
fig|6666666.23930.peg.1025	CDS	1001709	1000936	-3	-	774	Methionine ABC transporter substrate-binding protein	Methionine Biosynthesis; <br>Methionine Degradation
fig|6666666.23930.peg.1026	CDS	1001997	1002788	3	+	792	phosphomethylpyrimidine kinase( EC:2.7.4.7 )	- none -
fig|6666666.23930.peg.1027	CDS	1003488	1002847	-3	-	642	Methionine ABC transporter permease protein	Methionine Biosynthesis; <br>Methionine Degradation
fig|6666666.23930.peg.1028	CDS	1004453	1003485	-2	-	969	Methionine ABC transporter ATP-binding protein	Methionine Biosynthesis; <br>Methionine Degradation
fig|6666666.23930.peg.1029	CDS	1007071	1004450	-1	-	2622	Valyl-tRNA synthetase (EC 6.1.1.9)	tRNA aminoacylation, Val
fig|6666666.23930.peg.1030	CDS	1007246	1008643	2	+	1398	Fumarate hydratase class II (EC 4.2.1.2)	TCA Cycle
fig|6666666.23930.peg.1031	CDS	1010050	1008710	-1	-	1341	hypothetical protein	- none -
fig|6666666.23930.peg.1032	CDS	1010199	1012238	3	+	2040	ATP-dependent DNA helicase UvrD/PcrA/Rep, epsilon proteobacterial type 1	DNA repair, bacterial UvrD and related helicases
fig|6666666.23930.peg.1033	CDS	1013093	1012308	-2	-	786	methyltransferase( EC:2.1.1.- )	- none -
fig|6666666.23930.peg.1034	CDS	1013440	1013829	1	+	390	rhodanese family protein, putative	- none -
fig|6666666.23930.peg.1035	CDS	1015716	1013869	-3	-	1848	Chaperone protein HtpG	Protein chaperones
fig|6666666.23930.peg.1036	CDS	1015945	1016646	1	+	702	Cytolethal distending toxin subunit A	Cytolethal distending toxin of Campylobacter jejuni; <br>Cytolethal distending toxins
fig|6666666.23930.peg.1037	CDS	1016655	1017449	3	+	795	Cytolethal distending toxin subunit B	Cytolethal distending toxin of Campylobacter jejuni; <br>Cytolethal distending toxins
fig|6666666.23930.peg.1038	CDS	1017459	1018010	3	+	552	Cytolethal distending toxin subunit C	Cytolethal distending toxin of Campylobacter jejuni; <br>Cytolethal distending toxins
fig|6666666.23930.peg.1039	CDS	1018297	1018914	1	+	618	Cytolethal distending toxin subunit A	Cytolethal distending toxin of Campylobacter jejuni; <br>Cytolethal distending toxins
fig|6666666.23930.peg.1040	CDS	1018924	1019718	1	+	795	Cytolethal distending toxin subunit B	Cytolethal distending toxin of Campylobacter jejuni; <br>Cytolethal distending toxins
fig|6666666.23930.peg.1041	CDS	1019728	1020279	1	+	552	Cytolethal distending toxin subunit C	Cytolethal distending toxin of Campylobacter jejuni; <br>Cytolethal distending toxins
fig|6666666.23930.peg.1042	CDS	1020692	1020306	-2	-	387	CrcB protein	- none -
fig|6666666.23930.peg.1043	CDS	1021357	1020689	-1	-	669	1-acyl-sn-glycerol-3-phosphate acyltransferase (EC 2.3.1.51)	Glycerolipid and Glycerophospholipid Metabolism in Bacteria
fig|6666666.23930.peg.1044	CDS	1022600	1021350	-2	-	1251	Putative periplasmic protein	- none -
fig|6666666.23930.peg.1045	CDS	1023259	1022594	-1	-	666	Phosphoribosylformylglycinamidine synthase, glutamine amidotransferase subunit (EC 6.3.5.3)	De Novo Purine Biosynthesis
fig|6666666.23930.peg.1046	CDS	1023492	1023262	-3	-	231	Phosphoribosylformylglycinamidine synthase, PurS subunit (EC 6.3.5.3)	De Novo Purine Biosynthesis
fig|6666666.23930.peg.1047	CDS	1024334	1023621	-2	-	714	Phosphoribosylaminoimidazole-succinocarboxamide synthase (EC 6.3.2.6)	De Novo Purine Biosynthesis
fig|6666666.23930.peg.1048	CDS	1025658	1024345	-3	-	1314	Carboxyl-terminal protease (EC 3.4.21.102)	Phosphoglycerate mutase protein family
fig|6666666.23930.peg.1049	CDS	1025809	1028382	1	+	2574	ClpB protein	Protein chaperones; <br>Proteolysis in bacteria, ATP-dependent
fig|6666666.23930.peg.1050	CDS	1028539	1029201	1	+	663	AzlC family protein	- none -
fig|6666666.23930.peg.1051	CDS	1029201	1029512	3	+	312	branched-chain amino acid transport	- none -
fig|6666666.23930.peg.1052	CDS	1029690	1030262	3	+	573	Quinone-reactive Ni/Fe-hydrogenase small chain precursor (EC 1.12.5.1)	Hydrogenases
fig|6666666.23930.peg.1053	CDS	1030329	1030841	3	+	513	Quinone-reactive Ni/Fe-hydrogenase small chain precursor (EC 1.12.5.1)	Hydrogenases
fig|6666666.23930.peg.1054	CDS	1030845	1032566	3	+	1722	Quinone-reactive Ni/Fe-hydrogenase large chain (EC 1.12.5.1)	Hydrogenases
fig|6666666.23930.peg.1055	CDS	1032577	1033254	1	+	678	Quinone-reactive Ni/Fe hydrogenase, cytochrome b subunit	Hydrogenases
fig|6666666.23930.peg.1056	CDS	1033259	1033798	2	+	540	Hydrogenase maturation protease (EC 3.4.24.-)	- none -
fig|6666666.23930.peg.1057	CDS	1033795	1035234	1	+	1440	Protein hydE	Hydrogenases
fig|6666666.23930.peg.1058	CDS	1035221	1037446	2	+	2226	[NiFe] hydrogenase metallocenter assembly protein HypF	G3E family of P-loop GTPases (metallocenter biosynthesis); <br>NiFe hydrogenase maturation
fig|6666666.23930.peg.1059	CDS	1037460	1037882	3	+	423	Nickel responsive regulator NikR	- none -
fig|6666666.23930.peg.1060	CDS	1037906	1038694	2	+	789	[NiFe] hydrogenase nickel incorporation-associated protein HypB	G3E family of P-loop GTPases (metallocenter biosynthesis); <br>NiFe hydrogenase maturation
fig|6666666.23930.peg.1061	CDS	1038694	1038972	1	+	279	[NiFe] hydrogenase metallocenter assembly protein HypC	G3E family of P-loop GTPases (metallocenter biosynthesis); <br>NiFe hydrogenase maturation
fig|6666666.23930.peg.1062	CDS	1038972	1040060	3	+	1089	[NiFe] hydrogenase metallocenter assembly protein HypD	G3E family of P-loop GTPases (metallocenter biosynthesis); <br>NiFe hydrogenase maturation
fig|6666666.23930.peg.1063	CDS	1040044	1041054	1	+	1011	[NiFe] hydrogenase metallocenter assembly protein HypE	G3E family of P-loop GTPases (metallocenter biosynthesis); <br>NiFe hydrogenase maturation
fig|6666666.23930.peg.1064	CDS	1041068	1041409	2	+	342	[NiFe] hydrogenase nickel incorporation protein HypA	G3E family of P-loop GTPases (metallocenter biosynthesis); <br>NiFe hydrogenase maturation
fig|6666666.23930.peg.1065	CDS	1043946	1041415	-3	-	2532	FIG01209130: hypothetical protein	- none -
fig|6666666.23930.peg.1066	CDS	1044002	1044838	2	+	837	FIG004453: protein YceG like	CBSS-281090.3.peg.464; <br>tRNA modification Bacteria
fig|6666666.23930.peg.1067	CDS	1044937	1045560	1	+	624	putative membrane protein	- none -
fig|6666666.23930.peg.1068	CDS	1045563	1046726	3	+	1164	Acetylornithine aminotransferase (EC 2.6.1.11)	Arginine Biosynthesis -- gjo; <br>Arginine Biosynthesis extended
fig|6666666.23930.peg.1069	CDS	1046727	1047593	3	+	867	Fumarylacetoacetate hydrolase family protein	Gentisare degradation; <br>Salicylate and gentisate catabolism
fig|6666666.23930.peg.1070	CDS	1047667	1048194	1	+	528	Flagellar biosynthesis protein FliL	Flagellum
fig|6666666.23930.peg.1071	CDS	1048191	1048538	3	+	348	Holo-[acyl-carrier protein] synthase (EC 2.7.8.7)	Fatty Acid Biosynthesis FASII
fig|6666666.23930.peg.1072	CDS	1049449	1048535	-1	-	915	Cysteine synthase (EC 2.5.1.47)	Cysteine Biosynthesis; <br>Methionine Biosynthesis
fig|6666666.23930.peg.1073	CDS	1049873	1049460	-2	-	414	Iron-sulfur cluster regulator IscR	Alanine biosynthesis; <br>Iron-sulfur cluster assembly; <br>Rrf2 family transcriptional regulators
fig|6666666.23930.peg.1074	CDS	1051141	1049870	-1	-	1272	O-acetylhomoserine sulfhydrylase (EC 2.5.1.49) / O-succinylhomoserine sulfhydrylase (EC 2.5.1.48)	Methionine Biosynthesis; <br>Methionine Biosynthesis
fig|6666666.23930.peg.1075	CDS	1051398	1052732	3	+	1335	Hydroxylamine reductase (EC 1.7.-.-)	Nitrosative stress; <br>ar-465-EC
fig|6666666.23930.peg.1076	CDS	1052852	1054282	2	+	1431	Succinate-semialdehyde dehydrogenase [NADP+] (EC 1.2.1.16)	- none -
fig|6666666.23930.peg.1077	CDS	1054453	1054776	1	+	324	FIG00469465: hypothetical protein	- none -
fig|6666666.23930.peg.1078	CDS	1054796	1055386	2	+	591	Predicted phosphatase	- none -
fig|6666666.23930.peg.1079	CDS	1055425	1056498	1	+	1074	Tellurite resistance protein tehA	- none -
fig|6666666.23930.peg.1080	CDS	1056685	1058877	1	+	2193	Isocitrate dehydrogenase [NADP] (EC 1.1.1.42); Monomeric isocitrate dehydrogenase [NADP] (EC 1.1.1.42)	5-FCL-like protein; <br>TCA Cycle
fig|6666666.23930.peg.1081	CDS	1058861	1059799	2	+	939	Malate dehydrogenase (EC 1.1.1.37)	TCA Cycle
fig|6666666.23930.peg.1082	CDS	1059894	1061051	3	+	1158	Succinyl-CoA ligase [ADP-forming] beta chain (EC 6.2.1.5)	TCA Cycle
fig|6666666.23930.peg.1083	CDS	1061061	1061933	3	+	873	Succinyl-CoA ligase [ADP-forming] alpha chain (EC 6.2.1.5)	TCA Cycle
fig|6666666.23930.peg.1084	CDS	1061946	1062251	3	+	306	2-oxoglutarate oxidoreductase, delta subunit, putative (EC 1.2.7.3)	- none -
fig|6666666.23930.peg.1085	CDS	1062263	1063384	2	+	1122	2-oxoglutarate oxidoreductase, alpha subunit (EC 1.2.7.3)	- none -
fig|6666666.23930.peg.1086	CDS	1063386	1064231	3	+	846	2-oxoglutarate oxidoreductase, beta subunit (EC 1.2.7.3)	- none -
fig|6666666.23930.peg.1087	CDS	1064228	1064779	2	+	552	2-oxoglutarate oxidoreductase, gamma subunit (EC 1.2.7.3)	- none -
fig|6666666.23930.peg.1088	CDS	1065100	1064852	-1	-	249	Membrane protein	- none -
fig|6666666.23930.peg.1089	CDS	1065538	1065197	-1	-	342	Tricarboxylate transport membrane protein TctA	- none -
fig|6666666.23930.peg.1090	CDS	1066174	1065731	-1	-	444	tricarboxylate transport protein TctB, putative	- none -
fig|6666666.23930.peg.1091	CDS	1067148	1066171	-3	-	978	putative exported protein	- none -
fig|6666666.23930.peg.1092	CDS	1067323	1067448	1	+	126	hypothetical protein	- none -
fig|6666666.23930.peg.1093	CDS	1067598	1068083	3	+	486	Flavodoxin 1	Flavodoxin
fig|6666666.23930.peg.1094	CDS	1069937	1068147	-2	-	1791	PhoX, Predicted phosphatase	- none -
fig|6666666.23930.peg.1095	CDS	1071053	1070052	-2	-	1002	Beta-1,3-glucosyltransferase	LOS core oligosaccharide biosynthesis
fig|6666666.23930.peg.1096	CDS	1072222	1071053	-1	-	1170	Aspartate aminotransferase (EC 2.6.1.1)	Glutamine, Glutamate, Aspartate and Asparagine Biosynthesis; <br>Threonine and Homoserine Biosynthesis
fig|6666666.23930.peg.1097	CDS	1072923	1072228	-3	-	696	Serine acetyltransferase (EC 2.3.1.30)	Cysteine Biosynthesis; <br>Methionine Biosynthesis
fig|6666666.23930.peg.1098	CDS	1074768	1072927	-3	-	1842	Arginine decarboxylase (EC 4.1.1.19)	Arginine and Ornithine Degradation; <br>Polyamine Metabolism
fig|6666666.23930.peg.1099	CDS	1075994	1074765	-2	-	1230	Histidyl-tRNA synthetase (EC 6.1.1.21)	tRNA aminoacylation, His
fig|6666666.23930.peg.1100	CDS	1076569	1075991	-1	-	579	Thymidylate kinase (EC 2.7.4.9)	pyrimidine conversions
fig|6666666.23930.peg.1101	CDS	1077042	1076563	-3	-	480	Phosphopantetheine adenylyltransferase (EC 2.7.7.3)	CBSS-266117.6.peg.1260; <br>CBSS-269801.1.peg.1715; <br>Coenzyme A Biosynthesis
fig|6666666.23930.rna.23	RNA	1077779	1077708	-2	-	72	tRNA-Gly-GCC	tRNAs
fig|6666666.23930.peg.1103	CDS	1079004	1077826	-3	-	1179	Molybdopterin biosynthesis protein MoeA	Molybdenum cofactor biosynthesis
fig|6666666.23930.peg.1104	CDS	1080275	1079016	-2	-	1260	UDP-N-acetylglucosamine 1-carboxyvinyltransferase (EC 2.5.1.7)	Peptidoglycan Biosynthesis; <br>UDP-N-acetylmuramate from Fructose-6-phosphate Biosynthesis
fig|6666666.23930.peg.1105	CDS	1080381	1081010	3	+	630	FIG00469743: hypothetical protein	- none -
fig|6666666.23930.peg.1106	CDS	1081740	1081099	-3	-	642	Predicted L-lactate dehydrogenase, hypothetical protein subunit YkgG	Lactate utilization
fig|6666666.23930.peg.1107	CDS	1083157	1081733	-1	-	1425	Predicted L-lactate dehydrogenase, Iron-sulfur cluster-binding subunit YkgF	Lactate utilization
fig|6666666.23930.peg.1108	CDS	1083888	1083154	-3	-	735	Predicted L-lactate dehydrogenase, Fe-S oxidoreductase subunit YkgE	Lactate utilization
fig|6666666.23930.peg.1109	CDS	1084083	1084601	3	+	519	FIG056164: rhomboid family serine protease	Peptidyl-prolyl cis-trans isomerase containing cluster
fig|6666666.23930.peg.1110	CDS	1084598	1085401	2	+	804	COG2833: uncharacterized protein	- none -
fig|6666666.23930.peg.1111	CDS	1085398	1085877	1	+	480	phosphohistidine phosphatase SixA, putative	- none -
fig|6666666.23930.peg.1112	CDS	1087465	1085897	-1	-	1569	Methyltransferase (EC 2.1.1.-)	- none -
fig|6666666.23930.peg.1113	CDS	1089156	1088233	-3	-	924	5,10-methylenetetrahydrofolate reductase (EC 1.5.1.20)	5-FCL-like protein; <br>Methionine Biosynthesis; <br>One-carbon metabolism by tetrahydropterines
fig|6666666.23930.peg.1114	CDS	1091440	1089185	-1	-	2256	5-methyltetrahydropteroyltriglutamate--homocysteine methyltransferase (EC 2.1.1.14)	Methionine Biosynthesis
fig|6666666.23930.peg.1115	CDS	1091791	1091519	-1	-	273	hypothetical protein	- none -
fig|6666666.23930.peg.1116	CDS	1094578	1092488	-1	-	2091	Polyphosphate kinase (EC 2.7.4.1)	High affinity phosphate transporter and control of PHO regulon; <br>Phosphate metabolism; <br>Polyphosphate; <br>Purine conversions
fig|6666666.23930.peg.1117	CDS	1096010	1094691	-2	-	1320	Multi antimicrobial extrusion protein (Na(+)/drug antiporter), MATE family of MDR efflux pumps	Multidrug Resistance Efflux Pumps; <br>Riboflavin, FMN and FAD metabolism in plants
fig|6666666.23930.peg.1118	CDS	1097148	1096333	-3	-	816	Putative OMR family iron-siderophore receptor precursor	Ton and Tol transport systems
fig|6666666.23930.peg.1119	CDS	1098470	1097298	-2	-	1173	Putative OMR family iron-siderophore receptor precursor	Ton and Tol transport systems
fig|6666666.23930.peg.1120	CDS	1099543	1098497	-1	-	1047	hypothetical protein	- none -
fig|6666666.23930.peg.1121	CDS	1101881	1099905	-2	-	1977	Excinuclease ABC subunit B	DNA repair, UvrABC system
fig|6666666.23930.peg.1122	CDS	1102073	1102306	2	+	234	FIG00470215: hypothetical protein	- none -
fig|6666666.23930.peg.1123	CDS	1102303	1102527	1	+	225	hypothetical protein	- none -
fig|6666666.23930.peg.1124	CDS	1102614	1103123	3	+	510	prokaryotic N-terminal methylation motif domain protein	- none -
fig|6666666.23930.peg.1125	CDS	1103143	1103766	1	+	624	prokaryotic N-terminal methylation motif domain protein	- none -
fig|6666666.23930.peg.1126	CDS	1103763	1104524	3	+	762	General secretion pathway protein G	- none -
fig|6666666.23930.peg.1127	CDS	1104551	1104961	2	+	411	N-terminal methylation	- none -
fig|6666666.23930.peg.1128	CDS	1104969	1106801	3	+	1833	Helicase PriA essential for oriC/DnaA-independent DNA replication	DNA-replication
fig|6666666.23930.peg.1129	CDS	1107591	1106794	-3	-	798	DEDDh 3&#39;-5&#39; exonuclease domain of the epsilon subunit of DNA polymerase III	- none -
fig|6666666.23930.peg.1130	CDS	1108245	1107604	-3	-	642	Ribulose-phosphate 3-epimerase (EC 5.1.3.1)	Pentose phosphate pathway; <br>Riboflavin synthesis cluster
fig|6666666.23930.peg.1131	CDS	1108374	1109486	3	+	1113	Intramembrane protease RasP/YluC, implicated in cell division based on FtsL cleavage	CBSS-83331.1.peg.3039; <br>Periplasmic Stress Response
fig|6666666.23930.peg.1132	CDS	1109483	1110100	2	+	618	Hypothetical protein YggS, proline synthase co-transcribed bacterial homolog PROSC	A Hypothetical Protein Related to Proline Metabolism
fig|6666666.23930.peg.1133	CDS	1110886	1110356	-1	-	531	Molybdopterin biosynthesis Mog protein, molybdochelatase	Molybdenum cofactor biosynthesis
fig|6666666.23930.peg.1134	CDS	1112546	1110876	-2	-	1671	Cell division protein FtsH (EC 3.4.24.-)	Bacterial Cell Division; <br>Cell division-ribosomal stress proteins cluster
fig|6666666.23930.peg.1135	CDS	1113765	1112524	-3	-	1242	MiaB family protein, possibly involved in tRNA or rRNA modification	Heat shock dnaK gene cluster extended; <br>Methylthiotransferases
fig|6666666.23930.peg.1136	CDS	1115342	1113762	-2	-	1581	Putative mechanosensitive ion channel	- none -
fig|6666666.23930.peg.1137	CDS	1116379	1115339	-1	-	1041	3-dehydroquinate synthase (EC 4.2.3.4)	Chorismate Synthesis; <br>Common Pathway For Synthesis of Aromatic Compounds (DAHP synthase to chorismate)
fig|6666666.23930.peg.1138	CDS	1117704	1116466	-3	-	1239	RNA polymerase sigma-54 factor RpoN	Flagellar motility; <br>Flagellum; <br>Transcription initiation, bacterial sigma factors
fig|6666666.23930.peg.1139	CDS	1118432	1117704	-2	-	729	Lipopolysaccharide ABC transporter, ATP-binding protein LptB	KDO2-Lipid A biosynthesis
fig|6666666.23930.peg.1140	CDS	1118826	1118425	-3	-	402	ATPase YjeE, predicted to have essential role in cell wall biosynthesis	- none -
fig|6666666.23930.peg.1141	CDS	1119055	1118810	-1	-	246	Ribosome-associated heat shock protein implicated in the recycling of the 50S subunit (S4 paralog)	Cell division-ribosomal stress proteins cluster; <br>DNA replication cluster 1; <br>Heat shock dnaK gene cluster extended
fig|6666666.23930.peg.1142	CDS	1119842	1119093	-2	-	750	Ferric siderophore transport system, periplasmic binding protein TonB	Ton and Tol transport systems
fig|6666666.23930.peg.1143	CDS	1120221	1119835	-3	-	387	Biopolymer transport protein ExbD/TolR	Ton and Tol transport systems
fig|6666666.23930.peg.1144	CDS	1120637	1120224	-2	-	414	Ferric siderophore transport system, biopolymer transport protein ExbB	Ton and Tol transport systems
fig|6666666.23930.peg.1145	CDS	1121194	1120880	-1	-	315	DNA-binding protein HU	DNA structural proteins, bacterial
fig|6666666.23930.peg.1146	CDS	1122368	1121361	-2	-	1008	UDP-N-acetylglucosamine--N-acetylmuramyl-(pentapeptide) pyrophosphoryl-undecaprenol N-acetylglucosamine transferase (EC 2.4.1.227)	Peptidoglycan Biosynthesis
fig|6666666.23930.peg.1147	CDS	1123549	1122365	-1	-	1185	Cell division protein FtsW	Bacterial Cell Division; <br>Bacterial Cytoskeleton
fig|6666666.23930.peg.1148	CDS	1124765	1123701	-2	-	1065	Integrase-recombinase protein XERCD family	- none -
fig|6666666.23930.peg.1149	CDS	1126053	1124830	-3	-	1224	Argininosuccinate synthase (EC 6.3.4.5)	Arginine Biosynthesis -- gjo; <br>Arginine Biosynthesis extended
fig|6666666.23930.peg.1150	CDS	1127326	1126202	-1	-	1125	Two-component system histidine kinase DccS	Two-component regulatory systems in Campylobacter
fig|6666666.23930.peg.1151	CDS	1127984	1127316	-2	-	669	Two-component system response regulator DccR	Two-component regulatory systems in Campylobacter
fig|6666666.23930.peg.1152	CDS	1128407	1127985	-2	-	423	hypothetical protein	- none -
fig|6666666.23930.peg.1153	CDS	1129280	1128471	-2	-	810	Membrane protein related to metalloendopeptidases	- none -
fig|6666666.23930.peg.1154	CDS	1129557	1129348	-3	-	210	FIG00469590: hypothetical protein	- none -
fig|6666666.23930.peg.1155	CDS	1129740	1130063	3	+	324	FIG00469777: hypothetical protein	- none -
fig|6666666.23930.peg.1156	CDS	1130053	1130688	1	+	636	FIG00469958: hypothetical protein	- none -
fig|6666666.23930.peg.1157	CDS	1130681	1130974	2	+	294	FIG00470882: hypothetical protein	- none -
fig|6666666.23930.peg.1158	CDS	1131007	1131309	1	+	303	FIG00469422: hypothetical protein	- none -
fig|6666666.23930.peg.1159	CDS	1131306	1131593	3	+	288	FIG00469482: hypothetical protein	- none -
fig|6666666.23930.peg.1160	CDS	1131580	1133655	1	+	2076	Lead, cadmium, zinc and mercury transporting ATPase (EC 3.6.3.3) (EC 3.6.3.5); Copper-translocating P-type ATPase (EC 3.6.3.4)	Copper homeostasis
fig|6666666.23930.peg.1161	CDS	1133847	1133963	3	+	117	Putative amino-acid transport protein	- none -
fig|6666666.23930.peg.1162	CDS	1134023	1135150	2	+	1128	Putative amino-acid transport protein	- none -
fig|6666666.23930.peg.1163	CDS	1135131	1135397	3	+	267	FIG00470276: hypothetical protein	- none -
fig|6666666.23930.peg.1164	CDS	1135394	1135795	2	+	402	hypothetical protein	- none -
fig|6666666.23930.peg.1165	CDS	1136919	1135831	-3	-	1089	DNA modification methylase (Adenine-specific methyltransferase) (EC 2.1.1.72)	- none -
fig|6666666.23930.peg.1166	CDS	1138931	1136916	-2	-	2016	Glycyl-tRNA synthetase beta chain (EC 6.1.1.14)	Glycyl-tRNA synthetase; <br>tRNA aminoacylation, Gly
fig|6666666.23930.peg.1167	CDS	1139220	1139038	-3	-	183	Small hydrophobic protein	- none -
fig|6666666.23930.peg.1168	CDS	1140508	1139213	-1	-	1296	hypothetical protein	- none -
fig|6666666.23930.peg.1169	CDS	1140984	1140496	-3	-	489	tRNA (cytidine(34)-2&#39;-O)-methyltransferase (EC 2.1.1.207) ## TrmL	RNA methylation
fig|6666666.23930.peg.1170	CDS	1141815	1140985	-3	-	831	Formyltetrahydrofolate deformylase (EC 3.5.1.10)	5-FCL-like protein; <br>One-carbon metabolism by tetrahydropterines
fig|6666666.23930.peg.1171	CDS	1142846	1142016	-2	-	831	Quinolinate phosphoribosyltransferase [decarboxylating] (EC 2.4.2.19)	NAD and NADP cofactor biosynthesis global
fig|6666666.23930.peg.1172	CDS	1142956	1143564	1	+	609	putative integral membrane protein (dedA homolog)	- none -
fig|6666666.23930.peg.1173	CDS	1143788	1143561	-2	-	228	hypothetical protein	- none -
fig|6666666.23930.peg.1174	CDS	1144732	1143785	-1	-	948	UDP-3-O-[3-hydroxymyristoyl] glucosamine N-acyltransferase (EC 2.3.1.-)	KDO2-Lipid A biosynthesis; <br>Llipid A biosynthesis cluster
fig|6666666.23930.peg.1175	CDS	1145193	1144732	-3	-	462	Acetolactate synthase small subunit (EC 2.2.1.6)	Acetolactate synthase subunits; <br>Branched-Chain Amino Acid Biosynthesis
fig|6666666.23930.peg.1176	CDS	1146873	1145197	-3	-	1677	Acetolactate synthase large subunit (EC 2.2.1.6)	Acetolactate synthase subunits; <br>Branched-Chain Amino Acid Biosynthesis
fig|6666666.23930.peg.1177	CDS	1147681	1147058	-1	-	624	conserved domain protein	- none -
fig|6666666.23930.peg.1178	CDS	1148570	1147866	-2	-	705	Flagellar L-ring protein FlgH	Flagellar motility; <br>Flagellum
fig|6666666.23930.peg.1179	CDS	1148646	1150040	3	+	1395	Phosphate acetyltransferase (EC 2.3.1.8)	Pyruvate metabolism II: acetyl-CoA, acetogenesis from pyruvate
fig|6666666.23930.peg.1180	CDS	1150041	1151240	3	+	1200	Acetate kinase (EC 2.7.2.1)	Pyruvate metabolism II: acetyl-CoA, acetogenesis from pyruvate
fig|6666666.23930.peg.1181	CDS	1152741	1151305	-3	-	1437	UDP-N-acetylmuramoylalanyl-D-glutamyl-2,6-diaminopimelate--D-alanyl-D-alanine ligase (EC 6.3.2.10)	Peptidoglycan Biosynthesis; <br>Peptidoglycan biosynthesis--gjo
fig|6666666.23930.peg.1182	CDS	1153528	1152734	-1	-	795	2-hydroxy-6-oxohepta-2,4-dienoate hydrolase	- none -
fig|6666666.23930.peg.1183	CDS	1153754	1153518	-2	-	237	hypothetical protein	- none -
fig|6666666.23930.peg.1184	CDS	1154860	1153823	-1	-	1038	D-alanine--D-alanine ligase (EC 6.3.2.4)	Peptidoglycan Biosynthesis; <br>Peptidoglycan biosynthesis--gjo
fig|6666666.23930.peg.1185	CDS	1155423	1154869	-3	-	555	Holliday junction DNA helicase RuvA	DNA-replication; <br>RuvABC plus a hypothetical
fig|6666666.23930.peg.1186	CDS	1157306	1155426	-2	-	1881	FIG00469647: hypothetical protein	- none -
fig|6666666.23930.peg.1187	CDS	1157517	1158083	3	+	567	Chemotaxis response regulator protein-glutamate methylesterase CheB (EC 3.1.1.61)	Bacterial Chemotaxis
fig|6666666.23930.peg.1188	CDS	1158076	1158870	1	+	795	Chemotaxis protein methyltransferase CheR (EC 2.1.1.80)	Bacterial Chemotaxis
fig|6666666.23930.peg.1189	CDS	1159977	1158865	-3	-	1113	Putative integral membrane protein	- none -
fig|6666666.23930.peg.1190	CDS	1160429	1160055	-2	-	375	Copper homeostasis protein CutF precursor / Lipoprotein NlpE involeved in surface adhesion	Copper homeostasis: copper tolerance
fig|6666666.23930.peg.1191	CDS	1160601	1161647	3	+	1047	Menaquinone via futalosine step 3	- none -
fig|6666666.23930.peg.1192	CDS	1163884	1162499	-1	-	1386	Hydroxylamine oxidoreductase (Fragment)	- none -
fig|6666666.23930.peg.1193	CDS	1164447	1163896	-3	-	552	Cytochrome c-type protein TorY	- none -
fig|6666666.23930.peg.1194	CDS	1165217	1164576	-2	-	642	Putative transcriptional regulator	- none -
fig|6666666.23930.peg.1195	CDS	1166213	1165233	-2	-	981	FIG00387915: hypothetical protein	- none -
fig|6666666.23930.peg.1196	CDS	1168111	1166213	-1	-	1899	Methionyl-tRNA synthetase (EC 6.1.1.10)	tRNA aminoacylation, Met
fig|6666666.23930.peg.1197	CDS	1168459	1168130	-1	-	330	hypothetical protein	- none -
fig|6666666.23930.peg.1198	CDS	1169312	1168452	-2	-	861	Fructose-1,6-bisphosphatase, type I (EC 3.1.3.11)	Glycolysis and Gluconeogenesis
fig|6666666.23930.peg.1199	CDS	1169847	1169296	-3	-	552	Putative ATP/GTP binding protein	- none -
fig|6666666.23930.peg.1200	CDS	1170714	1170562	-3	-	153	plasmid-related lipoprotein	- none -
fig|6666666.23930.peg.1201	CDS	1172615	1170921	-2	-	1695	ATP-dependent RNA helicase RhlE	ATP-dependent RNA helicases, bacterial
fig|6666666.23930.peg.1202	CDS	1172735	1172851	2	+	117	hypothetical protein	- none -
fig|6666666.23930.peg.1203	CDS	1172973	1174373	3	+	1401	Proposed peptidoglycan lipid II flippase MurJ	Peptidoglycan lipid II flippase
fig|6666666.23930.peg.1204	CDS	1174357	1175736	1	+	1380	Cysteinyl-tRNA synthetase (EC 6.1.1.16)	tRNA aminoacylation, Cys
fig|6666666.23930.peg.1205	CDS	1175733	1177451	3	+	1719	Phospholipid-lipopolysaccharide ABC transporter	N-linked Glycosylation in Bacteria
fig|6666666.23930.peg.1206	CDS	1177503	1178561	3	+	1059	Dihydroorotate dehydrogenase (EC 1.3.3.1)	De Novo Pyrimidine Synthesis
fig|6666666.23930.peg.1207	CDS	1178562	1179809	3	+	1248	Putative zinc protease	- none -
fig|6666666.23930.peg.1208	CDS	1179806	1180699	2	+	894	Dihydrodipicolinate synthase (EC 4.2.1.52)	Lysine Biosynthesis DAP Pathway; <br>Lysine Biosynthesis DAP Pathway, GJO scratch
fig|6666666.23930.peg.1209	CDS	1180699	1181487	1	+	789	3-oxoacyl-[acyl-carrier protein] reductase (EC 1.1.1.100)	Fatty Acid Biosynthesis FASII
fig|6666666.23930.peg.1210	CDS	1181484	1182029	3	+	546	CDP-diacylglycerol--glycerol-3-phosphate 3-phosphatidyltransferase (EC 2.7.8.5)	Glycerolipid and Glycerophospholipid Metabolism in Bacteria
fig|6666666.23930.peg.1211	CDS	1182158	1183246	2	+	1089	amino acid ABC transporter ATP-binding protein	- none -
fig|6666666.23930.peg.1212	CDS	1183258	1184130	1	+	873	RarD protein	- none -
fig|6666666.23930.peg.1213	CDS	1184123	1184557	2	+	435	membrane protein	- none -
fig|6666666.23930.peg.1214	CDS	1185616	1184552	-1	-	1065	Beta-hexosaminidase (EC 3.2.1.52)	- none -
fig|6666666.23930.peg.1215	CDS	1186503	1185613	-3	-	891	Glycerol-3-phosphate dehydrogenase [NAD(P)+] (EC 1.1.1.94)	Glycerolipid and Glycerophospholipid Metabolism in Bacteria
fig|6666666.23930.peg.1216	CDS	1187933	1186515	-2	-	1419	Aspartyl-tRNA(Asn) amidotransferase subunit B (EC 6.3.5.6) @ Glutamyl-tRNA(Gln) amidotransferase subunit B (EC 6.3.5.7)	tRNA aminoacylation, Asp and Asn; <br>tRNA aminoacylation, Glu and Gln
fig|6666666.23930.peg.1217	CDS	1188527	1187991	-2	-	537	Thiamin-phosphate pyrophosphorylase (EC 2.5.1.3)	5-FCL-like protein; <br>Thiamin biosynthesis
fig|6666666.23930.peg.1218	CDS	1188717	1188499	-3	-	219	hypothetical protein	- none -
fig|6666666.23930.peg.1219	CDS	1189402	1188722	-1	-	681	ATP synthase A chain (EC 3.6.3.14)	F0F1-type ATP synthase
fig|6666666.23930.peg.1220	CDS	1190229	1189456	-3	-	774	Putative membrane protein YfcA	- none -
fig|6666666.23930.peg.1221	CDS	1190874	1190302	-3	-	573	Putative periplasmic protein	- none -
fig|6666666.23930.peg.1222	CDS	1192370	1190934	-2	-	1437	Sodium/hydrogen exchanger	- none -
fig|6666666.23930.peg.1223	CDS	1193168	1192383	-2	-	786	Glutathione-regulated potassium-efflux system protein KefB	Glutathione-regulated potassium-efflux system and associated functions
fig|6666666.23930.peg.1224	CDS	1194007	1193237	-1	-	771	Mobile element protein	- none -
fig|6666666.23930.peg.1225	CDS	1194528	1194157	-3	-	372	Mobile element protein	- none -
fig|6666666.23930.peg.1226	CDS	1195152	1194616	-3	-	537	First ORF in transposon ISC1904	- none -
fig|6666666.23930.peg.1227	CDS	1196065	1195250	-1	-	816	Glutathione-regulated potassium-efflux system protein KefB	Glutathione-regulated potassium-efflux system and associated functions
fig|6666666.23930.peg.1228	CDS	1196442	1196071	-3	-	372	HspR, transcriptional repressor of DnaK operon	Heat shock dnaK gene cluster extended; <br>Protein chaperones
fig|6666666.23930.peg.1229	CDS	1197326	1196454	-2	-	873	DnaJ-class molecular chaperone CbpA	Protein chaperones
fig|6666666.23930.peg.1230	CDS	1197536	1198951	2	+	1416	HtrA protease/chaperone protein / Serine protease (Protease DO) (EC 3.4.21.-)	Periplasmic Stress Response
fig|6666666.23930.peg.1231	CDS	1199038	1199712	1	+	675	Putative two-component regulator	- none -
fig|6666666.23930.peg.1232	CDS	1199709	1200941	3	+	1233	Putative two-component sensor	- none -
fig|6666666.23930.peg.1233	CDS	1202207	1200948	-2	-	1260	Competence protein	- none -
fig|6666666.23930.peg.1234	CDS	1203506	1202208	-2	-	1299	Outer membrane efflux protein	- none -
fig|6666666.23930.peg.1235	CDS	1205434	1203509	-1	-	1926	Macrolide export ATP-binding/permease protein MacB (EC 3.6.3.-)	Multidrug Resistance Efflux Pumps
fig|6666666.23930.peg.1236	CDS	1206615	1205431	-3	-	1185	Macrolide-specific efflux protein MacA	Multidrug Resistance Efflux Pumps
fig|6666666.23930.peg.1237	CDS	1207124	1208137	2	+	1014	Quinolinate synthetase (EC 2.5.1.72)	NAD and NADP cofactor biosynthesis global
fig|6666666.23930.peg.1238	CDS	1208336	1209241	2	+	906	membrane protein	- none -
fig|6666666.23930.peg.1239	CDS	1209265	1210119	1	+	855	Membrane protein	- none -
fig|6666666.23930.peg.1240	CDS	1210846	1210112	-1	-	735	Flagellar biosynthesis protein FliP	Flagellum
fig|6666666.23930.peg.1241	CDS	1211050	1212363	1	+	1314	N-acetylglucosamine-1-phosphate uridyltransferase (EC 2.7.7.23) / Glucosamine-1-phosphate N-acetyltransferase (EC 2.3.1.157)	Peptidoglycan Biosynthesis; <br>Peptidoglycan Biosynthesis; <br>Sialic Acid Metabolism; <br>Sialic Acid Metabolism; <br>UDP-N-acetylmuramate from Fructose-6-phosphate Biosynthesis; <br>UDP-N-acetylmuramate from Fructose-6-phosphate Biosynthesis
fig|6666666.23930.peg.1242	CDS	1212353	1213516	2	+	1164	Phosphopantothenoylcysteine decarboxylase (EC 4.1.1.36) / Phosphopantothenoylcysteine synthetase (EC 6.3.2.5)	Coenzyme A Biosynthesis; <br>Coenzyme A Biosynthesis
fig|6666666.23930.peg.1243	CDS	1213513	1214190	1	+	678	FIG00469724: hypothetical protein	- none -
fig|6666666.23930.peg.1244	CDS	1214193	1214870	3	+	678	Undecaprenyl diphosphate synthase (EC 2.5.1.31)	CBSS-83331.1.peg.3039; <br>Isoprenoid Biosynthesis; <br>Isoprenoinds for Quinones; <br>Polyprenyl Diphosphate Biosynthesis
fig|6666666.23930.peg.1245	CDS	1214870	1215670	2	+	801	Leader peptidase (Prepilin peptidase) (EC 3.4.23.43) / N-methyltransferase (EC 2.1.1.-)	- none -
fig|6666666.23930.peg.1246	CDS	1215670	1216695	1	+	1026	Predicted permease YjgP/YjgQ family	- none -
fig|6666666.23930.peg.1247	CDS	1216695	1217468	3	+	774	tRNA pseudouridine synthase A (EC 4.2.1.70)	Colicin V and Bacteriocin Production Cluster; <br>RNA pseudouridine syntheses; <br>tRNA modification Bacteria; <br>tRNA processing
fig|6666666.23930.peg.1248	CDS	1217465	1217590	2	+	126	hypothetical protein	- none -
fig|6666666.23930.peg.1249	CDS	1217843	1217616	-2	-	228	Channel-forming transporter/cytolysins activator of TpsB family	Two partner secretion pathway (TPS)
fig|6666666.23930.peg.1250	CDS	1219249	1217846	-1	-	1404	Channel-forming transporter/cytolysins activator of TpsB family	Two partner secretion pathway (TPS)
fig|6666666.23930.peg.1251	CDS	1223644	1219259	-1	-	4386	Putative large exoprotein involved in heme utilization or adhesion of ShlA/HecA/FhaA family	Two partner secretion pathway (TPS)
fig|6666666.23930.peg.1252	CDS	1224495	1224097	-3	-	399	Putative large exoprotein involved in heme utilization or adhesion of ShlA/HecA/FhaA family	Two partner secretion pathway (TPS)
fig|6666666.23930.peg.1253	CDS	1225959	1224748	-3	-	1212	Threonine dehydratase (EC 4.3.1.19)	Branched-Chain Amino Acid Biosynthesis; <br>Threonine degradation
fig|6666666.23930.peg.1254	CDS	1226422	1225943	-1	-	480	CoA-binding domain protein	- none -
fig|6666666.23930.peg.1255	CDS	1226893	1226492	-1	-	402	Uncharacterized conserved protein	- none -
fig|6666666.23930.peg.1256	CDS	1227614	1226949	-2	-	666	Endonuclease III (EC 4.2.99.18)	DNA Repair Base Excision
fig|6666666.23930.peg.1257	CDS	1228350	1227604	-3	-	747	Putative ATP/GTP-binding protein	- none -
fig|6666666.23930.peg.1258	CDS	1228977	1228372	-3	-	606	hypothetical protein	- none -
fig|6666666.23930.peg.1259	CDS	1231931	1228974	-2	-	2958	Transcription-repair coupling factor	Cell division-ribosomal stress proteins cluster; <br>DNA-replication; <br>Transcription factors bacterial
fig|6666666.23930.peg.1260	CDS	1232229	1231912	-3	-	318	Protein of unknown function, DUF583 superfamily	- none -
fig|6666666.23930.peg.1261	CDS	1233164	1232274	-2	-	891	Peptidase, M23/M37 family	- none -
fig|6666666.23930.peg.1262	CDS	1234323	1233154	-3	-	1170	Dihydrofolate synthase (EC 6.3.2.12) / Folylpolyglutamate synthase (EC 6.3.2.17)	Colicin V and Bacteriocin Production Cluster; <br>Colicin V and Bacteriocin Production Cluster; <br>Folate Biosynthesis; <br>Folate Biosynthesis
fig|6666666.23930.peg.1263	CDS	1235867	1234323	-2	-	1545	FIG00469765: hypothetical protein	- none -
fig|6666666.23930.peg.1264	CDS	1236387	1235848	-3	-	540	Probable lipoprotein Cj1090c	- none -
fig|6666666.23930.peg.1265	CDS	1238824	1236389	-1	-	2436	Leucyl-tRNA synthetase (EC 6.1.1.4)	tRNA aminoacylation, Leu
fig|6666666.23930.peg.1266	CDS	1239171	1238833	-3	-	339	FIG00388820: hypothetical protein	- none -
fig|6666666.23930.peg.1267	CDS	1240152	1239181	-3	-	972	Protein-export membrane protein SecF (TC 3.A.5.1.1)	CBSS-211586.1.peg.2832
fig|6666666.23930.peg.1268	CDS	1241741	1240152	-2	-	1590	Protein-export membrane protein SecD (TC 3.A.5.1.1)	CBSS-211586.1.peg.2832
fig|6666666.23930.peg.1269	CDS	1241955	1241734	-3	-	222	Preprotein translocase subunit YajC (TC 3.A.5.1.1)	CBSS-211586.1.peg.2832
fig|6666666.23930.peg.1270	CDS	1242150	1243253	3	+	1104	Apolipoprotein N-acyltransferase (EC 2.3.1.-) / Copper homeostasis protein CutE	Copper homeostasis: copper tolerance; <br>Lipoprotein Biosynthesis; <br>tRNA-methylthiotransferase containing cluster; <br>tRNA-methylthiotransferase containing cluster
fig|6666666.23930.peg.1271	CDS	1244055	1243240	-3	-	816	Manganese ABC transporter, inner membrane permease protein SitD	- none -
fig|6666666.23930.peg.1272	CDS	1244860	1244036	-1	-	825	Manganese ABC transporter, inner membrane permease protein SitC	- none -
fig|6666666.23930.peg.1273	CDS	1245677	1244835	-2	-	843	Manganese ABC transporter, ATP-binding protein SitB	- none -
fig|6666666.23930.peg.1274	CDS	1246536	1245664	-3	-	873	Manganese ABC transporter, periplasmic-binding protein SitA	- none -
fig|6666666.23930.peg.1275	CDS	1248004	1246808	-1	-	1197	S-adenosylmethionine synthetase (EC 2.5.1.6)	Methionine Biosynthesis; <br>Methionine Degradation
fig|6666666.23930.peg.1276	CDS	1248164	1249393	2	+	1230	Sodium/dicarboxylate symporter	- none -
fig|6666666.23930.peg.1277	CDS	1249483	1251192	1	+	1710	Oligoendopeptidase F (EC 3.4.24.-)	- none -
fig|6666666.23930.peg.1278	CDS	1251202	1251645	1	+	444	FIG00469468: hypothetical protein	- none -
fig|6666666.23930.peg.1279	CDS	1252507	1251635	-1	-	873	transcriptional regulator, LysR family	- none -
fig|6666666.23930.peg.1280	CDS	1252741	1254798	1	+	2058	ATP-dependent DNA helicase UvrD/PcrA/Rep, epsilon proteobacterial type 2	DNA repair, bacterial UvrD and related helicases
fig|6666666.23930.peg.1281	CDS	1254795	1255631	3	+	837	tRNA pseudouridine synthase B (EC 4.2.1.70)	CBSS-138119.3.peg.2719; <br>RNA pseudouridine syntheses; <br>Riboflavin, FMN and FAD metabolism in plants; <br>tRNA modification Bacteria; <br>tRNA processing
fig|6666666.23930.peg.1282	CDS	1255615	1255842	1	+	228	Carbon storage regulator	Carbon Starvation; <br>Carbon storage regulator
fig|6666666.23930.peg.1283	CDS	1255839	1256579	3	+	741	4-diphosphocytidyl-2-C-methyl-D-erythritol kinase (EC 2.7.1.148)	A Gammaproteobacteria Cluster Relating to Translation; <br>Isoprenoid Biosynthesis; <br>Nonmevalonate Branch of Isoprenoid Biosynthesis
fig|6666666.23930.peg.1284	CDS	1256792	1257247	2	+	456	tmRNA-binding protein SmpB	Heat shock dnaK gene cluster extended; <br>Translation termination factors bacterial
fig|6666666.23930.peg.1285	CDS	1257265	1257861	1	+	597	Possible periplasmic thioredoxin	- none -
fig|6666666.23930.peg.1286	CDS	1257851	1258150	2	+	300	ATP-dependent Clp protease adaptor protein ClpS	ClpAS cluster; <br>Proteolysis in bacteria, ATP-dependent
fig|6666666.23930.peg.1287	CDS	1258150	1260348	1	+	2199	ATP-dependent Clp protease ATP-binding subunit ClpA	CBSS-176299.4.peg.1996B; <br>ClpAS cluster; <br>Proteolysis in bacteria, ATP-dependent
fig|6666666.23930.peg.1288	CDS	1260345	1261199	3	+	855	hypothetical protein	- none -
fig|6666666.23930.peg.1289	CDS	1261196	1261858	2	+	663	Leucyl/phenylalanyl-tRNA--protein transferase (EC 2.3.2.6)	Protein degradation
fig|6666666.23930.peg.1290	CDS	1261904	1262344	2	+	441	Flagellar basal-body rod protein FlgB	Flagellum; <br>Flagellum in Campylobacter
fig|6666666.23930.peg.1291	CDS	1262354	1262848	2	+	495	Flagellar basal-body rod protein FlgC	Flagellum; <br>Flagellum in Campylobacter
fig|6666666.23930.peg.1292	CDS	1262852	1263139	2	+	288	Flagellar hook-basal body complex protein FliE	Flagellum; <br>Flagellum in Campylobacter
fig|6666666.23930.peg.1293	CDS	1263139	1264959	1	+	1821	Cell division protein FtsI [Peptidoglycan synthetase] (EC 2.4.1.129)	16S rRNA modification within P site of ribosome; <br>Bacterial Cell Division; <br>Bacterial Cytoskeleton; <br>CBSS-83331.1.peg.3039; <br>Flagellum in Campylobacter; <br>Peptidoglycan Biosynthesis		core
fig|6666666.23930.peg.1294	CDS	1265895	1264951	-3	-	945	Ferrochelatase, protoheme ferro-lyase (EC 4.99.1.1)	Heme and Siroheme Biosynthesis		core
fig|6666666.23930.peg.1295	CDS	1266041	1266166	2	+	126	hypothetical protein	- none -		VGI I	putative prohpage I
fig|6666666.23930.peg.1296	CDS	1266881	1266174	-2	-	708	regulator	- none -		VGI I	putative prohpage I
fig|6666666.23930.peg.1297	CDS	1267042	1267239	1	+	198	hypothetical protein	- none -		VGI I	putative prohpage I
fig|6666666.23930.peg.1298	CDS	1267396	1267196	-1	-	201	hypothetical protein	- none -		VGI I	putative prohpage I
fig|6666666.23930.peg.1299	CDS	1267503	1267670	3	+	168	hypothetical protein	- none -		VGI I	putative prohpage I
fig|6666666.23930.peg.1300	CDS	1267670	1270258	2	+	2589	hypothetical protein	- none -		VGI I	putative prohpage I
fig|6666666.23930.peg.1301	CDS	1270539	1271492	3	+	954	hypothetical protein	- none -	putative bacteriophage transposition protein B	VGI I	putative prohpage I
fig|6666666.23930.peg.1302	CDS	1271541	1271804	3	+	264	hypothetical protein	- none -		VGI I	putative prohpage I
fig|6666666.23930.peg.1303	CDS	1271755	1271880	1	+	126	hypothetical protein	- none -		VGI I	putative prohpage I
fig|6666666.23930.peg.1304	CDS	1271873	1271989	2	+	117	hypothetical protein	- none -		VGI I	putative prohpage I
fig|6666666.23930.peg.1305	CDS	1271964	1272377	3	+	414	hypothetical protein	- none -		VGI I	putative prohpage I
fig|6666666.23930.peg.1306	CDS	1272433	1272591	1	+	159	hypothetical protein	- none -		VGI I	putative prohpage I
fig|6666666.23930.peg.1307	CDS	1272579	1272785	3	+	207	hypothetical protein	- none -		VGI I	putative prohpage I
fig|6666666.23930.peg.1308	CDS	1272824	1273294	2	+	471	hypothetical protein	- none -		VGI I	putative prohpage I
fig|6666666.23930.peg.1309	CDS	1273296	1273733	3	+	438	hypothetical protein	- none -		VGI I	putative prohpage I
fig|6666666.23930.peg.1310	CDS	1273730	1273915	2	+	186	hypothetical protein	- none -		VGI I	putative prohpage I
fig|6666666.23930.peg.1311	CDS	1273908	1275128	3	+	1221	FIG00472501: hypothetical protein	- none -		VGI I	putative prohpage I
fig|6666666.23930.peg.1312	CDS	1275086	1275418	2	+	333	hypothetical protein	- none -		VGI I	putative prohpage I
fig|6666666.23930.peg.1313	CDS	1275459	1275665	3	+	207	hypothetical protein	- none -		VGI I	putative prohpage I
fig|6666666.23930.peg.1314	CDS	1276242	1275826	-3	-	417	hypothetical protein	- none -		VGI I	putative prohpage I
fig|6666666.23930.peg.1315	CDS	1277813	1276239	-2	-	1575	Mobile element protein	- none -	terminase, atp subunit	VGI I	putative prohpage I
fig|6666666.23930.peg.1316	CDS	1278977	1277904	-2	-	1074	Probable capsid portal protein	- none -		VGI I	putative prohpage I
fig|6666666.23930.peg.1317	CDS	1279109	1279846	2	+	738	hypothetical protein	- none -		VGI I	putative prohpage I
fig|6666666.23930.peg.1318	CDS	1279846	1280781	1	+	936	hypothetical protein	- none -		VGI I	putative prohpage I
fig|6666666.23930.peg.1319	CDS	1280771	1281070	2	+	300	hypothetical protein	- none -		VGI I	putative prohpage I
fig|6666666.23930.peg.1320	CDS	1281055	1281420	1	+	366	hypothetical protein	- none -		VGI I	putative prohpage I
fig|6666666.23930.peg.1321	CDS	1281413	1282111	2	+	699	hypothetical protein	- none -		VGI I	putative prohpage I
fig|6666666.23930.peg.1322	CDS	1282101	1282565	3	+	465	hypothetical protein	- none -		VGI I	putative prohpage I
fig|6666666.23930.peg.1323	CDS	1282595	1282810	2	+	216	hypothetical protein	- none -		VGI I	putative prohpage I
fig|6666666.23930.peg.1324	CDS	1282980	1282807	-3	-	174	hypothetical protein	- none -		VGI I	putative prohpage I
fig|6666666.23930.peg.1325	CDS	1283025	1288334	3	+	5310	hypothetical protein	- none -	phage tape measure protein	VGI I	putative prohpage I
fig|6666666.23930.peg.1326	CDS	1288334	1289191	2	+	858	hypothetical protein	- none -		VGI I	putative prohpage I
fig|6666666.23930.peg.1327	CDS	1289191	1289946	1	+	756	hypothetical protein	- none -		VGI I	putative prohpage I
fig|6666666.23930.peg.1328	CDS	1290941	1291834	2	+	894	hypothetical protein	- none -		VGI I	putative prohpage I
fig|6666666.23930.peg.1329	CDS	1291834	1292472	1	+	639	hypothetical protein	- none -		VGI I	putative prohpage I
fig|6666666.23930.peg.1330	CDS	1292465	1292818	2	+	354	hypothetical protein	- none -		VGI I	putative prohpage I
fig|6666666.23930.peg.1331	CDS	1292820	1293890	3	+	1071	hypothetical protein	- none -		VGI I	putative prohpage I
fig|6666666.23930.peg.1332	CDS	1293887	1294252	2	+	366	hypothetical protein	- none -		VGI I	putative prohpage I
fig|6666666.23930.peg.1333	CDS	1294284	1294400	3	+	117	hypothetical protein	- none -		VGI I	putative prohpage I
fig|6666666.23930.peg.1334	CDS	1294480	1294830	1	+	351	hypothetical protein	- none -		VGI I	putative prohpage I
fig|6666666.23930.peg.1335	CDS	1294817	1295371	2	+	555	hypothetical protein	- none -		VGI I	putative prohpage I
fig|6666666.23930.peg.1336	CDS	1295428	1296189	1	+	762	DNA adenine methylase	- none -		VGI I	putative prohpage I
fig|6666666.23930.peg.1337	CDS	1296794	1296324	-2	-	471	hypothetical protein	- none -		VGI I	putative prohpage I
fig|6666666.23930.peg.1338	CDS	1297407	1297057	-3	-	351	hypothetical protein	- none -		VGI I	putative prohpage I
fig|6666666.23930.peg.1339	CDS	1298489	1297524	-2	-	966	hypothetical protein	- none -		VGI I	putative prohpage I
fig|6666666.23930.peg.1340	CDS	1299241	1298486	-1	-	756	hypothetical protein	- none -		VGI I	putative prohpage I
fig|6666666.23930.peg.1341	CDS	1299761	1299321	-2	-	441	hypothetical protein	- none -		VGI I	putative prohpage I
fig|6666666.23930.peg.1342	CDS	1300266	1301603	3	+	1338	IncQ plasmid conjugative transfer DNA nicking endonuclease TraR (pTi VirD2 homolog)	Conjugative transfer		VGI I
fig|6666666.23930.peg.1343	CDS	1301881	1301612	-1	-	270	hypothetical protein	- none -		VGI I
fig|6666666.23930.peg.1344	CDS	1302801	1301881	-3	-	921	cell filamentation protein Fic-related protein	- none -	Fic2	VGI I
fig|6666666.23930.peg.1345	CDS	1303637	1302801	-2	-	837	hypothetical protein	- none -	Fic1	VGI I
fig|6666666.23930.peg.1346	CDS	1304072	1303641	-2	-	432	hypothetical protein	- none -		VGI I
fig|6666666.23930.peg.1347	CDS	1304376	1304065	-3	-	312	hypothetical protein	- none -		VGI I
fig|6666666.23930.peg.1348	CDS	1305106	1304444	-1	-	663	Plasmid partitioning protein ParA	pVir Plasmid of Campylobacter		VGI I
fig|6666666.23930.peg.1349	CDS	1305448	1305131	-1	-	318	hypothetical protein	- none -		VGI I
fig|6666666.23930.peg.1350	CDS	1306226	1305516	-2	-	711	hypothetical protein	- none -		VGI I
fig|6666666.23930.peg.1351	CDS	1306644	1306429	-3	-	216	hypothetical protein	- none -		VGI I
fig|6666666.23930.peg.1352	CDS	1306895	1306641	-2	-	255	hypothetical protein	- none -		VGI I
fig|6666666.23930.peg.1353	CDS	1308112	1306892	-1	-	1221	hypothetical protein	- none -	DNA primase (EC 2.7.7.-)	VGI I
fig|6666666.23930.peg.1354	CDS	1308606	1308109	-3	-	498	lytic transglycosylase, catalytic	- none -		VGI I
fig|6666666.23930.peg.1355	CDS	1309871	1308603	-2	-	1269	hypothetical protein	- none -		VGI I
fig|6666666.23930.peg.1356	CDS	1312130	1309881	-2	-	2250	DNA topoisomerase III (EC 5.99.1.2)	DNA processing cluster; <br>DNA topoisomerases, Type I, ATP-independent		VGI I
fig|6666666.23930.peg.1357	CDS	1313020	1312274	-1	-	747	hypothetical protein	- none -		VGI I
fig|6666666.23930.peg.1358	CDS	1314029	1313052	-2	-	978	hypothetical protein	- none -		VGI I
fig|6666666.23930.peg.1359	CDS	1314735	1314031	-3	-	705	IncQ plasmid conjugative transfer protein TraQ (RP4 TrbM homolog)	Conjugative transfer		VGI I
fig|6666666.23930.peg.1360	CDS	1315159	1314692	-1	-	468	cpp44	- none -		VGI I
fig|6666666.23930.peg.1361	CDS	1315398	1315177	-3	-	222	hypothetical protein	- none -		VGI I
fig|6666666.23930.peg.1362	CDS	1317609	1315402	-3	-	2208	Coupling protein VirD4, ATPase required for T-DNA transfer	pVir Plasmid of Campylobacter		VGI I
fig|6666666.23930.peg.1363	CDS	1318604	1317609	-2	-	996	ATPase required for both assembly of type IV secretion complex and secretion of T-DNA complex, VirB11	pVir Plasmid of Campylobacter		VGI I
fig|6666666.23930.peg.1364	CDS	1319767	1318601	-1	-	1167	Inner membrane protein forms channel for type IV secretion of T-DNA complex (VirB10)	- none -		VGI I
fig|6666666.23930.peg.1365	CDS	1320701	1319760	-2	-	942	Forms the bulk of type IV secretion complex that spans outer membrane and periplasm (VirB9)	- none -		VGI I
fig|6666666.23930.peg.1366	CDS	1321250	1320702	-2	-	549	hypothetical protein	- none -		VGI I
fig|6666666.23930.peg.1367	CDS	1321529	1321254	-2	-	276	hypothetical protein	- none -		VGI I
fig|6666666.23930.peg.1368	CDS	1322236	1321532	-1	-	705	Inner membrane protein forms channel for type IV secretion of T-DNA complex, VirB8	pVir Plasmid of Campylobacter		VGI I
fig|6666666.23930.peg.1369	CDS	1322485	1322237	-1	-	249	hypothetical protein	- none -		VGI I
fig|6666666.23930.peg.1370	CDS	1323662	1322487	-2	-	1176	Inner membrane protein of type IV secretion of T-DNA complex, VirB6	- none -		VGI I
fig|6666666.23930.peg.1371	CDS	1324463	1323672	-2	-	792	Minor pilin of type IV secretion complex, VirB5	- none -		VGI I
fig|6666666.23930.peg.1372	CDS	1327262	1324473	-2	-	2790	Inner membrane protein forms channel for type IV secretion of T-DNA complex, VirB3 / ATPase required for both assembly of type IV secretion complex and secretion of T-DNA complex, VirB4	pVir Plasmid of Campylobacter		VGI I
fig|6666666.23930.peg.1373	CDS	1327494	1327273	-3	-	222	hypothetical protein	- none -	virB2	VGI I
fig|6666666.23930.peg.1374	CDS	1327701	1327820	3	+	120	hypothetical protein	- none -		VGI I
fig|6666666.23930.peg.1375	CDS	1328094	1327924	-3	-	171	hypothetical protein	- none -		VGI I
fig|6666666.23930.peg.1376	CDS	1330033	1328780	-1	-	1254	hypothetical protein	- none -		VGI I
fig|6666666.23930.rna.24	RNA	1330304	1330231	-2	-	74	tRNA-Met-CAT	- none -		VGI I
fig|6666666.23930.peg.1377	CDS	1331481	1330465	-3	-	1017	Pantothenate:Na+ symporter (TC 2.A.21.1.1)	Coenzyme A Biosynthesis		core
fig|6666666.23930.peg.1378	CDS	1331980	1331528	-1	-	453	Pantothenate:Na+ symporter (TC 2.A.21.1.1)	Coenzyme A Biosynthesis		core
fig|6666666.23930.peg.1379	CDS	1332089	1332808	2	+	720	Putative amino acid ABC tansporter permease protein	- none -		core
fig|6666666.23930.peg.1380	CDS	1332801	1333529	3	+	729	Putative glutamine transport ATP-binding protein	- none -
fig|6666666.23930.peg.1381	CDS	1333545	1334273	3	+	729	Histidine-binding protein precursor	- none -
fig|6666666.23930.peg.1382	CDS	1334301	1335026	3	+	726	Histidine-binding protein precursor	- none -
fig|6666666.23930.peg.1383	CDS	1335064	1335672	1	+	609	Thiamin-phosphate pyrophosphorylase (EC 2.5.1.3)	5-FCL-like protein; <br>Thiamin biosynthesis
fig|6666666.23930.peg.1384	CDS	1335673	1336449	1	+	777	Undecaprenyl-diphosphatase (EC 3.6.1.27)	- none -
fig|6666666.23930.peg.1385	CDS	1337809	1336529	-1	-	1281	Cysteine desulfurase (EC 2.8.1.7)	Alanine biosynthesis; <br>CBSS-84588.1.peg.1247; <br>Iron-sulfur cluster assembly; <br>mnm5U34 biosynthesis bacteria; <br>tRNA modification Bacteria
fig|6666666.23930.peg.1386	CDS	1337980	1338765	1	+	786	hypothetical protein	- none -
fig|6666666.23930.peg.1387	CDS	1338758	1339759	2	+	1002	Flagellar sensory histidine kinase FlgS	Two-component regulatory systems in Campylobacter
fig|6666666.23930.peg.1388	CDS	1343741	1339746	-2	-	3996	DNA polymerase III alpha subunit (EC 2.7.7.7)	DNA-replication
fig|6666666.23930.peg.1389	CDS	1344058	1343846	-1	-	213	RNA-binding region RNP-1	- none -
fig|6666666.23930.peg.1390	CDS	1344477	1347980	3	+	3504	Proline dehydrogenase (EC 1.5.99.8) (Proline oxidase) / Delta-1-pyrroline-5-carboxylate dehydrogenase (EC 1.5.1.12)	Arginine and Ornithine Degradation; <br>Proline, 4-hydroxyproline uptake and utilization; <br>Proline, 4-hydroxyproline uptake and utilization; <br>Respiratory dehydrogenases 1
fig|6666666.23930.peg.1391	CDS	1347984	1349459	3	+	1476	Proline/sodium symporter PutP (TC 2.A.21.2.1) @ Propionate/sodium symporter	Proline, 4-hydroxyproline uptake and utilization
fig|6666666.23930.peg.1392	CDS	1349709	1350209	3	+	501	Cytochrome c nitrite reductase, small subunit NrfH	Nitrate and nitrite ammonification
fig|6666666.23930.peg.1393	CDS	1350225	1352048	3	+	1824	Cytochrome c552 precursor (EC 1.7.2.2)	Nitrate and nitrite ammonification; <br>Soluble cytochromes and functionally related electron carriers
fig|6666666.23930.peg.1394	CDS	1352699	1352160	-2	-	540	DJ-1/YajL/PfpI superfamily, includes chaperone protein YajL (former ThiJ), parkinsonism-associated protein DJ-1, peptidases PfpI, Hsp31	- none -
fig|6666666.23930.peg.1395	CDS	1353311	1353460	2	+	150	hypothetical protein	- none -
fig|6666666.23930.peg.1396	CDS	1354061	1353492	-2	-	570	Translation elongation factor P	Translation elongation factors bacterial
fig|6666666.23930.peg.1397	CDS	1355653	1354076	-1	-	1578	D-3-phosphoglycerate dehydrogenase (EC 1.1.1.95)	Glycine and Serine Utilization; <br>Pyridoxin (Vitamin B6) Biosynthesis; <br>Serine Biosynthesis
fig|6666666.23930.peg.1398	CDS	1356124	1355657	-1	-	468	Putative periplasmic protein	- none -
fig|6666666.23930.peg.1399	CDS	1357811	1356138	-2	-	1674	SSU ribosomal protein S1p	Cell division-ribosomal stress proteins cluster; <br>Ribosome SSU bacterial
fig|6666666.23930.peg.1400	CDS	1358751	1357912	-3	-	840	4-hydroxy-3-methylbut-2-enyl diphosphate reductase (EC 1.17.1.2)	Isoprenoid Biosynthesis; <br>Nonmevalonate Branch of Isoprenoid Biosynthesis
fig|6666666.23930.peg.1401	CDS	1360018	1358741	-1	-	1278	5-Enolpyruvylshikimate-3-phosphate synthase (EC 2.5.1.19)	Chorismate Synthesis; <br>Common Pathway For Synthesis of Aromatic Compounds (DAHP synthase to chorismate)
fig|6666666.23930.peg.1402	CDS	1362351	1360015	-3	-	2337	Phenylalanyl-tRNA synthetase beta chain (EC 6.1.1.20)	tRNA aminoacylation, Phe
fig|6666666.23930.peg.1403	CDS	1363340	1362348	-2	-	993	Phenylalanyl-tRNA synthetase alpha chain (EC 6.1.1.20)	tRNA aminoacylation, Phe
fig|6666666.23930.peg.1404	CDS	1363468	1363827	1	+	360	HIT-family protein	- none -
fig|6666666.23930.peg.1405	CDS	1364701	1363853	-1	-	849	Universal stress protein UspA and related nucleotide-binding proteins	- none -
fig|6666666.23930.peg.1406	CDS	1366909	1364723	-1	-	2187	Polyribonucleotide nucleotidyltransferase (EC 2.7.7.8)	Bacterial RNA-metabolizing Zn-dependent hydrolases
fig|6666666.23930.peg.1407	CDS	1367599	1366919	-1	-	681	FIG00469665: hypothetical protein	- none -
fig|6666666.23930.peg.1408	CDS	1369707	1367596	-3	-	2112	Outer membrane protein Imp, required for envelope biogenesis / Organic solvent tolerance protein precursor	ECSIG4-SIG7
fig|6666666.23930.peg.1409	CDS	1370227	1369772	-1	-	456	FIG00387922: hypothetical protein	- none -
fig|6666666.23930.peg.1410	CDS	1371471	1370224	-3	-	1248	Phosphoribosylamine--glycine ligase (EC 6.3.4.13)	De Novo Purine Biosynthesis
fig|6666666.23930.peg.1411	CDS	1372363	1371728	-1	-	636	Uroporphyrinogen-III synthase (EC 4.2.1.75)	Heme and Siroheme Biosynthesis
fig|6666666.23930.peg.1412	CDS	1372865	1372368	-2	-	498	G:T/U mismatch-specific uracil/thymine DNA-glycosylase	DNA repair, bacterial; <br>Uracil-DNA glycosylase
fig|6666666.23930.peg.1413	CDS	1374388	1372856	-1	-	1533	GMP synthase [glutamine-hydrolyzing], amidotransferase subunit (EC 6.3.5.2) / GMP synthase [glutamine-hydrolyzing], ATP pyrophosphatase subunit (EC 6.3.5.2)	GMP synthase; <br>GMP synthase; <br>Purine conversions; <br>Purine conversions; <br>Purine salvage cluster; <br>Purine salvage cluster
fig|6666666.23930.peg.1414	CDS	1374585	1375025	3	+	441	FIG00469585: hypothetical protein	- none -
fig|6666666.23930.peg.1415	CDS	1375012	1376820	1	+	1809	Excinuclease ABC subunit C	DNA repair, UvrABC system
fig|6666666.23930.peg.1416	CDS	1376940	1377635	3	+	696	hypothetical protein	- none -
fig|6666666.23930.peg.1417	CDS	1377632	1380682	2	+	3051	BarA sensory histidine kinase (= VarS = GacS)	- none -
fig|6666666.23930.peg.1418	CDS	1380689	1381069	2	+	381	Adenylate cyclase (EC 4.6.1.1)	cAMP signaling in bacteria
fig|6666666.23930.peg.1419	CDS	1381486	1381076	-1	-	411	FIG00470748: hypothetical protein	- none -
fig|6666666.23930.peg.1420	CDS	1381577	1382104	2	+	528	Putative ATP/GTP-binding protein	- none -
fig|6666666.23930.peg.1421	CDS	1382160	1382855	3	+	696	Dimeric dUTPase (EC 3.6.1.23)	Housecleaning nucleoside triphosphate pyrophosphatases
fig|6666666.23930.peg.1422	CDS	1382852	1383568	2	+	717	Probable integral membrane protein Cj1452	- none -
fig|6666666.23930.peg.1424	CDS	1383626	1385344	2	+	1719	Sodium-dependent phosphate transporter	NhaA, NhaD and Sodium-dependent phosphate transporters; <br>Phosphate metabolism
fig|6666666.23930.peg.1423	CDS	1383750	1383562	-3	-	189	hypothetical protein	- none -
fig|6666666.23930.peg.1425	CDS	1385406	1385597	3	+	192	FIG00470585: hypothetical protein	- none -
fig|6666666.23930.peg.1426	CDS	1385899	1386231	1	+	333	Putative membrane protein, clustering with ActP	Pyruvate metabolism II: acetyl-CoA, acetogenesis from pyruvate
fig|6666666.23930.peg.1427	CDS	1386228	1387841	3	+	1614	Acetate permease ActP (cation/acetate symporter)	Pyruvate metabolism II: acetyl-CoA, acetogenesis from pyruvate
fig|6666666.23930.peg.1428	CDS	1388289	1387879	-3	-	411	Putative acyl-CoA thioester hydrolase (EC 3.1.2.-)	- none -
fig|6666666.23930.peg.1429	CDS	1389388	1388375	-1	-	1014	Peptide methionine sulfoxide reductase MsrA (EC 1.8.4.11) / Peptide methionine sulfoxide reductase MsrB (EC 1.8.4.12)	Peptide methionine sulfoxide reductase; <br>Peptide methionine sulfoxide reductase
fig|6666666.23930.peg.1430	CDS	1389564	1391384	3	+	1821	Campylobacter invasion antigen B (CiaB)	- none -
fig|6666666.23930.peg.1431	CDS	1391495	1391797	2	+	303	ATP synthase C chain (EC 3.6.3.14)	F0F1-type ATP synthase
fig|6666666.23930.rna.25	RNA	1391829	1391911	3	+	83	tRNA-Leu-GAG	tRNAs
fig|6666666.23930.peg.1432	CDS	1391929	1392255	1	+	327	Protein of unknown function UPF0060	- none -
fig|6666666.23930.peg.1433	CDS	1392585	1392286	-3	-	300	hypothetical protein	- none -
fig|6666666.23930.peg.1434	CDS	1392726	1393619	3	+	894	Transcriptional regulator, AraC family	- none -
fig|6666666.23930.peg.1435	CDS	1393712	1394857	2	+	1146	NADH-dependent butanol dehydrogenase A (EC 1.1.1.-)	- none -
fig|6666666.23930.peg.1436	CDS	1394922	1395047	3	+	126	hypothetical protein	- none -
fig|6666666.23930.peg.1437	CDS	1395166	1395363	1	+	198	Transcriptional regulator, AraC family	- none -
fig|6666666.23930.peg.1438	CDS	1395533	1395754	2	+	222	Putative periplasmic ATP/GTP-binding protein	- none -
fig|6666666.23930.peg.1439	CDS	1395875	1395747	-2	-	129	hypothetical protein	- none -
fig|6666666.23930.peg.1440	CDS	1396275	1396730	3	+	456	hypothetical protein	- none -
fig|6666666.23930.peg.1441	CDS	1397370	1397984	3	+	615	hypothetical protein	- none -
fig|6666666.23930.peg.1442	CDS	1398217	1399593	1	+	1377	Putative transmembrane transport protein	- none -
fig|6666666.23930.peg.1443	CDS	1399621	1401462	1	+	1842	Pyruvate carboxyl transferase subunit B (EC 6.4.1.1)	Pyruvate metabolism I: anaplerotic reactions, PEP
fig|6666666.23930.peg.1444	CDS	1401619	1403196	1	+	1578	Phosphoenolpyruvate carboxykinase [ATP] (EC 4.1.1.49)	Pyruvate metabolism I: anaplerotic reactions, PEP
fig|6666666.23930.peg.1445	CDS	1403360	1404874	2	+	1515	Argininosuccinate lyase (EC 4.3.2.1)	Arginine Biosynthesis -- gjo; <br>Arginine Biosynthesis extended
fig|6666666.23930.peg.1446	CDS	1405042	1405275	1	+	234	FeoA domain superfamily	- none -
fig|6666666.23930.peg.1447	CDS	1405272	1406672	3	+	1401	Ferrous iron transport protein B	- none -
fig|6666666.23930.peg.1448	CDS	1406747	1407385	2	+	639	Ferrous iron transport protein B	- none -
fig|6666666.23930.peg.1449	CDS	1407451	1408074	1	+	624	FMN-dependent NADH-azoreductase	- none -
fig|6666666.23930.peg.1450	CDS	1408400	1408531	2	+	132	hypothetical protein	- none -
fig|6666666.23930.peg.1451	CDS	1408768	1408953	1	+	186	hypothetical protein	- none -
fig|6666666.23930.peg.1452	CDS	1409221	1409075	-1	-	147	hypothetical protein	- none -
fig|6666666.23930.peg.1453	CDS	1409569	1409336	-1	-	234	hypothetical protein	- none -
fig|6666666.23930.peg.1454	CDS	1411262	1409694	-2	-	1569	Multicopper oxidase	Copper homeostasis
fig|6666666.23930.peg.1455	CDS	1411484	1411978	2	+	495	Methyl-accepting chemotaxis signal transduction protein	- none -
fig|6666666.23930.peg.1456	CDS	1412073	1413443	3	+	1371	Methyl-accepting chemotaxis signal transduction protein	- none -
fig|6666666.23930.peg.1457	CDS	1413958	1413827	-1	-	132	hypothetical protein	- none -
fig|6666666.23930.peg.1458	CDS	1414024	1414218	1	+	195	hypothetical protein	- none -
fig|6666666.23930.rna.26	RNA	1414566	1414493	-3	-	74	tRNA-Arg-CCT	- none -
fig|6666666.23930.peg.1459	CDS	1416695	1414620	-2	-	2076	Translation elongation factor G	Mycobacterium virulence operon involved in protein synthesis (SSU ribosomal proteins); <br>Translation elongation factor G family; <br>Translation elongation factors bacterial; <br>Universal GTPases
fig|6666666.23930.peg.1460	CDS	1417178	1416708	-2	-	471	SSU ribosomal protein S7p (S5e)	Mycobacterium virulence operon involved in protein synthesis (SSU ribosomal proteins); <br>Ribosome SSU bacterial
fig|6666666.23930.peg.1461	CDS	1417586	1417245	-2	-	342	SSU ribosomal protein S12p (S23e)	Mycobacterium virulence operon involved in protein synthesis (SSU ribosomal proteins); <br>Ribosomal protein S12p Asp methylthiotransferase; <br>Ribosome SSU bacterial
fig|6666666.23930.peg.1462	CDS	1422335	1417809	-2	-	4527	DNA-directed RNA polymerase beta&#39; subunit (EC 2.7.7.6)	Mycobacterium virulence operon involved in DNA transcription; <br>RNA polymerase bacterial
fig|6666666.23930.peg.1463	CDS	1426467	1422328	-3	-	4140	DNA-directed RNA polymerase beta subunit (EC 2.7.7.6)	Mycobacterium virulence operon involved in DNA transcription; <br>RNA polymerase bacterial
fig|6666666.23930.peg.1464	CDS	1426942	1426568	-1	-	375	LSU ribosomal protein L7/L12 (P1/P2)	LSU ribosomal proteins cluster; <br>Ribosome LSU bacterial
fig|6666666.23930.peg.1465	CDS	1427460	1426975	-3	-	486	LSU ribosomal protein L10p (P0)	LSU ribosomal proteins cluster; <br>Ribosome LSU bacterial
fig|6666666.23930.peg.1466	CDS	1428270	1427566	-3	-	705	LSU ribosomal protein L1p (L10Ae)	LSU ribosomal proteins cluster; <br>Ribosome LSU bacterial
fig|6666666.23930.peg.1467	CDS	1428755	1428330	-2	-	426	LSU ribosomal protein L11p (L12e)	LSU ribosomal proteins cluster; <br>Ribosome LSU bacterial
fig|6666666.23930.peg.1468	CDS	1429303	1428773	-1	-	531	Transcription antitermination protein NusG	LSU ribosomal proteins cluster; <br>Transcription factors bacterial
fig|6666666.23930.peg.1469	CDS	1429492	1429313	-1	-	180	Preprotein translocase subunit SecE (TC 3.A.5.1.1)	LSU ribosomal proteins cluster
fig|6666666.23930.rna.27	RNA	1429581	1429509	-3	-	73	tRNA-Trp-CCA	tRNAs
fig|6666666.23930.peg.1470	CDS	1429775	1429608	-2	-	168	LSU ribosomal protein L33p	Ribosome LSU bacterial
fig|6666666.23930.peg.1471	CDS	1431022	1429823	-1	-	1200	Translation elongation factor Tu	Mycobacterium virulence operon involved in protein synthesis (SSU ribosomal proteins); <br>Translation elongation factors bacterial; <br>Universal GTPases
fig|6666666.23930.rna.28	RNA	1431172	1431101	-1	-	72	tRNA-Thr-GGT	- none -
fig|6666666.23930.rna.29	RNA	1431387	1431314	-3	-	74	tRNA-Gly-TCC	- none -
fig|6666666.23930.rna.30	RNA	1431480	1431399	-3	-	82	tRNA-Pseudo-GTA	- none -
fig|6666666.23930.rna.31	RNA	1431612	1431540	-3	-	73	tRNA-Thr-TGT	- none -
fig|6666666.23930.peg.1472	CDS	1432350	1431802	-3	-	549	Superoxide dismutase [Cu-Zn] precursor (EC 1.15.1.1)	Oxidative stress; <br>Protection from Reactive Oxygen Species
fig|6666666.23930.rna.32	RNA	1432568	1432481	-2	-	88	tRNA-Ser-GCT	- none -
fig|6666666.23930.peg.1473	CDS	1433309	1432626	-2	-	684	Orotidine 5&#39;-phosphate decarboxylase (EC 4.1.1.23)	De Novo Pyrimidine Synthesis; <br>Riboflavin synthesis cluster
fig|6666666.23930.peg.1474	CDS	1433533	1433309	-1	-	225	Transcription termination protein NusB	Riboflavin synthesis cluster; <br>Transcription factors bacterial
fig|6666666.23930.peg.1475	CDS	1433703	1433566	-3	-	138	Transcription termination protein NusB	Riboflavin synthesis cluster; <br>Transcription factors bacterial
fig|6666666.23930.peg.1476	CDS	1434175	1433705	-1	-	471	6,7-dimethyl-8-ribityllumazine synthase (EC 2.5.1.78)	Riboflavin, FMN and FAD metabolism; <br>Riboflavin, FMN and FAD metabolism in plants; <br>Riboflavin synthesis cluster
fig|6666666.23930.peg.1477	CDS	1434549	1434229	-3	-	321	Quaternary ammonium compound-resistance protein SugE	- none -
fig|6666666.23930.peg.1478	CDS	1434875	1434549	-2	-	327	Quaternary ammonium compound-resistance protein SugE	- none -
fig|6666666.23930.peg.1479	CDS	1435674	1434880	-3	-	795	2-Keto-3-deoxy-D-manno-octulosonate-8-phosphate synthase (EC 2.5.1.55)	A Gammaproteobacteria Cluster Relating to Translation; <br>KDO2-Lipid A biosynthesis
fig|6666666.23930.peg.1480	CDS	1436622	1435732	-3	-	891	FIG00852003: hypothetical protein	- none -
fig|6666666.23930.peg.1481	CDS	1436750	1438141	2	+	1392	GTP-binding protein EngA	Universal GTPases
fig|6666666.23930.peg.1482	CDS	1438131	1438664	3	+	534	Shikimate kinase I (EC 2.7.1.71)	Chorismate Synthesis; <br>Common Pathway For Synthesis of Aromatic Compounds (DAHP synthase to chorismate)
fig|6666666.23930.peg.1483	CDS	1438668	1439639	3	+	972	Tryptophanyl-tRNA synthetase (EC 6.1.1.2)	A cluster relating to Tryptophanyl-tRNA synthetase; <br>tRNA aminoacylation, Trp
fig|6666666.23930.peg.1484	CDS	1439649	1440893	3	+	1245	Seryl-tRNA synthetase (EC 6.1.1.11)	Glycine and Serine Utilization; <br>tRNA aminoacylation, Ser
fig|6666666.23930.peg.1485	CDS	1440903	1443233	3	+	2331	membrane protein	- none -
fig|6666666.23930.peg.1486	CDS	1444767	1443247	-3	-	1521	2-isopropylmalate synthase (EC 2.3.3.13)	Branched-Chain Amino Acid Biosynthesis; <br>Leucine Biosynthesis
fig|6666666.23930.peg.1487	CDS	1445664	1444930	-3	-	735	CDP-diacylglycerol--serine O-phosphatidyltransferase (EC 2.7.8.8)	Glycerolipid and Glycerophospholipid Metabolism in Bacteria
fig|6666666.23930.peg.1488	CDS	1446286	1445669	-1	-	618	Phosphatidylserine decarboxylase-related protein	- none -
fig|6666666.23930.peg.1489	CDS	1448220	1446289	-3	-	1932	Cell division protein FtsH (EC 3.4.24.-)	Bacterial Cell Division; <br>Cell division-ribosomal stress proteins cluster
fig|6666666.23930.peg.1490	CDS	1449037	1448210	-1	-	828	Ribosomal protein L11 methyltransferase (EC 2.1.1.-)	Heat shock dnaK gene cluster extended; <br>Ribosome biogenesis bacterial
fig|6666666.23930.peg.1491	CDS	1449402	1449037	-3	-	366	Chemotaxis regulator - transmits chemoreceptor signals to flagelllar motor components CheY	Bacterial Chemotaxis; <br>Flagellar motility; <br>Two-component regulatory systems in Campylobacter
fig|6666666.23930.peg.1492	CDS	1450178	1449468	-2	-	711	Phosphoribosylformimino-5-aminoimidazole carboxamide ribotide isomerase (EC 5.3.1.16)	Chorismate: Intermediate for synthesis of Tryptophan, PAPA antibiotics, PABA, 3-hydroxyanthranilate and more.; <br>Histidine Biosynthesis
fig|6666666.23930.peg.1493	CDS	1450789	1450178	-1	-	612	Imidazole glycerol phosphate synthase amidotransferase subunit (EC 2.4.2.-)	Histidine Biosynthesis
fig|6666666.23930.peg.1494	CDS	1451678	1450773	-2	-	906	N-linked glycosylation glycosyltransferase PglG	N-linked Glycosylation in Bacteria
fig|6666666.23930.peg.1495	CDS	1453467	1451680	-3	-	1788	UDP-N-acetylglucosamine 4,6-dehydratase (EC 4.2.1.-)	CBSS-296591.1.peg.2330; <br>N-linked Glycosylation in Bacteria
fig|6666666.23930.peg.1496	CDS	1454558	1453464	-2	-	1095	4-keto-6-deoxy-N-Acetyl-D-hexosaminyl-(Lipid carrier) aminotransferase	N-linked Glycosylation in Bacteria
fig|6666666.23930.peg.1497	CDS	1454798	1455322	2	+	525	NAD(P)H oxidoreductase YRKL (EC 1.6.99.-) @ Putative NADPH-quinone reductase (modulator of drug activity B) @ Flavodoxin 2	Flavodoxin; <br>Flavodoxin
fig|6666666.23930.rna.33	RNA	1455545	1455473	-2	-	73	tRNA-Phe-GAA	tRNAs
fig|6666666.23930.peg.1498	CDS	1456834	1455638	-1	-	1197	UDP-N-acetylmuramoylalanine--D-glutamate ligase (EC 6.3.2.9)	Peptidoglycan Biosynthesis; <br>Peptidoglycan biosynthesis--gjo
fig|6666666.23930.peg.1499	CDS	1457902	1456838	-1	-	1065	Phospho-N-acetylmuramoyl-pentapeptide-transferase (EC 2.7.8.13)	Peptidoglycan Biosynthesis
fig|6666666.23930.peg.1500	CDS	1458001	1459464	1	+	1464	2,3-bisphosphoglycerate-independent phosphoglycerate mutase (EC 5.4.2.1)	Glycolysis and Gluconeogenesis; <br>Phosphoglycerate mutase protein family
fig|6666666.23930.peg.1501	CDS	1459489	1460232	1	+	744	3-oxoacyl-[acyl-carrier protein] reductase (EC 1.1.1.100)	Fatty Acid Biosynthesis FASII
fig|6666666.23930.peg.1502	CDS	1460293	1460526	1	+	234	Acyl carrier protein	Fatty Acid Biosynthesis FASII; <br>Glycerolipid and Glycerophospholipid Metabolism in Bacteria
fig|6666666.23930.peg.1503	CDS	1460548	1461762	1	+	1215	3-oxoacyl-[acyl-carrier-protein] synthase, KASII (EC 2.3.1.41)	Fatty Acid Biosynthesis FASII
fig|6666666.23930.peg.1504	CDS	1461762	1462694	3	+	933	Acetyl-coenzyme A carboxyl transferase alpha chain (EC 6.4.1.2)	Fatty Acid Biosynthesis FASII
fig|6666666.23930.peg.1505	CDS	1463128	1462730	-1	-	399	hypothetical protein	- none -
fig|6666666.23930.peg.1506	CDS	1464455	1463139	-2	-	1317	Putative Dihydrolipoamide dehydrogenase (EC 1.8.1.4); Mercuric ion reductase (EC 1.16.1.1); PF00070 family, FAD-dependent NAD(P)-disulphide oxidoreductase	Mercuric reductase; <br>Mercuric reductase; <br>Mercury resistance operon; <br>TCA Cycle
fig|6666666.23930.peg.1507	CDS	1464788	1464465	-2	-	324	FIG00470359: hypothetical protein	- none -
fig|6666666.23930.peg.1508	CDS	1465943	1464834	-2	-	1110	Peptide chain release factor 2	Programmed frameshift; <br>Translation termination factors bacterial
fig|6666666.23930.peg.1509	CDS	1466115	1466936	3	+	822	Pantoate--beta-alanine ligase (EC 6.3.2.1)	Coenzyme A Biosynthesis; <br>Coenzyme A Biosynthesis cluster
fig|6666666.23930.peg.1510	CDS	1466938	1468248	1	+	1311	Ribosomal protein S12p Asp88 (E. coli) methylthiotransferase	Methylthiotransferases; <br>Ribosomal protein S12p Asp methylthiotransferase
fig|6666666.23930.peg.1511	CDS	1468236	1469246	3	+	1011	tRNA(Ile)-lysidine synthetase	Cell division-ribosomal stress proteins cluster; <br>tRNA modification Bacteria; <br>tRNA processing
fig|6666666.23930.peg.1512	CDS	1469745	1469209	-3	-	537	membrane protein	- none -
fig|6666666.23930.peg.1513	CDS	1470259	1469732	-1	-	528	Putative membrane protein	- none -
fig|6666666.23930.peg.1514	CDS	1471257	1470256	-3	-	1002	FIG00469410: hypothetical protein	- none -
fig|6666666.23930.peg.1515	CDS	1471935	1471324	-3	-	612	Protein of unknown function DUF374	- none -
fig|6666666.23930.peg.1516	CDS	1473223	1471919	-1	-	1305	tRNA-i(6)A37 methylthiotransferase	Methylthiotransferases; <br>tRNA-methylthiotransferase containing cluster; <br>tRNA modification Bacteria; <br>tRNA processing
fig|6666666.23930.peg.1517	CDS	1473462	1473220	-3	-	243	FIG00388607: hypothetical protein	- none -
fig|6666666.23930.peg.1518	CDS	1473664	1474761	1	+	1098	Transcription termination protein NusA	NusA-TFII Cluster; <br>Transcription factors bacterial
fig|6666666.23930.peg.1519	CDS	1475394	1474816	-3	-	579	4-amino-6-deoxy-N-Acetyl-D-hexosaminyl-(Lipid carrier) acetyltrasferase	N-linked Glycosylation in Bacteria
fig|6666666.23930.peg.1520	CDS	1476008	1475403	-2	-	606	Lipid carrier : UDP-N-acetylgalactosaminyltransferase (EC 2.4.1.-)	CBSS-296591.1.peg.2330; <br>N-linked Glycosylation in Bacteria
fig|6666666.23930.peg.1521	CDS	1477113	1476001	-3	-	1113	Alpha-1,3-N-acetylgalactosamine transferase PglA (EC 2.4.1.-)	CBSS-296591.1.peg.2330; <br>N-linked Glycosylation in Bacteria
fig|6666666.23930.peg.1522	CDS	1479394	1477118	-1	-	2277	Oligosaccharyltransferase PglB (EC 2.4.1.119)	N-linked Glycosylation in Bacteria
fig|6666666.23930.peg.1523	CDS	1480499	1479378	-2	-	1122	Alpha-1,4-N-acetylgalactosamine transferase PglJ (EC 2.4.1.-)	N-linked Glycosylation in Bacteria
fig|6666666.23930.peg.1524	CDS	1481536	1480496	-1	-	1041	Alpha-1,4-N-acetylgalactosamine transferase PglH (EC 2.4.1.-)	N-linked Glycosylation in Bacteria
fig|6666666.23930.peg.1525	CDS	1482585	1481533	-3	-	1053	Alpha-1,4-N-acetylgalactosamine transferase PglH (EC 2.4.1.-)	N-linked Glycosylation in Bacteria
fig|6666666.23930.peg.1526	CDS	1484116	1482602	-1	-	1515	Membrane protein involved in the export of O-antigen, teichoic acid lipoteichoic acids	- none -
fig|6666666.23930.peg.1527	CDS	1484249	1484127	-2	-	123	hypothetical protein	- none -
fig|6666666.23930.peg.1528	CDS	1485599	1484271	-2	-	1329	UDP-glucose dehydrogenase (EC 1.1.1.22)	- none -
fig|6666666.23930.peg.1529	CDS	1485688	1486689	1	+	1002	Glycosyltransferase	- none -
fig|6666666.23930.peg.1530	CDS	1486694	1488211	2	+	1518	hypothetical protein	- none -
fig|6666666.23930.peg.1531	CDS	1488299	1488592	2	+	294	GtrA family protein	- none -
fig|6666666.23930.peg.1532	CDS	1489585	1488593	-1	-	993	UDP-glucose 4-epimerase (EC 5.1.3.2)	CBSS-296591.1.peg.2330; <br>N-linked Glycosylation in Bacteria
fig|6666666.23930.peg.1533	CDS	1493505	1489648	-3	-	3858	Type I restriction-modification system, DNA-methyltransferase subunit M (EC 2.1.1.72) / Type I restriction-modification system, specificity subunit S (EC 3.1.21.3)	Restriction-Modification System; <br>Restriction-Modification System; <br>Type I Restriction-Modification; <br>Type I Restriction-Modification
fig|6666666.23930.peg.1534	CDS	1493826	1493584	-3	-	243	hypothetical protein	- none -
fig|6666666.23930.peg.1535	CDS	1494655	1493837	-1	-	819	DNA ligase (ATP) (EC 6.5.1.1)	DNA ligases
fig|6666666.23930.peg.1536	CDS	1495710	1494652	-3	-	1059	dTDP-glucose 4,6-dehydratase (EC 4.2.1.46)	CBSS-296591.1.peg.2330
fig|6666666.23930.peg.1537	CDS	1496937	1495720	-3	-	1218	UDP-glucose dehydrogenase (EC 1.1.1.22)	- none -
fig|6666666.23930.peg.1538	CDS	1497797	1496979	-2	-	819	Polysaccharide biosynthesis protein WlaX	- none -
fig|6666666.23930.peg.1539	CDS	1497857	1498825	2	+	969	Lipopolysaccharide heptosyltransferase I (EC 2.4.1.-)	LOS core oligosaccharide biosynthesis
fig|6666666.23930.peg.1540	CDS	1498818	1499702	3	+	885	Lipid A biosynthesis lauroyl acyltransferase (EC 2.3.1.-)	KDO2-Lipid A biosynthesis
fig|6666666.23930.peg.1541	CDS	1499699	1500394	2	+	696	Putative two-domain glycosyltransferase	LOS core oligosaccharide biosynthesis
fig|6666666.23930.peg.1542	CDS	1500391	1501461	1	+	1071	Lipopolysaccharide heptosyltransferase III (EC 2.4.1.-)	LOS core oligosaccharide biosynthesis
fig|6666666.23930.peg.1543	CDS	1502210	1501440	-2	-	771	Polysaccharide deacetylase	- none -
fig|6666666.23930.peg.1544	CDS	1504436	1503330	-2	-	1107	Glycosyl transferase, group 1	- none -
fig|6666666.23930.peg.1545	CDS	1505512	1504433	-1	-	1080	ADP-heptose--lipooligosaccharide heptosyltransferase II (EC 2.4.1.-)	LOS core oligosaccharide biosynthesis
fig|6666666.23930.peg.1546	CDS	1506557	1505502	-2	-	1056	Glycosyl transferase, group 1	- none -
fig|6666666.23930.peg.1547	CDS	1507474	1506554	-1	-	921	Lipopolysaccharide heptosyltransferase III (EC 2.4.1.-)	LOS core oligosaccharide biosynthesis
fig|6666666.23930.peg.1548	CDS	1508753	1507446	-2	-	1308	FIG00470343: hypothetical protein	- none -
fig|6666666.23930.peg.1549	CDS	1508841	1509872	3	+	1032	UDP-glucose:(heptosyl) LPS alpha1,3-glucosyltransferase WaaG (EC 2.4.1.-)	LOS core oligosaccharide biosynthesis
fig|6666666.23930.peg.1550	CDS	1509901	1510800	1	+	900	ADP-heptose--lipooligosaccharide heptosyltransferase II (EC 2.4.1.-)	LOS core oligosaccharide biosynthesis
fig|6666666.23930.peg.1551	CDS	1511326	1510766	-1	-	561	Phosphoheptose isomerase 1 (EC 5.3.1.-)	Capsular heptose biosynthesis; <br>LOS core oligosaccharide biosynthesis
fig|6666666.23930.peg.1552	CDS	1512025	1511336	-1	-	690	Aspartate racemase (EC 5.1.1.13)	Glutamine, Glutamate, Aspartate and Asparagine Biosynthesis
fig|6666666.23930.peg.1553	CDS	1513407	1512031	-3	-	1377	ADP-heptose synthase (EC 2.7.-.-) / D-glycero-beta-D-manno-heptose 7-phosphate kinase	LOS core oligosaccharide biosynthesis; <br>LOS core oligosaccharide biosynthesis
fig|6666666.23930.peg.1554	CDS	1514368	1513400	-1	-	969	ADP-L-glycero-D-manno-heptose-6-epimerase (EC 5.1.3.20)	LOS core oligosaccharide biosynthesis
fig|6666666.23930.peg.1555	CDS	1514871	1514365	-3	-	507	D-glycero-D-manno-heptose 1,7-bisphosphate phosphatase (EC 3.1.1.-)	Capsular heptose biosynthesis; <br>LOS core oligosaccharide biosynthesis
fig|6666666.23930.peg.1556	CDS	1515002	1515316	2	+	315	Cytochrome C553 (soluble cytochrome f)	Soluble cytochromes and functionally related electron carriers
fig|6666666.23930.peg.1557	CDS	1516359	1515379	-3	-	981	Putative secreted serine protease (EC 3.4.21.-)	- none -
fig|6666666.23930.peg.1558	CDS	1518409	1516352	-1	-	2058	Putative secreted serine protease (EC 3.4.21.-)	- none -
fig|6666666.23930.peg.1559	CDS	1518908	1518375	-2	-	534	Putative secreted serine protease (EC 3.4.21.-)	- none -
fig|6666666.23930.peg.1560	CDS	1519136	1519450	2	+	315	Cytochrome C553 (soluble cytochrome f)	Soluble cytochromes and functionally related electron carriers
fig|6666666.23930.peg.1561	CDS	1519684	1519454	-1	-	231	Type cbb3 cytochrome oxidase biogenesis protein CcoS, involved in heme b insertion	Biogenesis of cbb3-type cytochrome c oxidases; <br>Terminal cytochrome C oxidases
fig|6666666.23930.peg.1562	CDS	1522056	1519687	-3	-	2370	Lead, cadmium, zinc and mercury transporting ATPase (EC 3.6.3.3) (EC 3.6.3.5); Copper-translocating P-type ATPase (EC 3.6.3.4)	Copper homeostasis
fig|6666666.23930.peg.1563	CDS	1523094	1524428	3	+	1335	Transcription termination factor Rho	Transcription factors bacterial
fig|6666666.23930.peg.1564	CDS	1524438	1526051	3	+	1614	DNA polymerase III subunits gamma and tau (EC 2.7.7.7)	DNA-replication; <br>DNA processing cluster
fig|6666666.23930.peg.1565	CDS	1526830	1526048	-1	-	783	hypothetical protein	- none -
fig|6666666.23930.peg.1566	CDS	1527237	1526827	-3	-	411	hypothetical protein	- none -
fig|6666666.23930.peg.1567	CDS	1527342	1527593	3	+	252	Helix-turn-helix domain protein	- none -
fig|6666666.23930.peg.1568	CDS	1528476	1527658	-3	-	819	Enoyl-[acyl-carrier-protein] reductase [NADH] (EC 1.3.1.9)	Fatty Acid Biosynthesis FASII
fig|6666666.23930.peg.1569	CDS	1529168	1528500	-2	-	669	Triosephosphate isomerase (EC 5.3.1.1)	CBSS-331978.3.peg.2915; <br>Glycolysis and Gluconeogenesis
fig|6666666.23930.peg.1570	CDS	1530488	1529283	-2	-	1206	Phosphoglycerate kinase (EC 2.7.2.3)	Glycolysis and Gluconeogenesis
fig|6666666.23930.peg.1571	CDS	1531482	1530490	-3	-	993	NAD-dependent glyceraldehyde-3-phosphate dehydrogenase (EC 1.2.1.12)	Glycolysis and Gluconeogenesis; <br>Pyridoxin (Vitamin B6) Biosynthesis
fig|6666666.23930.peg.1572	CDS	1531542	1532087	3	+	546	Nicotinate-nucleotide adenylyltransferase (EC 2.7.7.18)	NAD and NADP cofactor biosynthesis global
fig|6666666.23930.peg.1573	CDS	1532077	1532394	1	+	318	Iojap protein	- none -
fig|6666666.23930.peg.1574	CDS	1533445	1532417	-1	-	1029	Putative membrane protein YeiH	- none -
fig|6666666.23930.peg.1575	CDS	1533545	1534426	2	+	882	LysR family transcriptional regulator YeiE	LysR-family proteins in Escherichia coli
fig|6666666.23930.peg.1576	CDS	1535993	1534398	-2	-	1596	Arginyl-tRNA synthetase (EC 6.1.1.19)	tRNA aminoacylation, Arg
fig|6666666.23930.peg.1577	CDS	1536208	1535993	-1	-	216	Twin-arginine translocation protein TatA	Cluster-based Subsystem Grouping Hypotheticals - perhaps Proteosome Related; <br>Twin-arginine translocation system
fig|6666666.23930.peg.1578	CDS	1536863	1536252	-2	-	612	Guanylate kinase (EC 2.7.4.8)	Purine conversions
fig|6666666.23930.peg.1579	CDS	1538533	1536860	-1	-	1674	Highly acidic protein	- none -
fig|6666666.23930.peg.1580	CDS	1539370	1538597	-1	-	774	Flagellar biosynthesis protein FliR	Flagellar motility; <br>Flagellum
fig|6666666.23930.peg.1581	CDS	1539556	1541622	1	+	2067	Ferrichrome-iron receptor	- none -
fig|6666666.23930.peg.1582	CDS	1542303	1541659	-3	-	645	Putative ABC transporter ATP binding protein	- none -
fig|6666666.23930.peg.1583	CDS	1543370	1542306	-2	-	1065	Translation elongation factor Ts	CBSS-176299.4.peg.1996B; <br>CBSS-312309.3.peg.1965; <br>Translation elongation factors bacterial
fig|6666666.23930.peg.1584	CDS	1544146	1543370	-1	-	777	SSU ribosomal protein S2p (SAe)	CBSS-176299.4.peg.1996B; <br>CBSS-312309.3.peg.1965; <br>Ribosome SSU bacterial
fig|6666666.23930.peg.1585	CDS	1544520	1544299	-3	-	222	FIG00469967: hypothetical protein	- none -
fig|6666666.23930.peg.1586	CDS	1545206	1544517	-2	-	690	COG1496: Uncharacterized conserved protein	- none -
fig|6666666.23930.peg.1587	CDS	1545813	1545190	-3	-	624	Riboflavin synthase eubacterial/eukaryotic (EC 2.5.1.9)	Riboflavin, FMN and FAD metabolism; <br>Riboflavin, FMN and FAD metabolism in plants; <br>Riboflavin synthesis cluster; <br>riboflavin to FAD
fig|6666666.23930.peg.1588	CDS	1545916	1547781	1	+	1866	tRNA uridine 5-carboxymethylaminomethyl modification enzyme GidA	Cell Division Subsystem including YidCD; <br>RNA modification and chromosome partitioning cluster; <br>mnm5U34 biosynthesis bacteria; <br>tRNA modification Bacteria
fig|6666666.23930.peg.1589	CDS	1547921	1547802	-2	-	120	hypothetical protein	- none -
fig|6666666.23930.peg.1590	CDS	1548166	1548672	1	+	507	Ubiquinol-cytochrome C reductase iron-sulfur subunit (EC 1.10.2.2)	Ubiquinone Menaquinone-cytochrome c reductase complexes
fig|6666666.23930.peg.1591	CDS	1548683	1549930	2	+	1248	Ubiquinol--cytochrome c reductase, cytochrome B subunit (EC 1.10.2.2)	Ubiquinone Menaquinone-cytochrome c reductase complexes
fig|6666666.23930.peg.1592	CDS	1549927	1550952	1	+	1026	ubiquinol cytochrome C oxidoreductase, cytochrome C1 subunit	Ubiquinone Menaquinone-cytochrome c reductase complexes
fig|6666666.23930.peg.1593	CDS	1551751	1551044	-1	-	708	crispr-associated protein Cas6	- none -
fig|6666666.23930.rna.34	RNA	1552185	1552256	3	+	72	tRNA-Gln-TTG	- none -
fig|6666666.23930.rna.35	RNA	1552272	1552343	3	+	72	tRNA-Met-CAT	- none -
fig|6666666.23930.rna.36	RNA	1552581	1552510	-3	-	72	tRNA-Asn-GTT	- none -
fig|6666666.23930.peg.1594	CDS	1553708	1552782	-2	-	927	Putative Fe-S oxidoreductase	- none -
fig|6666666.23930.peg.1595	CDS	1554736	1553705	-1	-	1032	Uroporphyrinogen III decarboxylase (EC 4.1.1.37)	Heme and Siroheme Biosynthesis
fig|6666666.23930.peg.1596	CDS	1555266	1554757	-3	-	510	membrane protein	- none -
fig|6666666.23930.peg.1597	CDS	1556369	1555341	-2	-	1029	Aspartate-semialdehyde dehydrogenase (EC 1.2.1.11)	Lysine Biosynthesis DAP Pathway; <br>Lysine Biosynthesis DAP Pathway, GJO scratch; <br>Threonine and Homoserine Biosynthesis
fig|6666666.23930.peg.1598	CDS	1557576	1556434	-3	-	1143	Signal-transduction regulatory protein FlgR	Two-component regulatory systems in Campylobacter
fig|6666666.23930.peg.1599	CDS	1557931	1557581	-1	-	351	FIG00469618: hypothetical protein	- none -
fig|6666666.23930.peg.1600	CDS	1558431	1557946	-3	-	486	Putative lipoprotein required for motility	Flagellar motility
fig|6666666.23930.peg.1601	CDS	1561061	1558473	-2	-	2589	DNA gyrase subunit A (EC 5.99.1.3)	Cell Division Subsystem including YidCD; <br>DNA gyrase subunits; <br>DNA replication cluster 1; <br>DNA topoisomerases, Type II, ATP-dependent; <br>Resistance to fluoroquinolones
fig|6666666.23930.peg.1602	CDS	1561952	1561176	-2	-	777	Aminoglycoside N3&#39;-acetyltransferase (EC 2.3.1.81)	- none -
fig|6666666.23930.peg.1603	CDS	1562173	1561949	-1	-	225	Putative acyl carrier protein	- none -
fig|6666666.23930.peg.1604	CDS	1563048	1562311	-3	-	738	acetyltransferase, GNAT family	- none -
fig|6666666.23930.peg.1605	CDS	1564519	1563035	-1	-	1485	Putative amino acid activating enzyme (EC 6.3.2.-)	- none -
fig|6666666.23930.peg.1606	CDS	1565493	1564516	-3	-	978	Protein containing aminopeptidase domain	- none -
fig|6666666.23930.peg.1607	CDS	1565791	1565675	-1	-	117	hypothetical protein	- none -
fig|6666666.23930.peg.1608	CDS	1566370	1565801	-1	-	570	Possible purine/pyrimidine phosphoribosyltransferase	- none -
fig|6666666.23930.peg.1609	CDS	1566918	1566370	-3	-	549	FIG00471794: hypothetical protein	- none -
fig|6666666.23930.peg.1610	CDS	1567599	1566928	-3	-	672	Outer membrane liproprotein mapA precursor	- none -
fig|6666666.23930.peg.1611	CDS	1567811	1567596	-2	-	216	Putative isomerase	- none -
fig|6666666.23930.peg.1612	CDS	1569632	1567842	-2	-	1791	Translation elongation factor LepA	Heat shock dnaK gene cluster extended; <br>Translation elongation factors bacterial; <br>Universal GTPases
fig|6666666.23930.peg.1613	CDS	1570773	1569844	-3	-	930	Ribose-phosphate pyrophosphokinase (EC 2.7.6.1)	A Gammaproteobacteria Cluster Relating to Translation; <br>De Novo Purine Biosynthesis; <br>Pentose phosphate pathway
fig|6666666.23930.peg.1614	CDS	1570885	1571817	1	+	933	Aspartate carbamoyltransferase (EC 2.1.3.2)	De Novo Pyrimidine Synthesis
fig|6666666.23930.peg.1615	CDS	1571821	1573101	1	+	1281	Dihydroorotase (EC 3.5.2.3)	De Novo Pyrimidine Synthesis
fig|6666666.23930.peg.1616	CDS	1573348	1573824	1	+	477	hypothetical protein	- none -
fig|6666666.23930.peg.1617	CDS	1573847	1574065	2	+	219	transformation system protein	- none -
fig|6666666.23930.peg.1618	CDS	1574052	1574384	3	+	333	hypothetical protein	- none -
fig|6666666.23930.peg.1619	CDS	1575541	1574525	-1	-	1017	tRNA-specific 2-thiouridylase MnmA	RNA methylation
fig|6666666.23930.peg.1620	CDS	1575814	1576767	1	+	954	Putative formate dehydrogenase, cytochrome B subunit (EC 1.2.1.2)	Formate hydrogenase
fig|6666666.23930.peg.1621	CDS	1577340	1576828	-3	-	513	hypothetical protein	- none -
fig|6666666.23930.peg.1622	CDS	1577924	1577397	-2	-	528	hypothetical protein	- none -
fig|6666666.23930.peg.1623	CDS	1579384	1578026	-1	-	1359	Glutamate synthase [NADPH] small chain (EC 1.4.1.13)	Ammonia assimilation; <br>Glutamine, Glutamate, Aspartate and Asparagine Biosynthesis
fig|6666666.23930.peg.1624	CDS	1583783	1579386	-2	-	4398	Glutamate synthase [NADPH] large chain (EC 1.4.1.13)	Ammonia assimilation; <br>Glutamine, Glutamate, Aspartate and Asparagine Biosynthesis
fig|6666666.23930.peg.1625	CDS	1584914	1583922	-2	-	993	Diaminohydroxyphosphoribosylaminopyrimidine deaminase (EC 3.5.4.26) / 5-amino-6-(5-phosphoribosylamino)uracil reductase (EC 1.1.1.193)	Riboflavin, FMN and FAD metabolism; <br>Riboflavin, FMN and FAD metabolism; <br>Riboflavin, FMN and FAD metabolism in plants; <br>Riboflavin, FMN and FAD metabolism in plants; <br>Riboflavin synthesis cluster; <br>Riboflavin synthesis cluster
fig|6666666.23930.peg.1626	CDS	1585195	1584989	-1	-	207	Putative H-T-H containing protein	- none -
fig|6666666.23930.peg.1627	CDS	1585493	1585618	2	+	126	hypothetical protein	- none -
fig|6666666.23930.peg.1628	CDS	1586042	1585620	-2	-	423	FIG000325: clustered with transcription termination protein NusA	NusA-TFII Cluster; <br>Transcription factors bacterial
fig|6666666.23930.peg.1629	CDS	1586407	1586039	-1	-	369	Ribosome-binding factor A	CBSS-138119.3.peg.2719; <br>NusA-TFII Cluster; <br>Translation initiation factors bacterial
fig|6666666.23930.peg.1630	CDS	1588920	1586404	-3	-	2517	Translation initiation factor 2	CBSS-138119.3.peg.2719; <br>NusA-TFII Cluster; <br>Translation initiation factors bacterial; <br>Universal GTPases
fig|6666666.23930.peg.1631	CDS	1589122	1588907	-1	-	216	hypothetical protein	- none -
fig|6666666.23930.peg.1632	CDS	1590055	1589174	-1	-	882	Homoserine kinase (EC 2.7.1.39)	CBSS-269482.1.peg.1294; <br>Methionine Biosynthesis; <br>Threonine and Homoserine Biosynthesis
fig|6666666.23930.peg.1633	CDS	1590468	1590064	-3	-	405	Inactive homolog of metal-dependent proteases, putative molecular chaperone	- none -
fig|6666666.23930.peg.1634	CDS	1591391	1590507	-2	-	885	UDP-3-O-[3-hydroxymyristoyl] N-acetylglucosamine deacetylase (EC 3.5.1.-)	KDO2-Lipid A biosynthesis
fig|6666666.23930.peg.1635	CDS	1592366	1591464	-2	-	903	Phenazine biosynthesis protein PhzF like	- none -
fig|6666666.23930.peg.1636	CDS	1593791	1592421	-2	-	1371	FIG00711593: hypothetical protein	- none -
fig|6666666.23930.peg.1637	CDS	1594682	1593852	-2	-	831	Prephenate and/or arogenate dehydrogenase (unknown specificity) (EC 1.3.1.12)(EC 1.3.1.43)	Chorismate Synthesis; <br>Phenylalanine and Tyrosine Branches from Chorismate
fig|6666666.23930.peg.1638	CDS	1594855	1597128	1	+	2274	Outer membrane protein assembly factor YaeT precursor	Llipid A biosynthesis cluster
fig|6666666.23930.peg.1639	CDS	1597821	1597156	-3	-	666	Uncharacterized protein conserved in bacteria	- none -
fig|6666666.23930.peg.1640	CDS	1598685	1597822	-3	-	864	protease IV (PspA)	- none -
fig|6666666.23930.peg.1641	CDS	1599893	1598673	-2	-	1221	Chlorohydrolase/deaminase family protein	- none -
fig|6666666.23930.peg.1642	CDS	1599982	1600461	1	+	480	3-dehydroquinate dehydratase II (EC 4.2.1.10)	Chorismate Synthesis; <br>Common Pathway For Synthesis of Aromatic Compounds (DAHP synthase to chorismate); <br>Quinate degradation
fig|6666666.23930.peg.1643	CDS	1600454	1601476	2	+	1023	Aminopeptidase YpdF (MP-, MA-, MS-, AP-, NP- specific)	Protein degradation
fig|6666666.23930.peg.1644	CDS	1601480	1601971	2	+	492	2-amino-4-hydroxy-6-hydroxymethyldihydropteridine pyrophosphokinase (EC 2.7.6.3)	Folate Biosynthesis
fig|6666666.23930.peg.1645	CDS	1601971	1603278	1	+	1308	Flagellar biosynthesis protein FlhF	Flagellar motility; <br>Flagellum
fig|6666666.23930.peg.1646	CDS	1603262	1604125	2	+	864	Flagellar synthesis regulator FleN	Flagellar motility; <br>Flagellum
fig|6666666.23930.peg.1647	CDS	1604139	1604489	3	+	351	Motility integral membrane protein	Flagellar motility
fig|6666666.23930.peg.1648	CDS	1604461	1605165	1	+	705	RNA polymerase sigma factor for flagellar operon	Flagellar motility; <br>Flagellum; <br>Transcription initiation, bacterial sigma factors
fig|6666666.23930.peg.1649	CDS	1605165	1606256	3	+	1092	Flagellar motor switch protein FliM	Bacterial Chemotaxis; <br>Flagellar motility; <br>Flagellum
fig|6666666.23930.peg.1650	CDS	1606249	1607079	1	+	831	Flagellar motor switch protein FliN	Bacterial Chemotaxis; <br>Flagellar motility; <br>Flagellum
fig|6666666.23930.peg.1651	CDS	1607904	1607152	-3	-	753	tRNA(Cytosine32)-2-thiocytidine synthetase	tRNA modification Bacteria
fig|6666666.23930.peg.1652	CDS	1608587	1607901	-2	-	687	Menaquinone via 6-amino-6-deoxyfutalosine step 2	- none -
fig|6666666.23930.peg.1653	CDS	1609501	1608584	-1	-	918	Malonyl CoA-acyl carrier protein transacylase (EC 2.3.1.39)	Fatty Acid Biosynthesis FASII
fig|6666666.23930.peg.1654	CDS	1610082	1609510	-3	-	573	FKBP-type peptidyl-prolyl cis-trans isomerase SlyD (EC 5.2.1.8)	G3E family of P-loop GTPases (metallocenter biosynthesis); <br>Peptidyl-prolyl cis-trans isomerase; <br>Potassium homeostasis
fig|6666666.23930.peg.1655	CDS	1610984	1610103	-2	-	882	TPR repeat containing exported protein; Putative periplasmic protein contains a protein prenylyltransferase domain	Ton and Tol transport systems
fig|6666666.23930.peg.1656	CDS	1611509	1610988	-2	-	522	Outer membrane lipoprotein omp16 precursor	Ton and Tol transport systems
fig|6666666.23930.peg.1657	CDS	1612861	1611596	-1	-	1266	tolB protein precursor, periplasmic protein involved in the tonb-independent uptake of group A colicins	Ton and Tol transport systems
fig|6666666.23930.peg.1658	CDS	1613670	1612858	-3	-	813	TonB-like; putative TolA function	Ton and Tol transport systems
fig|6666666.23930.peg.1659	CDS	1614064	1613672	-1	-	393	Biopolymer transport protein ExbD/TolR	Ton and Tol transport systems
fig|6666666.23930.peg.1660	CDS	1614650	1614051	-2	-	600	MotA/TolQ/ExbB proton channel family protein	Ton and Tol transport systems
fig|6666666.23930.peg.1661	CDS	1615040	1614651	-2	-	390	ATP synthase epsilon chain (EC 3.6.3.14)	F0F1-type ATP synthase
fig|6666666.23930.peg.1662	CDS	1616455	1615058	-1	-	1398	ATP synthase beta chain (EC 3.6.3.14)	F0F1-type ATP synthase
fig|6666666.23930.peg.1663	CDS	1617360	1616473	-3	-	888	ATP synthase gamma chain (EC 3.6.3.14)	F0F1-type ATP synthase
fig|6666666.23930.peg.1664	CDS	1618887	1617370	-3	-	1518	ATP synthase alpha chain (EC 3.6.3.14)	F0F1-type ATP synthase
fig|6666666.23930.peg.1665	CDS	1619432	1618902	-2	-	531	ATP synthase delta chain (EC 3.6.3.14)	F0F1-type ATP synthase
fig|6666666.23930.peg.1666	CDS	1619950	1619432	-1	-	519	ATP synthase B chain (EC 3.6.3.14)	F0F1-type ATP synthase
fig|6666666.23930.peg.1667	CDS	1620382	1619960	-1	-	423	ATP synthase B&#39; chain (EC 3.6.3.14)	F0F1-type ATP synthase
fig|6666666.23930.peg.1668	CDS	1621301	1620456	-2	-	846	Chromosome (plasmid) partitioning protein ParB / Stage 0 sporulation protein J	Bacterial Cytoskeleton; <br>Bacterial Cytoskeleton; <br>Cell Division Subsystem including YidCD; <br>RNA modification and chromosome partitioning cluster
fig|6666666.23930.peg.1669	CDS	1622086	1621304	-1	-	783	Chromosome (plasmid) partitioning protein ParA	Bacterial Cell Division; <br>Bacterial Cytoskeleton; <br>Cell Division Subsystem including YidCD; <br>RNA modification and chromosome partitioning cluster
fig|6666666.23930.peg.1670	CDS	1622718	1622083	-3	-	636	Biotin-protein ligase (EC 6.3.4.15)	Biotin biosynthesis
fig|6666666.23930.peg.1671	CDS	1623613	1622699	-1	-	915	Methionyl-tRNA formyltransferase (EC 2.1.2.9)	Translation initiation factors bacterial
fig|6666666.23930.peg.1672	CDS	1624374	1623610	-3	-	765	Glutamate 5-kinase (EC 2.7.2.11)	Proline Synthesis
fig|6666666.23930.peg.1673	CDS	1625574	1624540	-3	-	1035	GTP-binding protein Obg	CBSS-176279.3.peg.868; <br>Universal GTPases
fig|6666666.23930.peg.1674	CDS	1625917	1625660	-1	-	258	LSU ribosomal protein L27p	CBSS-176279.3.peg.868; <br>Ribosome LSU bacterial
fig|6666666.23930.peg.1676	CDS	1626220	1626363	1	+	144	hypothetical protein	- none -
fig|6666666.23930.peg.1675	CDS	1626236	1625928	-2	-	309	LSU ribosomal protein L21p	CBSS-176279.3.peg.868; <br>Ribosome LSU bacterial
fig|6666666.23930.peg.1677	CDS	1627479	1626445	-3	-	1035	Cytochrome c551 peroxidase (EC 1.11.1.5)	Protection from Reactive Oxygen Species
fig|6666666.23930.peg.1678	CDS	1628442	1627888	-3	-	555	Formate dehydrogenase-O, iron-sulfur subunit (EC 1.2.1.2); Putative formate dehydrogenase iron-sulfur subunit (EC 1.2.1.2)	Formate hydrogenase; <br>Formate hydrogenase
fig|6666666.23930.peg.1679	CDS	1630829	1628457	-2	-	2373	Formate dehydrogenase-O, major subunit (EC 1.2.1.2) @ selenocysteine-containing	A protein believed to be a subunit or accessory protein of the formate dehydrogenase; <br>Formate hydrogenase; <br>Selenocysteine metabolism
fig|6666666.23930.peg.1680	CDS	1631414	1628457	-2	-	2958	Formate dehydrogenase-O, major subunit (EC 1.2.1.2) @ selenocysteine-containing	A protein believed to be a subunit or accessory protein of the formate dehydrogenase; <br>Formate hydrogenase
fig|6666666.23930.peg.1681	CDS	1631414	1630878	-2	-	537	Formate dehydrogenase-O, major subunit (EC 1.2.1.2) @ selenocysteine-containing	A protein believed to be a subunit or accessory protein of the formate dehydrogenase; <br>Formate hydrogenase; <br>Selenocysteine metabolism
fig|6666666.23930.peg.1682	CDS	1631628	1631425	-3	-	204	Formate dehydrogenase subunit or accessory protein	A protein believed to be a subunit or accessory protein of the formate dehydrogenase
fig|6666666.23930.peg.1683	CDS	1632435	1631758	-3	-	678	Putative formate dehydrogenase-specific chaperone	Formate hydrogenase
fig|6666666.23930.peg.1684	CDS	1634093	1632432	-2	-	1662	Iron-sulfur cluster-binding protein	- none -
fig|6666666.23930.peg.1685	CDS	1634225	1635553	2	+	1329	L-seryl-tRNA(Sec) selenium transferase (EC 2.9.1.1)	Selenocysteine metabolism
fig|6666666.23930.peg.1686	CDS	1635546	1637351	3	+	1806	Selenocysteine-specific translation elongation factor	Selenocysteine metabolism
fig|6666666.23930.peg.1687	CDS	1637397	1638137	3	+	741	Putative periplasmic protein	- none -
fig|6666666.23930.peg.1688	CDS	1638207	1638884	3	+	678	N-Acetylneuraminate cytidylyltransferase (EC 2.7.7.43)	CMP-N-acetylneuraminate Biosynthesis; <br>Sialic Acid Metabolism
fig|6666666.23930.peg.1689	CDS	1638874	1639650	1	+	777	AP endonuclease, family 2	- none -
fig|6666666.23930.peg.1690	CDS	1639647	1639856	3	+	210	hypothetical protein	- none -
fig|6666666.23930.peg.1691	CDS	1639886	1640035	2	+	150	hypothetical protein	- none -
fig|6666666.23930.peg.1692	CDS	1640067	1640849	3	+	783	Phosphoribosylglycinamide synthetase, ATP-grasp (A) domain protein	- none -
fig|6666666.23930.peg.1693	CDS	1640846	1641529	2	+	684	Possible methyltransferase	- none -
fig|6666666.23930.peg.1694	CDS	1641539	1642225	2	+	687	Possible methyltransferase	- none -
fig|6666666.23930.peg.1695	CDS	1642227	1643210	3	+	984	N-acetylneuraminate synthase (EC 2.5.1.56)	CMP-N-acetylneuraminate Biosynthesis; <br>Sialic Acid Metabolism
fig|6666666.23930.peg.1696	CDS	1644629	1643265	-2	-	1365	NADP-specific glutamate dehydrogenase (EC 1.4.1.4)	Arginine and Ornithine Degradation; <br>Glutamate dehydrogenases; <br>Glutamine, Glutamate, Aspartate and Asparagine Biosynthesis; <br>Proline Synthesis
fig|6666666.23930.peg.1697	CDS	1645420	1644737	-1	-	684	Menaquinone via 6-amino-6-deoxyfutalosine step 1	- none -
fig|6666666.23930.peg.1698	CDS	1646057	1645428	-2	-	630	Uracil phosphoribosyltransferase (EC 2.4.2.9)	De Novo Pyrimidine Synthesis; <br>pyrimidine conversions
fig|6666666.23930.peg.1699	CDS	1646332	1646219	-1	-	114	hypothetical protein	- none -
fig|6666666.23930.peg.1700	CDS	1647702	1646455	-3	-	1248	NADP-dependent malic enzyme (EC 1.1.1.40)	Pyruvate metabolism I: anaplerotic reactions, PEP
fig|6666666.23930.peg.1701	CDS	1648383	1647952	-3	-	432	probable transcriptional regulator	- none -
fig|6666666.23930.peg.1702	CDS	1649900	1648518	-2	-	1383	Glutamyl-tRNA synthetase (EC 6.1.1.17)	Heme and Siroheme Biosynthesis; <br>tRNA aminoacylation, Glu and Gln
fig|6666666.23930.peg.1703	CDS	1649974	1650801	1	+	828	Possible periplasmic protein	- none -
fig|6666666.23930.peg.1704	CDS	1652177	1650840	-2	-	1338	Biotin carboxylase of acetyl-CoA carboxylase (EC 6.3.4.14)	Fatty Acid Biosynthesis FASII
fig|6666666.23930.peg.1705	CDS	1652626	1652174	-1	-	453	Biotin carboxyl carrier protein of acetyl-CoA carboxylase	Fatty Acid Biosynthesis FASII
fig|6666666.23930.peg.1706	CDS	1652922	1653482	3	+	561	Deoxycytidine triphosphate deaminase (EC 3.5.4.13)	pyrimidine conversions
fig|6666666.23930.peg.1707	CDS	1653493	1654611	1	+	1119	C4 aminotransferase specific for PseB product (PseC, second step of pseudaminic acid biosynthesis)	Pseudaminic Acid Biosynthesis
fig|6666666.23930.peg.1708	CDS	1655937	1654675	-3	-	1263	Putative oxidoreductase ferredoxin-type protein, clusters with CPO	- none -
fig|6666666.23930.peg.1709	CDS	1656684	1655938	-3	-	747	Pyrroline-5-carboxylate reductase (EC 1.5.1.2)	A Hypothetical Protein Related to Proline Metabolism; <br>Proline Synthesis
fig|6666666.23930.peg.1710	CDS	1657505	1656681	-2	-	825	hypothetical protein	- none -
fig|6666666.23930.peg.1711	CDS	1658887	1657526	-1	-	1362	Coproporphyrinogen III oxidase, oxygen-independent (EC 1.3.99.22)	Heme and Siroheme Biosynthesis
fig|6666666.23930.peg.1712	CDS	1659324	1658887	-3	-	438	FIG00469386: hypothetical protein	- none -
fig|6666666.23930.peg.1713	CDS	1660246	1659317	-1	-	930	Ornithine carbamoyltransferase (EC 2.1.3.3)	Arginine Biosynthesis -- gjo; <br>Arginine Biosynthesis extended; <br>Arginine and Ornithine Degradation
fig|6666666.23930.peg.1714	CDS	1661232	1660255	-3	-	978	Porphobilinogen synthase (EC 4.2.1.24)	Heme and Siroheme Biosynthesis
fig|6666666.23930.peg.1715	CDS	1661464	1662051	1	+	588	GTP cyclohydrolase II (EC 3.5.4.25)	Molybdenum cofactor biosynthesis; <br>Riboflavin, FMN and FAD metabolism; <br>Riboflavin, FMN and FAD metabolism in plants; <br>Riboflavin synthesis cluster
fig|6666666.23930.peg.1716	CDS	1662035	1662583	2	+	549	rRNA small subunit 7-methylguanosine (m7G) methyltransferase GidB	Cell Division Subsystem including YidCD; <br>RNA methylation; <br>RNA modification and chromosome partitioning cluster
fig|6666666.23930.peg.1717	CDS	1662577	1662771	1	+	195	FIG00469779: hypothetical protein	- none -
fig|6666666.23930.peg.1718	CDS	1662768	1663082	3	+	315	FIG00470535: hypothetical protein	- none -
fig|6666666.23930.peg.1719	CDS	1663082	1663948	2	+	867	Heat shock protein HtpX	- none -
fig|6666666.23930.peg.1720	CDS	1664971	1663958	-1	-	1014	Alanine racemase (EC 5.1.1.1)	Alanine biosynthesis; <br>Pyruvate Alanine Serine Interconversions
fig|6666666.23930.peg.1721	CDS	1665224	1664964	-2	-	261	FIG00469891: hypothetical protein	- none -
fig|6666666.23930.peg.1722	CDS	1666205	1665237	-2	-	969	Putative periplasmic protein	- none -
fig|6666666.23930.peg.1723	CDS	1666331	1666777	2	+	447	Copper metallochaperone, bacterial analog of Cox17 protein	Biogenesis of cytochrome c oxidases
fig|6666666.23930.peg.1724	CDS	1666846	1669068	1	+	2223	hypothetical protein	- none -		core
fig|6666666.23930.peg.1725	CDS	1669056	1669988	3	+	933	Predicted Fe-S oxidoreductases	- none -		core
fig|6666666.23930.peg.1726	CDS	1669985	1671055	2	+	1071	Radical SAM	- none -		VSDR
fig|6666666.23930.peg.1727	CDS	1671086	1672180	2	+	1095	Radical SAM	- none -		VSDR
fig|6666666.23930.peg.1728	CDS	1672189	1672950	1	+	762	Transketolase, N-terminal section (EC 2.2.1.1)	Pentose phosphate pathway		VSDR
fig|6666666.23930.peg.1729	CDS	1672947	1673813	3	+	867	Transketolase, C-terminal section (EC 2.2.1.1)	Pentose phosphate pathway		VSDR
fig|6666666.23930.peg.1730	CDS	1673810	1674469	2	+	660	SAM-dependent methyltransferase	- none -		VSDR
fig|6666666.23930.peg.1731	CDS	1674523	1675584	1	+	1062	radical SAM domain protein	- none -		VSDR
fig|6666666.23930.peg.1732	CDS	1675584	1675955	3	+	372	hypothetical protein	- none -		VSDR
fig|6666666.23930.peg.1733	CDS	1676041	1676298	1	+	258	hypothetical protein	- none -		VSDR
fig|6666666.23930.peg.1734	CDS	1676285	1677244	2	+	960	Predicted Fe-S oxidoreductase	- none -		VSDR
fig|6666666.23930.peg.1735	CDS	1677427	1677248	-1	-	180	hypothetical protein	- none -		VSDR
fig|6666666.23930.peg.1736	CDS	1677540	1677743	3	+	204	hypothetical protein	- none -		VSDR
fig|6666666.23930.peg.1737	CDS	1677752	1678168	2	+	417	D-mycarose 3-C-methyltransferase	- none -		VSDR
fig|6666666.23930.peg.1738	CDS	1678186	1679022	1	+	837	D-mycarose 3-C-methyltransferase	- none -		VSDR
fig|6666666.23930.peg.1739	CDS	1679025	1680092	3	+	1068	perosamine synthetase	- none -		VSDR
fig|6666666.23930.peg.1740	CDS	1680077	1681012	2	+	936	methionyl-tRNA(fmet) n-formyltransferase	- none -		VSDR
fig|6666666.23930.peg.1741	CDS	1681087	1681539	1	+	453	putative maltose O-acetyltransferase	- none -	mat1	VSDR
fig|6666666.23930.peg.1742	CDS	1681566	1682549	3	+	984	Predicted Fe-S oxidoreductase	- none -		VSDR
fig|6666666.23930.peg.1743	CDS	1682643	1683977	3	+	1335	hypothetical protein	- none -		VSDR
fig|6666666.23930.peg.1744	CDS	1684071	1684928	3	+	858	ADP-heptose--lipooligosaccharide heptosyltransferase II (EC 2.4.1.-)	LOS core oligosaccharide biosynthesis		core
fig|6666666.23930.peg.1745	CDS	1684932	1686164	3	+	1233	Beta-1,3-galactosyltransferase / Beta-1,4-galactosyltransferase	LOS core oligosaccharide biosynthesis		core
fig|6666666.23930.peg.1746	CDS	1686161	1686631	2	+	471	Probable 3-demethylubiquinone-9 3-methyltransferase (EC 2.1.1.64)	- none -
fig|6666666.23930.peg.1747	CDS	1686609	1687025	3	+	417	hypothetical protein	- none -
fig|6666666.23930.peg.1748	CDS	1687018	1688820	1	+	1803	Asparagine synthetase [glutamine-hydrolyzing] (EC 6.3.5.4)	Glutamate and Aspartate uptake in Bacteria; <br>Glutamine, Glutamate, Aspartate and Asparagine Biosynthesis
fig|6666666.23930.peg.1749	CDS	1688817	1689923	3	+	1107	glycosyl transferase, group 1, putative	- none -
fig|6666666.23930.peg.1750	CDS	1689920	1691374	2	+	1455	hypothetical protein	- none -
fig|6666666.23930.peg.1751	CDS	1691374	1693392	1	+	2019	hypothetical protein	- none -
fig|6666666.23930.peg.1752	CDS	1693392	1694117	3	+	726	3-demethylubiquinone-9 3-methyltransferase (EC 2.1.1.64)	- none -
fig|6666666.23930.peg.1753	CDS	1694114	1695190	2	+	1077	Glycosyl transferase, group 1	- none -
fig|6666666.23930.peg.1754	CDS	1695178	1696929	1	+	1752	Asparagine synthetase [glutamine-hydrolyzing] (EC 6.3.5.4)	Glutamate and Aspartate uptake in Bacteria; <br>Glutamine, Glutamate, Aspartate and Asparagine Biosynthesis
fig|6666666.23930.peg.1755	CDS	1696926	1697996	3	+	1071	FIG00719351: hypothetical protein	- none -
fig|6666666.23930.peg.1756	CDS	1697983	1698636	1	+	654	hypothetical protein	- none -
fig|6666666.23930.peg.1757	CDS	1698627	1700015	3	+	1389	hypothetical protein	- none -
fig|6666666.23930.peg.1758	CDS	1700008	1701453	1	+	1446	hypothetical protein	- none -
fig|6666666.23930.peg.1759	CDS	1701450	1702847	3	+	1398	hypothetical protein	- none -
fig|6666666.23930.peg.1760	CDS	1702858	1704216	1	+	1359	hypothetical protein	- none -
fig|6666666.23930.peg.1761	CDS	1704213	1705577	3	+	1365	hypothetical protein	- none -
fig|6666666.23930.peg.1762	CDS	1705574	1706920	2	+	1347	hypothetical protein	- none -
fig|6666666.23930.peg.1763	CDS	1706930	1708291	2	+	1362	hypothetical protein	- none -
fig|6666666.23930.peg.1764	CDS	1708318	1708830	1	+	513	Adenylylsulfate kinase (EC 2.7.1.25)	Cysteine Biosynthesis; <br>O-Methyl Phosphoramidate Capsule Modification in Campylobacter
fig|6666666.23930.peg.1765	CDS	1708853	1709614	2	+	762	Methyltransferase (EC 2.1.1.-), possibly involved in O-methyl phosphoramidate capsule modification	- none -
fig|6666666.23930.peg.1766	CDS	1709740	1710516	1	+	777	Methyltransferase (EC 2.1.1.-), possibly involved in O-methyl phosphoramidate capsule modification	- none -
fig|6666666.23930.peg.1767	CDS	1710513	1712777	3	+	2265	Phosphoenolpyruvate synthase / Pyruvate phosphate dikinase	O-Methyl Phosphoramidate Capsule Modification in Campylobacter
fig|6666666.23930.peg.1768	CDS	1712774	1713358	2	+	585	Putative amidotransferase (Type 1 glutamine amidotransferase - GATase1)	O-Methyl Phosphoramidate Capsule Modification in Campylobacter
fig|6666666.23930.peg.1769	CDS	1713355	1714098	1	+	744	Putative sugar nucleotidyltransferase	O-Methyl Phosphoramidate Capsule Modification in Campylobacter
fig|6666666.23930.peg.1770	CDS	1714139	1715134	2	+	996	UDP-GlcNAc-specific C4,6 dehydratase/C5 epimerase (PseB, first step of pseudaminic acid biosynthesis)	Pseudaminic Acid Biosynthesis
fig|6666666.23930.peg.1771	CDS	1715169	1715618	3	+	450	N-Acetyltransferase PseH involved in the biosynthesis of pseudaminic acid	Pseudaminic Acid Biosynthesis
fig|6666666.23930.peg.1772	CDS	1717374	1715815	-3	-	1560	Flagellin	Flagellar motility
fig|6666666.23930.peg.1773	CDS	1719135	1717573	-3	-	1563	Flagellin	Flagellar motility
fig|6666666.23930.peg.1774	CDS	1720868	1719303	-2	-	1566	Methyltransferase (EC 2.1.1.-)	- none -
fig|6666666.23930.peg.1775	CDS	1722867	1720882	-3	-	1986	Motility accessory factor	Flagellar motility
fig|6666666.23930.peg.1776	CDS	1723632	1722958	-3	-	675	hypothetical protein	- none -
fig|6666666.23930.peg.1777	CDS	1723780	1724790	1	+	1011	FIG00472087: hypothetical protein	- none -
fig|6666666.23930.peg.1778	CDS	1724791	1726119	1	+	1329	Potassium uptake protein TrkH	Hyperosmotic potassium uptake; <br>Potassium homeostasis; <br>Potassium homeostasis; <br>Transport system clustering with HemG
fig|6666666.23930.peg.1779	CDS	1726116	1726766	3	+	651	Trk system potassium uptake protein TrkA	Bacterial RNA-metabolizing Zn-dependent hydrolases; <br>Hyperosmotic potassium uptake; <br>Potassium homeostasis; <br>Potassium homeostasis
fig|6666666.23930.peg.1780	CDS	1727020	1728444	1	+	1425	Aspartate ammonia-lyase (EC 4.3.1.1)	Glutamine, Glutamate, Aspartate and Asparagine Biosynthesis
fig|6666666.23930.peg.1781	CDS	1728586	1729923	1	+	1338	Anaerobic C4-dicarboxylate transporter DcuB	- none -
fig|6666666.23930.peg.1782	CDS	1730267	1731904	2	+	1638	Methyl-accepting chemotaxis signal transduction protein	- none -
fig|6666666.23930.peg.1783	CDS	1733474	1731975	-2	-	1500	putative ATP /GTP binding protein	- none -
fig|6666666.23930.peg.1784	CDS	1733649	1733485	-3	-	165	hypothetical protein	- none -
fig|6666666.23930.peg.1785	CDS	1735496	1733823	-2	-	1674	Ferric receptor CfrA	Ton and Tol transport systems
fig|6666666.23930.peg.1786	CDS	1735912	1735580	-1	-	333	Ferric receptor CfrA	Ton and Tol transport systems
fig|6666666.23930.peg.1787	CDS	1736183	1736566	2	+	384	Ferric siderophore transport system, biopolymer transport protein ExbB	Ton and Tol transport systems
fig|6666666.23930.peg.1788	CDS	1736550	1736939	3	+	390	Biopolymer transport protein ExbD/TolR	Ton and Tol transport systems
fig|6666666.23930.peg.1789	CDS	1736936	1737661	2	+	726	Ferric siderophore transport system, periplasmic binding protein TonB	Ton and Tol transport systems
fig|6666666.23930.peg.1790	CDS	1737796	1739331	1	+	1536	Putative peptide ABC-transport system periplasmic peptide-binding protein	- none -
fig|6666666.23930.peg.1791	CDS	1739331	1740281	3	+	951	Putative peptide ABC-transport system permease protein	- none -
fig|6666666.23930.peg.1792	CDS	1740284	1741066	2	+	783	Putative peptide ABC-transport system permease protein	- none -
fig|6666666.23930.peg.1793	CDS	1741059	1741673	3	+	615	peptide ABC transporter, ATP-binding protein	- none -
fig|6666666.23930.peg.1794	CDS	1741670	1742329	2	+	660	Oligopeptide transport ATP-binding protein OppF (TC 3.A.1.5.1)	ABC transporter oligopeptide (TC 3.A.1.5.1)
fig|6666666.23930.peg.1795	CDS	1743587	1742322	-2	-	1266	Arsenic efflux pump protein	- none -
fig|6666666.23930.peg.1796	CDS	1743710	1744324	2	+	615	FIG00470655: hypothetical protein	- none -
fig|6666666.23930.peg.1797	CDS	1744321	1744956	1	+	636	Putative flagellar motility protein	- none -
fig|6666666.23930.peg.1798	CDS	1745019	1745306	3	+	288	hypothetical protein	- none -
fig|6666666.23930.peg.1799	CDS	1745324	1746499	2	+	1176	Similarity with glutathionylspermidine synthase (EC 6.3.1.8), group 2	Glutathionylspermidine and Trypanothione
fig|6666666.23930.peg.1800	CDS	1746499	1747041	1	+	543	3-polyprenyl-4-hydroxybenzoate carboxy-lyase UbiX (EC 4.1.1.-)	- none -
fig|6666666.23930.peg.1801	CDS	1747154	1748086	2	+	933	D-3-phosphoglycerate dehydrogenase (EC 1.1.1.95)	Glycine and Serine Utilization; <br>Pyridoxin (Vitamin B6) Biosynthesis; <br>Serine Biosynthesis
fig|6666666.23930.peg.1802	CDS	1748089	1748586	1	+	498	FIG001943: hypothetical protein YajQ	Broadly distributed proteins not in subsystems
fig|6666666.23930.peg.1803	CDS	1748596	1749267	1	+	672	Periplasmic thiol:disulfide interchange protein, DsbA-like	Periplasmic disulfide interchange
fig|6666666.23930.peg.1804	CDS	1749355	1750662	1	+	1308	Oxygen-independent coproporphyrinogen III oxidase, putative	- none -
fig|6666666.23930.peg.1805	CDS	1752527	1750818	-2	-	1710	Cell division protein FtsH (EC 3.4.24.-)	Bacterial Cell Division; <br>Cell division-ribosomal stress proteins cluster
fig|6666666.23930.peg.1806	CDS	1754068	1752524	-1	-	1545	Long-chain-fatty-acid--CoA ligase (EC 6.2.1.3)	Biotin biosynthesis
fig|6666666.23930.peg.1807	CDS	1755354	1754071	-3	-	1284	Long-chain fatty acid transport protein	- none -
fig|6666666.23930.peg.1808	CDS	1756202	1755354	-2	-	849	Endonuclease IV (EC 3.1.21.2)	DNA repair, bacterial
fig|6666666.23930.peg.1809	CDS	1756675	1756199	-1	-	477	Putative lipoprotein	- none -
fig|6666666.23930.rna.37	RNA	1756809	1756880	3	+	72	tRNA-Glu-TTC	- none -
fig|6666666.23930.peg.1810	CDS	1757159	1757740	2	+	582	hypothetical protein	- none -
fig|6666666.23930.peg.1811	CDS	1757813	1759177	2	+	1365	FIG00471280: hypothetical protein	- none -
fig|6666666.23930.peg.1812	CDS	1759174	1759692	1	+	519	DUF324 domain-containing protein	- none -
fig|6666666.23930.peg.1813	CDS	1759689	1761044	3	+	1356	FIG00470522: hypothetical protein	- none -
fig|6666666.23930.peg.1814	CDS	1761034	1762386	1	+	1353	DUF324 domain-containing protein	- none -
fig|6666666.23930.peg.1815	CDS	1762383	1762820	3	+	438	FIG00471303: hypothetical protein	- none -
fig|6666666.23930.peg.1816	CDS	1762817	1764322	2	+	1506	DUF324 domain-containing protein	- none -
fig|6666666.23930.peg.1817	CDS	1764342	1764464	3	+	123	hypothetical protein	- none -
fig|6666666.23930.rna.38	RNA	1764736	1764655	-1	-	82	tRNA-Leu-TAG	- none -
fig|6666666.23930.rna.39	RNA	1764823	1764750	-1	-	74	tRNA-Arg-TCT	- none -
fig|6666666.23930.rna.40	RNA	1764954	1764881	-3	-	74	tRNA-Arg-TCG	- none -
fig|6666666.23930.rna.41	RNA	1765055	1764982	-2	-	74	tRNA-His-GTG	- none -
fig|6666666.23930.rna.42	RNA	1765137	1765063	-3	-	75	tRNA-Pro-TGG	- none -
fig|6666666.23930.peg.1818	CDS	1765976	1765257	-2	-	720	Integral membrane protein TerC	- none -
fig|6666666.23930.peg.1819	CDS	1766556	1765969	-3	-	588	Phosphoribosylglycinamide formyltransferase (EC 2.1.2.2)	5-FCL-like protein; <br>De Novo Purine Biosynthesis
fig|6666666.23930.peg.1820	CDS	1767932	1766547	-2	-	1386	NAD(P)HX epimerase / NAD(P)HX dehydratase	YjeE; <br>YjeE
fig|6666666.23930.peg.1821	CDS	1769443	1767929	-1	-	1515	MG(2+) CHELATASE FAMILY PROTEIN / ComM-related protein	- none -
fig|6666666.23930.peg.1822	CDS	1769958	1769440	-3	-	519	Peptide deformylase (EC 3.5.1.88)	Bacterial RNA-metabolizing Zn-dependent hydrolases; <br>Translation termination factors bacterial
fig|6666666.23930.peg.1823	CDS	1771041	1769959	-3	-	1083	FIG00711485: hypothetical protein	- none -
fig|6666666.23930.peg.1824	CDS	1771643	1771053	-2	-	591	ATP-dependent Clp protease proteolytic subunit (EC 3.4.21.92)	Proteasome bacterial; <br>Proteolysis in bacteria, ATP-dependent; <br>cAMP signaling in bacteria
fig|6666666.23930.peg.1825	CDS	1772950	1771643	-1	-	1308	Cell division trigger factor (EC 5.2.1.8)	Bacterial Cell Division
fig|6666666.23930.peg.1826	CDS	1773084	1773671	3	+	588	GTP cyclohydrolase I (EC 3.5.4.16) type 1	Folate Biosynthesis; <br>Molybdenum cofactor biosynthesis; <br>Queuosine-Archaeosine Biosynthesis; <br>tRNA modification Bacteria
fig|6666666.23930.peg.1827	CDS	1773668	1774972	2	+	1305	Flagellum-specific ATP synthase FliI	Flagellar motility; <br>Flagellum
fig|6666666.23930.peg.1828	CDS	1775169	1776359	3	+	1191	Cysteine desulfurase (EC 2.8.1.7)	Alanine biosynthesis; <br>CBSS-84588.1.peg.1247; <br>Iron-sulfur cluster assembly; <br>mnm5U34 biosynthesis bacteria; <br>tRNA modification Bacteria
fig|6666666.23930.peg.1829	CDS	1776381	1777382	3	+	1002	Iron-sulfur cluster assembly scaffold protein IscU/NifU-like	Iron-sulfur cluster assembly; <br>tRNA modification Bacteria
fig|6666666.23930.peg.1830	CDS	1777694	1778947	2	+	1254	hypothetical protein	- none -
fig|6666666.23930.peg.1831	CDS	1779064	1779654	1	+	591	hypothetical protein	- none -
fig|6666666.23930.peg.1832	CDS	1779815	1780039	2	+	225	Hemerythrin-like iron-binding protein	- none -
fig|6666666.23930.peg.1833	CDS	1780073	1780366	2	+	294	Hemerythrin-like iron-binding protein	- none -
fig|6666666.23930.peg.1834	CDS	1780751	1780374	-2	-	378	TM2 domain protein, putative	- none -
fig|6666666.23930.peg.1835	CDS	1781452	1780934	-1	-	519	Translation initiation factor 3	Mycobacterium virulence operon involved in protein synthesis (LSU ribosomal proteins); <br>Translation initiation factors bacterial
fig|6666666.23930.peg.1836	CDS	1783266	1781449	-3	-	1818	Threonyl-tRNA synthetase (EC 6.1.1.3)	tRNA aminoacylation, Thr
fig|6666666.23930.peg.1837	CDS	1784202	1783555	-3	-	648	hypothetical protein	- none -
fig|6666666.23930.peg.1838	CDS	1784662	1784793	1	+	132	hypothetical protein	- none -
fig|6666666.23930.peg.1839	CDS	1785919	1785644	-1	-	276	plasmid stabilization system	- none -
fig|6666666.23930.peg.1840	CDS	1786155	1785913	-3	-	243	hypothetical protein	- none -
fig|6666666.23930.peg.1841	CDS	1786616	1786329	-2	-	288	hypothetical protein	- none -
fig|6666666.23930.peg.1842	CDS	1788487	1787708	-1	-	780	hypothetical protein	- none -
fig|6666666.23930.peg.1843	CDS	1788821	1788570	-2	-	252	hypothetical protein	- none -
fig|6666666.23930.peg.1844	CDS	1789036	1788821	-1	-	216	hypothetical protein	- none -
fig|6666666.23930.peg.1845	CDS	1790285	1789047	-2	-	1239	prophage integrase	- none -
fig|6666666.23930.peg.1846	CDS	1790644	1790417	-1	-	228	hypothetical protein	- none -
fig|6666666.23930.rna.43	RNA	1791011	1790939	-2	-	73	tRNA-Val-GAC	tRNAs
fig|6666666.23930.peg.1847	CDS	1791511	1791065	-1	-	447	Protoporphyrinogen IX oxidase, novel form, HemJ (EC 1.3.-.-)	Heme and Siroheme Biosynthesis
fig|6666666.23930.peg.1848	CDS	1791937	1791575	-1	-	363	FIG00470303: hypothetical protein	- none -
fig|6666666.23930.peg.1849	CDS	1792380	1791937	-3	-	444	Lipoprotein signal peptidase (EC 3.4.23.36)	Lipoprotein Biosynthesis; <br>Signal peptidase
fig|6666666.23930.peg.1850	CDS	1793713	1792373	-1	-	1341	Phosphoglucosamine mutase (EC 5.4.2.10) / Phosphomannomutase (EC 5.4.2.8)	Sialic Acid Metabolism; <br>UDP-N-acetylmuramate from Fructose-6-phosphate Biosynthesis
fig|6666666.23930.peg.1851	CDS	1793918	1794184	2	+	267	SSU ribosomal protein S20p	Ribosome SSU bacterial
fig|6666666.23930.peg.1852	CDS	1794196	1795263	1	+	1068	Peptide chain release factor 1	A Gammaproteobacteria Cluster Relating to Translation; <br>CBSS-216600.3.peg.802; <br>Translation termination factors bacterial
fig|6666666.23930.peg.1853	CDS	1795289	1795639	2	+	351	Protein of unknown function DUF419	- none -
fig|6666666.23930.peg.1854	CDS	1796143	1795640	-1	-	504	Isochorismatase (EC 3.3.2.1)	Chorismate: Intermediate for synthesis of Tryptophan, PAPA antibiotics, PABA, 3-hydroxyanthranilate and more.
fig|6666666.23930.peg.1855	CDS	1796919	1796161	-3	-	759	Exodeoxyribonuclease III (EC 3.1.11.2)	DNA repair, bacterial
fig|6666666.23930.peg.1856	CDS	1797042	1798571	3	+	1530	membrane protein	- none -
fig|6666666.23930.peg.1857	CDS	1798568	1798930	2	+	363	Diacylglycerol kinase (EC 2.7.1.107)	Glycerolipid and Glycerophospholipid Metabolism in Bacteria; <br>Riboflavin synthesis cluster
fig|6666666.23930.peg.1858	CDS	1798897	1799160	1	+	264	Putative helix-turn-helix motif protein	- none -
fig|6666666.23930.peg.1859	CDS	1799281	1799138	-1	-	144	membrane protein	- none -
fig|6666666.23930.peg.1860	CDS	1799682	1799287	-3	-	396	membrane protein	- none -
fig|6666666.23930.peg.1861	CDS	1799770	1800678	1	+	909	Permease of the drug/metabolite transporter (DMT) superfamily	Queuosine-Archaeosine Biosynthesis
fig|6666666.23930.peg.1862	CDS	1801502	1800675	-2	-	828	Zinc ABC transporter, inner membrane permease protein ZnuB	- none -
fig|6666666.23930.peg.1863	CDS	1802254	1801499	-1	-	756	Zinc ABC transporter, ATP-binding protein ZnuC	- none -
fig|6666666.23930.peg.1864	CDS	1803792	1802251	-3	-	1542	membrane protein, putative	- none -
fig|6666666.23930.peg.1865	CDS	1805198	1803789	-2	-	1410	Candidate zinc-binding lipoprotein ZinT	- none -
fig|6666666.23930.peg.1866	CDS	1805384	1805734	2	+	351	Peroxide stress regulator / Ferric uptake regulation protein	Oxidative stress; <br>Oxidative stress
fig|6666666.23930.peg.1867	CDS	1805939	1806754	2	+	816	Cytochrome c551 peroxidase (EC 1.11.1.5)	Protection from Reactive Oxygen Species
fig|6666666.23930.peg.1868	CDS	1806747	1809182	3	+	2436	GGDEF FAMILY PROTEIN	- none -
fig|6666666.23930.peg.1869	CDS	1809195	1809863	3	+	669	Carbonic anhydrase (EC 4.2.1.1)	- none -
fig|6666666.23930.peg.1870	CDS	1809826	1811700	1	+	1875	Potassium efflux system KefA protein / Small-conductance mechanosensitive channel	Potassium homeostasis
fig|6666666.23930.peg.1871	CDS	1811693	1811866	2	+	174	hypothetical protein	- none -
fig|6666666.23930.peg.1872	CDS	1811866	1812039	1	+	174	hypothetical protein	- none -
fig|6666666.23930.peg.1873	CDS	1812020	1813243	2	+	1224	hypothetical protein	- none -
fig|6666666.23930.peg.1874	CDS	1814342	1813272	-2	-	1071	Chorismate synthase (EC 4.2.3.5)	Chorismate Synthesis; <br>Common Pathway For Synthesis of Aromatic Compounds (DAHP synthase to chorismate)
fig|6666666.23930.peg.1875	CDS	1815010	1814339	-1	-	672	Ribonuclease III (EC 3.1.26.3)	RNA processing and degradation, bacterial
fig|6666666.23930.peg.1876	CDS	1815428	1815003	-2	-	426	Ribonuclease HI (EC 3.1.26.4)	Ribonuclease H
fig|6666666.23930.peg.1877	CDS	1816416	1815406	-3	-	1011	Putative periplasmic protein	- none -
fig|6666666.23930.peg.1878	CDS	1816478	1818118	2	+	1641	DNA primase (EC 2.7.7.-)	CBSS-349161.4.peg.2417; <br>DNA-replication; <br>Macromolecular synthesis operon
fig|6666666.23930.peg.1879	CDS	1818115	1819104	1	+	990	Possible RNA methyltransferase aq_898	- none -
fig|6666666.23930.peg.1880	CDS	1819211	1820005	2	+	795	hypothetical protein	- none -
fig|6666666.23930.peg.1881	CDS	1820060	1820758	2	+	699	PUTATIVE PERIPLASMIC PROTEIN	- none -
fig|6666666.23930.peg.1882	CDS	1822457	1821150	-2	-	1308	Histidine permease YuiF	- none -
fig|6666666.23930.peg.1883	CDS	1823588	1822542	-2	-	1047	surface array protein	- none -
fig|6666666.23930.peg.1884	CDS	1825042	1823597	-1	-	1446	Probable poly(beta-D-mannuronate) O-acetylase (EC 2.3.1.-)	- none -
fig|6666666.23930.peg.1885	CDS	1825179	1826852	3	+	1674	Dihydroxy-acid dehydratase (EC 4.2.1.9)	Branched-Chain Amino Acid Biosynthesis
fig|6666666.23930.peg.1886	CDS	1827091	1828617	1	+	1527	UDP-sugar hydrolase (EC 3.6.1.45); 5&#39;-nucleotidase (EC 3.1.3.5)	Purine conversions; <br>pyrimidine conversions
fig|6666666.23930.peg.1887	CDS	1828758	1830398	3	+	1641	CTP synthase (EC 6.3.4.2)	CTP synthase (EC 6.3.4.2) cluster; <br>pyrimidine conversions
fig|6666666.23930.peg.1888	CDS	1830392	1831984	2	+	1593	Single-stranded-DNA-specific exonuclease RecJ (EC 3.1.-.-)	DNA-replication; <br>DNA Repair Base Excision		core
fig|6666666.23930.peg.1889	CDS	1831985	1833169	2	+	1185	Na+/H+ antiporter NhaA type	NhaA, NhaD and Sodium-dependent phosphate transporters		core
fig|6666666.23930.peg.1890	CDS	1834456	1833299	-1	-	1158	site-specific recombinase, phage integrase family, putative	- none -		VGI II
fig|6666666.23930.peg.1891	CDS	1835001	1835123	3	+	123	hypothetical protein	- none -		VGI II
fig|6666666.23930.peg.1892	CDS	1835299	1836360	1	+	1062	hypothetical protein	- none -		VGI II
fig|6666666.23930.peg.1893	CDS	1836357	1836974	3	+	618	hypothetical protein	- none -		VGI II
fig|6666666.23930.peg.1894	CDS	1836971	1837963	2	+	993	FIG00469541: hypothetical protein	- none -	trbJ	VGI II
fig|6666666.23930.peg.1895	CDS	1837965	1838333	3	+	369	Single-stranded DNA-binding protein	DNA repair, bacterial; <br>pVir Plasmid of Campylobacter		VGI II
fig|6666666.23930.peg.1896	CDS	1838347	1839084	1	+	738	IncQ plasmid conjugative transfer protein TraQ (RP4 TrbM homolog)	Conjugative transfer		VGI II
fig|6666666.23930.peg.1897	CDS	1839347	1840600	2	+	1254	hypothetical protein	- none -	topoisomerase	VGI II
fig|6666666.23930.peg.1898	CDS	1840801	1841010	1	+	210	hypothetical protein	- none -		VGI II
fig|6666666.23930.peg.1899	CDS	1841090	1841224	2	+	135	hypothetical protein	- none -		VGI II
fig|6666666.23930.peg.1900	CDS	1841441	1841722	2	+	282	hypothetical protein	- none -		VGI II
fig|6666666.23930.peg.1901	CDS	1841735	1842064	2	+	330	hypothetical protein	- none -		VGI II
fig|6666666.23930.peg.1902	CDS	1842057	1842617	3	+	561	ATP synthase B&#39; chain (EC 3.6.3.14)	F0F1-type ATP synthase	putative tox antitox system	VGI II
fig|6666666.23930.peg.1903	CDS	1844265	1842637	-3	-	1629	hypothetical protein	- none -		VGI II
fig|6666666.23930.peg.1904	CDS	1844877	1845191	3	+	315	hypothetical protein	- none -		VGI II
fig|6666666.23930.peg.1905	CDS	1845205	1845447	1	+	243	hypothetical protein	- none -	cmgB2	VGI II
fig|6666666.23930.peg.1906	CDS	1845456	1847948	3	+	2493	VirB4	- none -		VGI II
fig|6666666.23930.peg.1907	CDS	1847951	1848073	2	+	123	hypothetical protein	- none -		VGI II
fig|6666666.23930.peg.1908	CDS	1848077	1848727	2	+	651	VirB8	- none -		VGI II
fig|6666666.23930.peg.1909	CDS	1848724	1849899	1	+	1176	Type IV secretion/competence protein (VirB9)	pVir Plasmid of Campylobacter		VGI II
fig|6666666.23930.peg.1910	CDS	1849901	1851109	2	+	1209	Type IV secretion/competence protein (VirB10)	pVir Plasmid of Campylobacter		VGI II
fig|6666666.23930.peg.1911	CDS	1851123	1851344	3	+	222	hypothetical protein	- none -		VGI II
fig|6666666.23930.peg.1912	CDS	1851346	1852092	1	+	747	ATPase provides energy for both assembly of type IV secretion complex and secretion of T-DNA complex (VirB11)	- none -		VGI II
fig|6666666.23930.peg.1913	CDS	1852146	1852784	3	+	639	First ORF in transposon ISC1904	- none -		VGI II
fig|6666666.23930.peg.1914	CDS	1852771	1854063	1	+	1293	Mobile element protein	- none -		VGI II
fig|6666666.23930.peg.1915	CDS	1854212	1854355	2	+	144	hypothetical protein	- none -		VGI II
fig|6666666.23930.peg.1916	CDS	1854352	1854786	1	+	435	hypothetical protein	- none -		VGI II
fig|6666666.23930.peg.1917	CDS	1854779	1856698	2	+	1920	FIG00469919: hypothetical protein	- none -		VGI II
fig|6666666.23930.peg.1918	CDS	1856886	1857062	3	+	177	hypothetical protein	- none -		VGI II
fig|6666666.23930.peg.1919	CDS	1857122	1857949	2	+	828	Hypothetical protein pVir0008	pVir Plasmid of Campylobacter		VGI II
fig|6666666.23930.peg.1920	CDS	1858105	1858284	1	+	180	hypothetical protein	- none -		VGI II
fig|6666666.23930.peg.1921	CDS	1858333	1859532	1	+	1200	Hypothetical protein pVir0010	pVir Plasmid of Campylobacter		VGI II
fig|6666666.23930.peg.1922	CDS	1859551	1860138	1	+	588	hypothetical protein	- none -		VGI II
fig|6666666.23930.peg.1923	CDS	1860120	1862060	3	+	1941	DNA topoisomerase I (EC 5.99.1.2)	CBSS-272943.3.peg.1367; <br>DNA topoisomerases, Type I, ATP-independent; <br>pVir Plasmid of Campylobacter		VGI II
fig|6666666.23930.peg.1924	CDS	1862065	1864368	1	+	2304	invasin, putative	- none -		VGI II
fig|6666666.23930.peg.1925	CDS	1864525	1865523	1	+	999	EcoRI methylase/methyltransferase	- none -		VGI II
fig|6666666.23930.peg.1926	CDS	1865570	1865848	2	+	279	hypothetical protein	- none -		VGI II
fig|6666666.23930.peg.1927	CDS	1866319	1866966	1	+	648	Plasmid partitioning protein ParA	pVir Plasmid of Campylobacter		VGI II
fig|6666666.23930.peg.1928	CDS	1867051	1867179	1	+	129	hypothetical protein	- none -		VGI II
fig|6666666.23930.peg.1929	CDS	1867202	1867768	2	+	567	hypothetical protein	- none -		VGI II
fig|6666666.23930.peg.1930	CDS	1868008	1867856	-1	-	153	hypothetical protein	- none -		VGI II
fig|6666666.23930.peg.1931	CDS	1868417	1868202	-2	-	216	hypothetical protein	- none -		VGI II
fig|6666666.23930.peg.1932	CDS	1868521	1868976	1	+	456	Mobile element protein	- none -		VGI II
fig|6666666.23930.peg.1933	CDS	1868954	1870054	2	+	1101	transposase OrfB	- none -		VGI II
fig|6666666.23930.peg.1934	CDS	1870694	1870038	-2	-	657	RepA	- none -		VGI II
fig|6666666.23930.peg.1935	CDS	1870746	1872293	3	+	1548	Putative ABC transporter	- none -		core
fig|6666666.23930.peg.1936	CDS	1872391	1873137	1	+	747	Putative heme oxygenase	- none -		core
fig|6666666.23930.peg.1937	CDS	1873137	1873331	3	+	195	hypothetical protein	- none -
fig|6666666.23930.peg.1938	CDS	1873419	1875413	3	+	1995	Haemin uptake system outer membrane receptor	Ton and Tol transport systems
fig|6666666.23930.peg.1939	CDS	1875475	1876383	1	+	909	Haemin uptake system permease protein	- none -
fig|6666666.23930.peg.1940	CDS	1876383	1877159	3	+	777	Haemin uptake system ATP-binding protein	- none -
fig|6666666.23930.peg.1941	CDS	1877162	1877956	2	+	795	Haemin uptake system periplasmic haemin-binding protein	- none -
fig|6666666.23930.peg.1942	CDS	1878228	1878737	3	+	510	Flavodoxin	Flavodoxin
fig|6666666.23930.peg.1943	CDS	1879427	1878741	-2	-	687	Catalase (EC 1.11.1.6)	Oxidative stress; <br>Protection from Reactive Oxygen Species
fig|6666666.23930.rna.44	RNA	1879975	1879902	-1	-	74	tRNA-Met-CAT	- none -
fig|6666666.23930.peg.1944	CDS	1880100	1880858	3	+	759	Putative periplasmic protein	- none -
fig|6666666.23930.peg.1945	CDS	1883608	1880921	-1	-	2688	Flagellar hook subunit protein	Flagellum in Campylobacter
fig|6666666.23930.peg.1946	CDS	1884392	1883763	-2	-	630	Possible periplasmic protein	- none -
fig|6666666.23930.peg.1947	CDS	1885194	1884451	-3	-	744	Diaminopimelate epimerase (EC 5.1.1.7)	CBSS-84588.1.peg.1247; <br>Lysine Biosynthesis DAP Pathway; <br>Lysine Biosynthesis DAP Pathway, GJO scratch
fig|6666666.23930.peg.1948	CDS	1885714	1885175	-1	-	540	Dephospho-CoA kinase (EC 2.7.1.24)	Coenzyme A Biosynthesis
fig|6666666.23930.peg.1949	CDS	1886171	1885776	-2	-	396	Endoribonuclease L-PSP	- none -
fig|6666666.23930.peg.1950	CDS	1886315	1887298	2	+	984	Phosphoribosylformylglycinamidine cyclo-ligase (EC 6.3.3.1)	De Novo Purine Biosynthesis
fig|6666666.23930.peg.1951	CDS	1888415	1887330	-2	-	1086	hypothetical protein	- none -
fig|6666666.23930.peg.1952	CDS	1889595	1888402	-3	-	1194	Helicase-like protein	- none -
fig|6666666.23930.peg.1953	CDS	1890487	1889597	-1	-	891	Permease of the drug/metabolite transporter (DMT) superfamily	Queuosine-Archaeosine Biosynthesis
fig|6666666.23930.peg.1954	CDS	1891061	1890543	-2	-	519	Thiol peroxidase, Tpx-type (EC 1.11.1.15)	Thioredoxin-disulfide reductase
fig|6666666.23930.peg.1955	CDS	1891552	1891139	-1	-	414	Putative integral membrane protein	- none -
[truncated: 43 more rows]
