# Supplementary material for: Comparative Genome Analysis of Campylobacter fetus Subspecies Revealed Horizontally Acquired Genetic Elements Important for Virulence and Niche Specificity
Source: PLoS One. 2014 Jan 9;9(1):e85491. doi: 10.1371/journal.pone.0085491 (PMC3887049; doi:10.1371/journal.pone.0085491)
Supplement: File S2 — (XLSX) [file pone.0085491.s007.xlsx]

## Sheet: Cff_82-40_Job_23931.tsv
Feature ID	Type	Contig	Start	Stop	Frame	Strand	Length (bp)	Function	Subsystem	comment	locus
fig|6666666.23931.peg.1	CDS	gi|118474057|ref|NC_008599.1|	1	1311	1	+	1311	Chromosomal replication initiator protein DnaA	Cell Division Subsystem including YidCD; <br>DNA-replication; <br>DNA replication cluster 1
fig|6666666.23931.peg.2	CDS	gi|118474057|ref|NC_008599.1|	1449	2519	3	+	1071	DNA polymerase III beta subunit (EC 2.7.7.7)	Cell Division Subsystem including YidCD; <br>DNA-replication; <br>DNA replication cluster 1
fig|6666666.23931.peg.3	CDS	gi|118474057|ref|NC_008599.1|	2528	4849	2	+	2322	DNA gyrase subunit B (EC 5.99.1.3)	Cell Division Subsystem including YidCD; <br>DNA gyrase subunits; <br>DNA replication cluster 1; <br>DNA topoisomerases, Type II, ATP-dependent; <br>Resistance to fluoroquinolones
fig|6666666.23931.peg.4	CDS	gi|118474057|ref|NC_008599.1|	4849	6231	1	+	1383	diguanylate cyclase/phosphodiesterase (GGDEF & EAL domains) with PAS/PAC sensor(s)	- none -
fig|6666666.23931.peg.5	CDS	gi|118474057|ref|NC_008599.1|	6234	6674	3	+	441	NADPH-dependent 7-cyano-7-deazaguanine reductase (EC 1.7.1.-)	Queuosine-Archaeosine Biosynthesis; <br>tRNA modification Bacteria
fig|6666666.23931.peg.6	CDS	gi|118474057|ref|NC_008599.1|	6684	7904	3	+	1221	Hydrolase (HAD superfamily)	- none -
fig|6666666.23931.peg.7	CDS	gi|118474057|ref|NC_008599.1|	8055	8477	3	+	423	FIG00469920: hypothetical protein	- none -
fig|6666666.23931.peg.8	CDS	gi|118474057|ref|NC_008599.1|	10118	8478	-2	-	1641	Flagellar hook protein FlgE	Flagellum
fig|6666666.23931.peg.9	CDS	gi|118474057|ref|NC_008599.1|	10906	10115	-1	-	792	Flagellar basal-body rod modification protein FlgD	Flagellar motility; <br>Flagellum
fig|6666666.23931.peg.10	CDS	gi|118474057|ref|NC_008599.1|	12565	10964	-1	-	1602	Flagellar hook-length control protein FliK	Flagellum
fig|6666666.23931.peg.11	CDS	gi|118474057|ref|NC_008599.1|	12725	13927	2	+	1203	Putative efflux protein	- none -
fig|6666666.23931.peg.12	CDS	gi|118474057|ref|NC_008599.1|	13920	14054	3	+	135	hypothetical protein	- none -
fig|6666666.23931.peg.13	CDS	gi|118474057|ref|NC_008599.1|	14014	15822	1	+	1809	GTP-binding protein TypA/BipA	Universal GTPases
fig|6666666.23931.peg.14	CDS	gi|118474057|ref|NC_008599.1|	15822	16505	3	+	684	hypothetical protein	- none -
fig|6666666.23931.peg.15	CDS	gi|118474057|ref|NC_008599.1|	17607	16546	-3	-	1062	Putative helix-turn-helix containing protein	- none -
fig|6666666.23931.peg.16	CDS	gi|118474057|ref|NC_008599.1|	18184	17615	-1	-	570	Ribonuclease HII (EC 3.1.26.4)	Ribonuclease H
fig|6666666.23931.peg.17	CDS	gi|118474057|ref|NC_008599.1|	19154	18177	-2	-	978	Integral membrane protein	- none -
fig|6666666.23931.peg.18	CDS	gi|118474057|ref|NC_008599.1|	19281	20240	3	+	960	Ferric iron ABC transporter, ATP-binding protein	Iron acquisition in Streptococcus
fig|6666666.23931.peg.19	CDS	gi|118474057|ref|NC_008599.1|	20879	20250	-2	-	630	conserved hypothetical secreted protein	- none -
fig|6666666.23931.peg.20	CDS	gi|118474057|ref|NC_008599.1|	21945	21001	-3	-	945	Cobalt-zinc-cadmium resistance protein CzcD	Cobalt-zinc-cadmium resistance
fig|6666666.23931.peg.21	CDS	gi|118474057|ref|NC_008599.1|	22265	24334	2	+	2070	Ribonucleotide reductase of class III (anaerobic), large subunit (EC 1.17.4.2)	Ribonucleotide reduction
fig|6666666.23931.peg.23	CDS	gi|118474057|ref|NC_008599.1|	24547	25911	1	+	1365	Nicotinamide phosphoribosyltransferase (EC 2.4.2.12)	NAD and NADP cofactor biosynthesis global
fig|6666666.23931.peg.22	CDS	gi|118474057|ref|NC_008599.1|	24586	24458	-1	-	129	hypothetical protein	- none -
fig|6666666.23931.peg.24	CDS	gi|118474057|ref|NC_008599.1|	25922	26083	2	+	162	hypothetical protein	- none -
fig|6666666.23931.peg.25	CDS	gi|118474057|ref|NC_008599.1|	26077	26748	1	+	672	Ribonucleotide reductase of class III (anaerobic), activating protein (EC 1.97.1.4)	Ribonucleotide reduction
fig|6666666.23931.peg.26	CDS	gi|118474057|ref|NC_008599.1|	27345	26797	-3	-	549	Cytolethal distending toxin subunit C	Cytolethal distending toxin of Campylobacter jejuni; <br>Cytolethal distending toxins
fig|6666666.23931.peg.27	CDS	gi|118474057|ref|NC_008599.1|	28145	27345	-2	-	801	Cytolethal distending toxin subunit B	Cytolethal distending toxin of Campylobacter jejuni; <br>Cytolethal distending toxins
fig|6666666.23931.peg.28	CDS	gi|118474057|ref|NC_008599.1|	28975	28154	-1	-	822	Cytolethal distending toxin subunit A	Cytolethal distending toxin of Campylobacter jejuni; <br>Cytolethal distending toxins
fig|6666666.23931.peg.29	CDS	gi|118474057|ref|NC_008599.1|	29839	29351	-1	-	489	transformation system protein	- none -
fig|6666666.23931.peg.30	CDS	gi|118474057|ref|NC_008599.1|	30007	31029	1	+	1023	Ribonucleotide reductase of class Ia (aerobic), beta subunit (EC 1.17.4.1)	Ribonucleotide reduction
fig|6666666.23931.peg.31	CDS	gi|118474057|ref|NC_008599.1|	31019	31681	2	+	663	Aliphatic amidase amiE (EC 3.5.1.4)	- none -
fig|6666666.23931.peg.32	CDS	gi|118474057|ref|NC_008599.1|	31739	32368	2	+	630	Protein-L-isoaspartate O-methyltransferase (EC 2.1.1.77)	Protein-L-isoaspartate O-methyltransferase; <br>Stationary phase repair cluster; <br>Ton and Tol transport systems
fig|6666666.23931.peg.33	CDS	gi|118474057|ref|NC_008599.1|	32443	33093	1	+	651	Superoxide dismutase [Fe] (EC 1.15.1.1)	Oxidative stress; <br>Protection from Reactive Oxygen Species
fig|6666666.23931.peg.34	CDS	gi|118474057|ref|NC_008599.1|	33549	33860	3	+	312	SSU ribosomal protein S10p (S20e)	Ribosome SSU bacterial
fig|6666666.23931.peg.35	CDS	gi|118474057|ref|NC_008599.1|	33879	34457	3	+	579	LSU ribosomal protein L3p (L3e)	Ribosome LSU bacterial
fig|6666666.23931.peg.36	CDS	gi|118474057|ref|NC_008599.1|	34454	35068	2	+	615	LSU ribosomal protein L4p (L1e)	Ribosome LSU bacterial
fig|6666666.23931.peg.37	CDS	gi|118474057|ref|NC_008599.1|	35071	35352	1	+	282	LSU ribosomal protein L23p (L23Ae)	Ribosome LSU bacterial
fig|6666666.23931.peg.38	CDS	gi|118474057|ref|NC_008599.1|	35354	36184	2	+	831	LSU ribosomal protein L2p (L8e)	Ribosome LSU bacterial
fig|6666666.23931.peg.39	CDS	gi|118474057|ref|NC_008599.1|	36187	36468	1	+	282	SSU ribosomal protein S19p (S15e)	Ribosome SSU bacterial
fig|6666666.23931.peg.40	CDS	gi|118474057|ref|NC_008599.1|	36478	36810	1	+	333	LSU ribosomal protein L22p (L17e)	Ribosome LSU bacterial
fig|6666666.23931.peg.41	CDS	gi|118474057|ref|NC_008599.1|	36812	37510	2	+	699	SSU ribosomal protein S3p (S3e)	Ribosome SSU bacterial
fig|6666666.23931.peg.42	CDS	gi|118474057|ref|NC_008599.1|	37513	37938	1	+	426	LSU ribosomal protein L16p (L10e)	Ribosome LSU bacterial
fig|6666666.23931.peg.43	CDS	gi|118474057|ref|NC_008599.1|	37925	38110	2	+	186	LSU ribosomal protein L29p (L35e)	Ribosome LSU bacterial
fig|6666666.23931.peg.44	CDS	gi|118474057|ref|NC_008599.1|	38121	38378	3	+	258	SSU ribosomal protein S17p (S11e)	Ribosome SSU bacterial
fig|6666666.23931.peg.45	CDS	gi|118474057|ref|NC_008599.1|	38378	38746	2	+	369	LSU ribosomal protein L14p (L23e)	Ribosome LSU bacterial
fig|6666666.23931.peg.46	CDS	gi|118474057|ref|NC_008599.1|	38746	38979	1	+	234	LSU ribosomal protein L24p (L26e)	Ribosome LSU bacterial
fig|6666666.23931.peg.47	CDS	gi|118474057|ref|NC_008599.1|	38982	39524	3	+	543	LSU ribosomal protein L5p (L11e)	Ribosome LSU bacterial
fig|6666666.23931.peg.48	CDS	gi|118474057|ref|NC_008599.1|	39526	39711	1	+	186	SSU ribosomal protein S14p (S29e) @ SSU ribosomal protein S14p (S29e), zinc-dependent	Ribosome SSU bacterial; <br>Ribosome SSU bacterial
fig|6666666.23931.peg.49	CDS	gi|118474057|ref|NC_008599.1|	39722	40117	2	+	396	SSU ribosomal protein S8p (S15Ae)	Ribosome SSU bacterial
fig|6666666.23931.peg.50	CDS	gi|118474057|ref|NC_008599.1|	40239	40775	3	+	537	LSU ribosomal protein L6p (L9e)	Ribosome LSU bacterial
fig|6666666.23931.peg.51	CDS	gi|118474057|ref|NC_008599.1|	40785	41141	3	+	357	LSU ribosomal protein L18p (L5e)	Ribosome LSU bacterial
fig|6666666.23931.peg.52	CDS	gi|118474057|ref|NC_008599.1|	41156	41599	2	+	444	SSU ribosomal protein S5p (S2e)	Ribosome SSU bacterial
fig|6666666.23931.peg.53	CDS	gi|118474057|ref|NC_008599.1|	41609	42010	2	+	402	LSU ribosomal protein L15p (L27Ae)	Ribosome LSU bacterial
fig|6666666.23931.peg.54	CDS	gi|118474057|ref|NC_008599.1|	42163	43272	1	+	1110	Preprotein translocase secY subunit (TC 3.A.5.1.1)	- none -
fig|6666666.23931.peg.55	CDS	gi|118474057|ref|NC_008599.1|	43274	44032	2	+	759	Methionine aminopeptidase (EC 3.4.11.18)	CBSS-312309.3.peg.1965; <br>Translation termination factors bacterial
fig|6666666.23931.peg.56	CDS	gi|118474057|ref|NC_008599.1|	44281	44499	1	+	219	Translation initiation factor 1	Translation initiation factors bacterial
fig|6666666.23931.peg.57	CDS	gi|118474057|ref|NC_008599.1|	44776	45144	1	+	369	SSU ribosomal protein S13p (S18e)	Ribosome SSU bacterial
fig|6666666.23931.peg.58	CDS	gi|118474057|ref|NC_008599.1|	45154	45546	1	+	393	SSU ribosomal protein S11p (S14e)	Ribosome SSU bacterial
fig|6666666.23931.peg.59	CDS	gi|118474057|ref|NC_008599.1|	45574	46200	1	+	627	SSU ribosomal protein S4p (S9e)	Ribosome SSU bacterial
fig|6666666.23931.peg.60	CDS	gi|118474057|ref|NC_008599.1|	46213	47211	1	+	999	DNA-directed RNA polymerase alpha subunit (EC 2.7.7.6)	RNA polymerase bacterial
fig|6666666.23931.peg.61	CDS	gi|118474057|ref|NC_008599.1|	47230	47586	1	+	357	LSU ribosomal protein L17p	Ribosome LSU bacterial
fig|6666666.23931.peg.62	CDS	gi|118474057|ref|NC_008599.1|	47811	48077	3	+	267	Iron-sulfur cluster assembly scaffold protein NifU	Iron-sulfur cluster assembly
fig|6666666.23931.peg.63	CDS	gi|118474057|ref|NC_008599.1|	48067	48615	1	+	549	FIG00469423: hypothetical protein	- none -
fig|6666666.23931.peg.64	CDS	gi|118474057|ref|NC_008599.1|	48596	49885	2	+	1290	UDP-N-acetylmuramoylalanyl-D-glutamate--2,6-diaminopimelate ligase (EC 6.3.2.13)	Peptidoglycan Biosynthesis; <br>Peptidoglycan biosynthesis--gjo
fig|6666666.23931.peg.65	CDS	gi|118474057|ref|NC_008599.1|	49905	50252	3	+	348	Aspartate 1-decarboxylase (EC 4.1.1.11)	Coenzyme A Biosynthesis; <br>Coenzyme A Biosynthesis cluster
fig|6666666.23931.peg.66	CDS	gi|118474057|ref|NC_008599.1|	50740	52386	1	+	1647	Methyl-accepting chemotaxis protein	- none -
fig|6666666.23931.peg.67	CDS	gi|118474057|ref|NC_008599.1|	52452	52763	3	+	312	Transcriptional regulatory protein	- none -
fig|6666666.23931.peg.68	CDS	gi|118474057|ref|NC_008599.1|	52765	53841	1	+	1077	Putative periplasmic protein	- none -
fig|6666666.23931.peg.69	CDS	gi|118474057|ref|NC_008599.1|	53838	54671	3	+	834	Octaprenyl diphosphate synthase (EC 2.5.1.90) / Dimethylallyltransferase (EC 2.5.1.1) / (2E,6E)-farnesyl diphosphate synthase (EC 2.5.1.10) / Geranylgeranyl diphosphate synthase (EC 2.5.1.29)	Isoprenoid Biosynthesis; <br>Isoprenoid Biosynthesis; <br>Isoprenoid Biosynthesis: Interconversions; <br>Isoprenoinds for Quinones; <br>Isoprenoinds for Quinones; <br>Isoprenoinds for Quinones; <br>Isoprenoinds for Quinones; <br>Polyprenyl Diphosphate Biosynthesis; <br>Polyprenyl Diphosphate Biosynthesis; <br>Polyprenyl Diphosphate Biosynthesis
fig|6666666.23931.peg.70	CDS	gi|118474057|ref|NC_008599.1|	54677	56578	2	+	1902	Transketolase (EC 2.2.1.1)	Pentose phosphate pathway
fig|6666666.23931.peg.72	CDS	gi|118474057|ref|NC_008599.1|	56727	58175	3	+	1449	Aldehyde dehydrogenase A (EC 1.2.1.22) / Glycolaldehyde dehydrogenase (EC 1.2.1.21)	Methylglyoxal Metabolism
fig|6666666.23931.peg.71	CDS	gi|118474057|ref|NC_008599.1|	56728	56594	-1	-	135	hypothetical protein	- none -
fig|6666666.23931.peg.73	CDS	gi|118474057|ref|NC_008599.1|	58486	58286	-1	-	201	hypothetical protein	- none -
fig|6666666.23931.peg.74	CDS	gi|118474057|ref|NC_008599.1|	60548	58470	-2	-	2079	Carbon starvation protein A	Carbon Starvation
fig|6666666.23931.peg.75	CDS	gi|118474057|ref|NC_008599.1|	60741	60941	3	+	201	hypothetical protein	- none -
fig|6666666.23931.peg.76	CDS	gi|118474057|ref|NC_008599.1|	61168	61881	1	+	714	Sulfur carrier protein adenylyltransferase ThiF	Thiamin biosynthesis
fig|6666666.23931.peg.77	CDS	gi|118474057|ref|NC_008599.1|	61874	62635	2	+	762	Thiazole biosynthesis protein ThiG	Thiamin biosynthesis
fig|6666666.23931.peg.78	CDS	gi|118474057|ref|NC_008599.1|	62657	63817	2	+	1161	Thiazole biosynthesis protein ThiH	Thiamin biosynthesis
fig|6666666.23931.peg.79	CDS	gi|118474057|ref|NC_008599.1|	64484	63867	-2	-	618	FIG000605: protein co-occurring with transport systems (COG1739)	Transport system clustering with HemG
fig|6666666.23931.peg.80	CDS	gi|118474057|ref|NC_008599.1|	64560	65390	3	+	831	UTP--glucose-1-phosphate uridylyltransferase (EC 2.7.7.9)	- none -
fig|6666666.23931.peg.81	CDS	gi|118474057|ref|NC_008599.1|	65377	66582	1	+	1206	Glucose-6-phosphate isomerase (EC 5.3.1.9)	Glycolysis and Gluconeogenesis
fig|6666666.23931.peg.82	CDS	gi|118474057|ref|NC_008599.1|	66787	67224	1	+	438	Possible bacterioferritin	- none -
fig|6666666.23931.peg.83	CDS	gi|118474057|ref|NC_008599.1|	67851	67285	-3	-	567	Putative periplasmic protein	- none -
fig|6666666.23931.peg.84	CDS	gi|118474057|ref|NC_008599.1|	68394	68014	-3	-	381	Diadenosine tetraphosphate (Ap4A) hydrolase and other HIT family hydrolases	- none -
fig|6666666.23931.peg.85	CDS	gi|118474057|ref|NC_008599.1|	69002	68391	-2	-	612	Dethiobiotin synthetase (EC 6.3.3.3)	Biotin biosynthesis; <br>Biotin biosynthesis Experimental
fig|6666666.23931.peg.86	CDS	gi|118474057|ref|NC_008599.1|	69688	68999	-1	-	690	Biotin synthesis protein BioC	Biotin biosynthesis; <br>Biotin biosynthesis Experimental
fig|6666666.23931.peg.87	CDS	gi|118474057|ref|NC_008599.1|	70292	69678	-2	-	615	Biotin synthesis protein BioG	Biotin biosynthesis; <br>Biotin biosynthesis Experimental
fig|6666666.23931.peg.88	CDS	gi|118474057|ref|NC_008599.1|	71379	70273	-3	-	1107	8-amino-7-oxononanoate synthase (EC 2.3.1.47)	Biotin biosynthesis; <br>Biotin biosynthesis Experimental
fig|6666666.23931.peg.89	CDS	gi|118474057|ref|NC_008599.1|	71548	71970	1	+	423	hypothetical protein	- none -
fig|6666666.23931.peg.90	CDS	gi|118474057|ref|NC_008599.1|	71949	72767	3	+	819	Thiamine-monophosphate kinase (EC 2.7.4.16)	5-FCL-like protein; <br>Riboflavin synthesis cluster; <br>Thiamin biosynthesis
fig|6666666.23931.peg.91	CDS	gi|118474057|ref|NC_008599.1|	72745	73878	1	+	1134	tRNA pseudouridine 13 synthase (EC 4.2.1.-)	Stationary phase repair cluster; <br>tRNA modification Bacteria; <br>tRNA processing
fig|6666666.23931.peg.92	CDS	gi|118474057|ref|NC_008599.1|	74568	74353	-3	-	216	FIG00469490: hypothetical protein	- none -
fig|6666666.23931.peg.93	CDS	gi|118474057|ref|NC_008599.1|	74941	74552	-1	-	390	Flagellar biosynthesis protein FliS	Flagellum
fig|6666666.23931.peg.94	CDS	gi|118474057|ref|NC_008599.1|	76775	74952	-2	-	1824	Flagellar hook-associated protein FliD	Flagellum
fig|6666666.23931.peg.95	CDS	gi|118474057|ref|NC_008599.1|	77159	76779	-2	-	381	Flagellin protein FlaG	Flagellum
fig|6666666.23931.peg.96	CDS	gi|118474057|ref|NC_008599.1|	77281	77628	1	+	348	JHP0747 family	- none -
fig|6666666.23931.peg.97	CDS	gi|118474057|ref|NC_008599.1|	77618	78193	2	+	576	16S rRNA (guanine(966)-N(2))-methyltransferase (EC 2.1.1.171) ## SSU rRNA m(2)G966	CBSS-266117.6.peg.1260; <br>CBSS-269801.1.peg.1715; <br>RNA methylation
fig|6666666.23931.peg.98	CDS	gi|118474057|ref|NC_008599.1|	78255	79304	3	+	1050	Flagellar P-ring protein FlgI	Flagellum
fig|6666666.23931.peg.99	CDS	gi|118474057|ref|NC_008599.1|	79305	79604	3	+	300	FIG00469721: hypothetical protein	- none -
fig|6666666.23931.peg.100	CDS	gi|118474057|ref|NC_008599.1|	79661	79864	2	+	204	FIG00469462: hypothetical protein	- none -
fig|6666666.23931.peg.101	CDS	gi|118474057|ref|NC_008599.1|	79904	80338	2	+	435	FIG00469453: hypothetical protein	- none -
fig|6666666.23931.peg.102	CDS	gi|118474057|ref|NC_008599.1|	80340	82193	3	+	1854	Flagellar hook-associated protein FlgK	Flagellum
fig|6666666.23931.peg.103	CDS	gi|118474057|ref|NC_008599.1|	82196	82972	2	+	777	FIG00469843: hypothetical protein	- none -
fig|6666666.23931.peg.104	CDS	gi|118474057|ref|NC_008599.1|	83046	84413	3	+	1368	Phosphomannomutase (EC 5.4.2.8) / Phosphoglucomutase (EC 5.4.2.2) / Phosphoglucosamine mutase (EC 5.4.2.10)	Sialic Acid Metabolism; <br>UDP-N-acetylmuramate from Fructose-6-phosphate Biosynthesis
fig|6666666.23931.peg.105	CDS	gi|118474057|ref|NC_008599.1|	84410	85744	2	+	1335	probable mannose-6-phosphate isomerase	- none -
fig|6666666.23931.peg.106	CDS	gi|118474057|ref|NC_008599.1|	85744	86415	1	+	672	Queuosine Biosynthesis QueC ATPase	Queuosine-Archaeosine Biosynthesis; <br>tRNA modification Bacteria
fig|6666666.23931.peg.107	CDS	gi|118474057|ref|NC_008599.1|	86508	87797	3	+	1290	Glutamyl-tRNA(Gln) synthetase (EC 6.1.1.24)	tRNA aminoacylation, Glu and Gln
fig|6666666.23931.peg.108	CDS	gi|118474057|ref|NC_008599.1|	87794	88093	2	+	300	Integral membrane protein YggT, involved in response to extracytoplasmic stress (osmotic shock)	- none -
fig|6666666.23931.peg.109	CDS	gi|118474057|ref|NC_008599.1|	88071	89744	3	+	1674	Soluble lytic murein transglycosylase precursor (EC 3.2.1.-)	Murein Hydrolases
fig|6666666.23931.peg.110	CDS	gi|118474057|ref|NC_008599.1|	90318	90635	3	+	318	FIG00470277: hypothetical protein	- none -
fig|6666666.23931.peg.111	CDS	gi|118474057|ref|NC_008599.1|	90632	91330	2	+	699	hypothetical protein	- none -
fig|6666666.23931.peg.112	CDS	gi|118474057|ref|NC_008599.1|	91330	91818	1	+	489	Flavodoxin 1	Flavodoxin
fig|6666666.23931.peg.113	CDS	gi|118474057|ref|NC_008599.1|	91927	92427	1	+	501	S-ribosylhomocysteine lyase (EC 4.4.1.21) / Autoinducer-2 production protein LuxS	Methionine Biosynthesis; <br>Methionine Degradation
fig|6666666.23931.peg.114	CDS	gi|118474057|ref|NC_008599.1|	93208	92510	-1	-	699	Uracil-DNA glycosylase, family 1	DNA Repair Base Excision; <br>Uracil-DNA glycosylase
fig|6666666.23931.peg.115	CDS	gi|118474057|ref|NC_008599.1|	93601	93248	-1	-	354	LSU ribosomal protein L20p	Mycobacterium virulence operon involved in protein synthesis (LSU ribosomal proteins); <br>Ribosome LSU bacterial
fig|6666666.23931.peg.116	CDS	gi|118474057|ref|NC_008599.1|	93879	93688	-3	-	192	LSU ribosomal protein L35p	Mycobacterium virulence operon involved in protein synthesis (LSU ribosomal proteins); <br>Ribosome LSU bacterial
fig|6666666.23931.peg.117	CDS	gi|118474057|ref|NC_008599.1|	94054	95061	1	+	1008	Ferric iron ABC transporter, iron-binding protein	Iron acquisition in Streptococcus
fig|6666666.23931.peg.118	CDS	gi|118474057|ref|NC_008599.1|	95062	96618	1	+	1557	Ferric iron ABC transporter, permease protein	Iron acquisition in Streptococcus
fig|6666666.23931.peg.119	CDS	gi|118474057|ref|NC_008599.1|	98093	96645	-2	-	1449	RND efflux system, outer membrane lipoprotein CmeC	Multidrug Resistance Efflux Pumps; <br>Multidrug efflux pump in Campylobacter jejuni (CmeABC operon)
fig|6666666.23931.peg.120	CDS	gi|118474057|ref|NC_008599.1|	101232	98086	-3	-	3147	RND efflux system, inner membrane transporter CmeB	Multidrug Resistance Efflux Pumps; <br>Multidrug efflux pump in Campylobacter jejuni (CmeABC operon)
fig|6666666.23931.peg.121	CDS	gi|118474057|ref|NC_008599.1|	102353	101232	-2	-	1122	RND efflux system, membrane fusion protein CmeA	Multidrug Resistance Efflux Pumps; <br>Multidrug efflux pump in Campylobacter jejuni (CmeABC operon)
fig|6666666.23931.peg.122	CDS	gi|118474057|ref|NC_008599.1|	103112	102483	-2	-	630	Transcriptional repressor of CmeABC operon, CmeR	Multidrug efflux pump in Campylobacter jejuni (CmeABC operon)
fig|6666666.23931.peg.123	CDS	gi|118474057|ref|NC_008599.1|	104508	103105	-3	-	1404	Ferredoxin domain-containing integral membrane protein	- none -
fig|6666666.23931.peg.124	CDS	gi|118474057|ref|NC_008599.1|	104666	104878	2	+	213	SSU ribosomal protein S21p	Macromolecular synthesis operon; <br>Ribosome SSU bacterial
fig|6666666.23931.peg.125	CDS	gi|118474057|ref|NC_008599.1|	105449	104985	-2	-	465	Coenzyme F420 hydrogenase maturation protease (EC 3.4.24.-)	Hydrogenases
fig|6666666.23931.peg.126	CDS	gi|118474057|ref|NC_008599.1|	105793	105452	-1	-	342	FIG00469712: hypothetical protein	- none -
fig|6666666.23931.peg.127	CDS	gi|118474057|ref|NC_008599.1|	106605	105790	-3	-	816	Formate hydrogenlyase subunit 7	Formate hydrogenase
fig|6666666.23931.peg.128	CDS	gi|118474057|ref|NC_008599.1|	107135	106605	-2	-	531	Hydrogenase-4 component H (EC 1.-.-.-)	Formate hydrogenase
fig|6666666.23931.peg.129	CDS	gi|118474057|ref|NC_008599.1|	108880	107132	-1	-	1749	Hydrogenase-4 component G (EC 1.-.-.-)	Formate hydrogenase
fig|6666666.23931.peg.130	CDS	gi|118474057|ref|NC_008599.1|	110172	108880	-3	-	1293	Hydrogenase-4 component F (EC 1.-.-.-)	Formate hydrogenase
fig|6666666.23931.peg.131	CDS	gi|118474057|ref|NC_008599.1|	110994	110359	-3	-	636	Hydrogenase-4 component E (EC 1.-.-.-)	Formate hydrogenase
fig|6666666.23931.peg.132	CDS	gi|118474057|ref|NC_008599.1|	111916	110996	-1	-	921	Hydrogenase-4 component C (EC 1.-.-.-)	Formate hydrogenase
fig|6666666.23931.peg.133	CDS	gi|118474057|ref|NC_008599.1|	113869	111917	-1	-	1953	Hydrogenase-4 component B (EC 1.-.-.-) / Formate hydrogenlyase subunit 3	Formate hydrogenase; <br>Formate hydrogenase
fig|6666666.23931.peg.134	CDS	gi|118474057|ref|NC_008599.1|	114497	113862	-2	-	636	Hydrogenase-4 component A (EC 1.-.-.-)	Formate hydrogenase
fig|6666666.23931.peg.135	CDS	gi|118474057|ref|NC_008599.1|	115037	116647	2	+	1611	Histidine ammonia-lyase (EC 4.3.1.3)	- none -
fig|6666666.23931.peg.136	CDS	gi|118474057|ref|NC_008599.1|	116660	117826	2	+	1167	Major outer membrane protein	- none -
fig|6666666.23931.peg.137	CDS	gi|118474057|ref|NC_008599.1|	117836	119389	2	+	1554	Flavocytochrome c flavin subunit	Flavocytochrome C
fig|6666666.23931.peg.138	CDS	gi|118474057|ref|NC_008599.1|	119383	119775	1	+	393	Flavocytochrome c heme subunit	Flavocytochrome C
fig|6666666.23931.peg.139	CDS	gi|118474057|ref|NC_008599.1|	119785	120357	1	+	573	Cytochrome c nitrite reductase, small subunit NrfH	Nitrate and nitrite ammonification
fig|6666666.23931.peg.140	CDS	gi|118474057|ref|NC_008599.1|	120366	121985	3	+	1620	PUTATIVE TWO-COMPONENT SENSOR	- none -
fig|6666666.23931.peg.141	CDS	gi|118474057|ref|NC_008599.1|	121975	122664	1	+	690	Putative two-component response regulator	Two-component regulatory systems in Campylobacter
fig|6666666.23931.rna.1	RNA	gi|118474057|ref|NC_008599.1|	122796	122712	-3	-	85	tRNA-Ser-GGA	tRNAs
fig|6666666.23931.peg.142	CDS	gi|118474057|ref|NC_008599.1|	123075	123551	3	+	477	Molybdenum cofactor biosynthesis protein MoaC	Molybdenum cofactor biosynthesis
fig|6666666.23931.peg.143	CDS	gi|118474057|ref|NC_008599.1|	123544	123807	1	+	264	hypothetical protein	- none -
fig|6666666.23931.peg.144	CDS	gi|118474057|ref|NC_008599.1|	123817	124992	1	+	1176	hypothetical protein	- none -
fig|6666666.23931.peg.145	CDS	gi|118474057|ref|NC_008599.1|	125524	125075	-1	-	450	CopG protein	Copper homeostasis
fig|6666666.23931.peg.146	CDS	gi|118474057|ref|NC_008599.1|	127295	125622	-2	-	1674	C4-dicarboxylate transporter DcuB	- none -
fig|6666666.23931.peg.147	CDS	gi|118474057|ref|NC_008599.1|	127455	128423	3	+	969	Transmembrane transport protein	- none -
fig|6666666.23931.peg.148	CDS	gi|118474057|ref|NC_008599.1|	128431	129237	1	+	807	Zn-dependent protease with chaperone function	- none -
fig|6666666.23931.peg.149	CDS	gi|118474057|ref|NC_008599.1|	130923	129328	-3	-	1596	L-lactate permease	Lactate utilization
fig|6666666.23931.peg.150	CDS	gi|118474057|ref|NC_008599.1|	131274	132575	3	+	1302	Magnesium and cobalt efflux protein CorC	CBSS-56780.10.peg.1536; <br>Copper homeostasis: copper tolerance; <br>tRNA-methylthiotransferase containing cluster
fig|6666666.23931.peg.151	CDS	gi|118474057|ref|NC_008599.1|	133048	132572	-1	-	477	hypothetical protein	- none -
fig|6666666.23931.rna.2	RNA	gi|118474057|ref|NC_008599.1|	133597	135057	1	+	1461	Small Subunit Ribosomal RNA; ssuRNA; SSU rRNA	- none -
fig|6666666.23931.rna.3	RNA	gi|118474057|ref|NC_008599.1|	135202	135274	1	+	73	tRNA-Ala-TGC	- none -
fig|6666666.23931.rna.4	RNA	gi|118474057|ref|NC_008599.1|	135871	138906	1	+	3036	Large Subunit Ribosomal RNA; lsuRNA; LSU rRNA	- none -
fig|6666666.23931.peg.152	CDS	gi|118474057|ref|NC_008599.1|	139623	140054	3	+	432	hypothetical protein	- none -
fig|6666666.23931.peg.153	CDS	gi|118474057|ref|NC_008599.1|	140447	140806	2	+	360	NADH ubiquinone oxidoreductase chain A (EC 1.6.5.3)	Respiratory Complex I
fig|6666666.23931.peg.154	CDS	gi|118474057|ref|NC_008599.1|	140797	141303	1	+	507	NADH-ubiquinone oxidoreductase chain B (EC 1.6.5.3)	Respiratory Complex I
fig|6666666.23931.peg.155	CDS	gi|118474057|ref|NC_008599.1|	141296	142981	2	+	1686	NADH-ubiquinone oxidoreductase chain C (EC 1.6.5.3) / NADH-ubiquinone oxidoreductase chain D (EC 1.6.5.3)	Respiratory Complex I; <br>Respiratory Complex I
fig|6666666.23931.peg.156	CDS	gi|118474057|ref|NC_008599.1|	142978	143469	1	+	492	NADH-ubiquinone oxidoreductase chain E (EC 1.6.5.3)	Respiratory Complex I
fig|6666666.23931.peg.157	CDS	gi|118474057|ref|NC_008599.1|	143456	144676	2	+	1221	NADH-ubiquinone oxidoreductase chain F (EC 1.6.5.3)	Respiratory Complex I
fig|6666666.23931.peg.158	CDS	gi|118474057|ref|NC_008599.1|	144676	146070	1	+	1395	NADH-ubiquinone oxidoreductase chain G (EC 1.6.5.3)	Respiratory Complex I
fig|6666666.23931.peg.159	CDS	gi|118474057|ref|NC_008599.1|	146067	147344	3	+	1278	NADH-ubiquinone oxidoreductase chain H (EC 1.6.5.3)	Respiratory Complex I
fig|6666666.23931.peg.160	CDS	gi|118474057|ref|NC_008599.1|	147334	147831	1	+	498	NADH-ubiquinone oxidoreductase chain I (EC 1.6.5.3)	Respiratory Complex I
fig|6666666.23931.peg.161	CDS	gi|118474057|ref|NC_008599.1|	147831	148325	3	+	495	NADH-ubiquinone oxidoreductase chain J (EC 1.6.5.3)	Respiratory Complex I
fig|6666666.23931.peg.162	CDS	gi|118474057|ref|NC_008599.1|	148318	148626	1	+	309	NADH-ubiquinone oxidoreductase chain K (EC 1.6.5.3)	Respiratory Complex I
fig|6666666.23931.peg.163	CDS	gi|118474057|ref|NC_008599.1|	148616	150427	2	+	1812	NADH-ubiquinone oxidoreductase chain L (EC 1.6.5.3)	Respiratory Complex I
fig|6666666.23931.peg.164	CDS	gi|118474057|ref|NC_008599.1|	150424	151911	1	+	1488	NADH-ubiquinone oxidoreductase chain M (EC 1.6.5.3)	Respiratory Complex I
fig|6666666.23931.peg.165	CDS	gi|118474057|ref|NC_008599.1|	151908	153317	3	+	1410	NADH-ubiquinone oxidoreductase chain N (EC 1.6.5.3)	Respiratory Complex I
fig|6666666.23931.peg.166	CDS	gi|118474057|ref|NC_008599.1|	153539	154294	2	+	756	Nickel ABC transporter periplasmic component NikK	- none -
fig|6666666.23931.peg.167	CDS	gi|118474057|ref|NC_008599.1|	154295	154879	2	+	585	Substrate-specific component NikM of nickel ECF transporter	ECF class transporters
fig|6666666.23931.peg.168	CDS	gi|118474057|ref|NC_008599.1|	154876	155292	1	+	417	FIG00472546: hypothetical protein	- none -
fig|6666666.23931.peg.169	CDS	gi|118474057|ref|NC_008599.1|	155283	155936	3	+	654	Transmembrane component NikQ of energizing module of nickel ECF transporter	ECF class transporters
fig|6666666.23931.peg.170	CDS	gi|118474057|ref|NC_008599.1|	155933	156586	2	+	654	ATPase component NikO of energizing module of nickel ECF transporter	ECF class transporters
fig|6666666.23931.peg.171	CDS	gi|118474057|ref|NC_008599.1|	156701	158785	2	+	2085	DNA topoisomerase I (EC 5.99.1.2)	CBSS-272943.3.peg.1367; <br>DNA topoisomerases, Type I, ATP-independent
fig|6666666.23931.peg.172	CDS	gi|118474057|ref|NC_008599.1|	158793	159620	3	+	828	Biotin synthase (EC 2.8.1.6)	Biotin biosynthesis; <br>Biotin biosynthesis Experimental
fig|6666666.23931.peg.173	CDS	gi|118474057|ref|NC_008599.1|	159601	160767	1	+	1167	NA+/H+ antiporter (napA), putative	- none -
fig|6666666.23931.peg.174	CDS	gi|118474057|ref|NC_008599.1|	160849	162126	1	+	1278	Citrate synthase (si) (EC 2.3.3.1)	TCA Cycle
fig|6666666.23931.peg.175	CDS	gi|118474057|ref|NC_008599.1|	162123	162905	3	+	783	3&#39;(2&#39;),5&#39;-bisphosphate nucleotidase (EC 3.1.3.7)	- none -
fig|6666666.23931.peg.176	CDS	gi|118474057|ref|NC_008599.1|	163015	164037	1	+	1023	Phosphate ABC transporter, periplasmic phosphate-binding protein PstS (TC 3.A.1.7.1)	High affinity phosphate transporter and control of PHO regulon; <br>PhoR-PhoB two-component regulatory system; <br>Phosphate metabolism
fig|6666666.23931.peg.177	CDS	gi|118474057|ref|NC_008599.1|	164100	164975	3	+	876	Phosphate transport system permease protein PstC (TC 3.A.1.7.1)	High affinity phosphate transporter and control of PHO regulon; <br>Phosphate metabolism
fig|6666666.23931.peg.178	CDS	gi|118474057|ref|NC_008599.1|	164972	165811	2	+	840	Phosphate transport system permease protein PstA (TC 3.A.1.7.1)	High affinity phosphate transporter and control of PHO regulon; <br>Phosphate metabolism
fig|6666666.23931.peg.179	CDS	gi|118474057|ref|NC_008599.1|	165822	166583	3	+	762	Phosphate transport ATP-binding protein PstB (TC 3.A.1.7.1)	High affinity phosphate transporter and control of PHO regulon; <br>Phosphate metabolism
fig|6666666.23931.peg.180	CDS	gi|118474057|ref|NC_008599.1|	166702	167994	1	+	1293	Putative efflux protein	- none -
fig|6666666.23931.peg.181	CDS	gi|118474057|ref|NC_008599.1|	168236	169870	2	+	1635	Methyl-accepting chemotaxis signal transduction protein	- none -
fig|6666666.23931.peg.182	CDS	gi|118474057|ref|NC_008599.1|	170956	169898	-1	-	1059	Conserved domain protein	- none -
fig|6666666.23931.peg.183	CDS	gi|118474057|ref|NC_008599.1|	171521	171105	-2	-	417	Ribosomal-protein-S18p-alanine acetyltransferase (EC 2.3.1.-)	Bacterial RNA-metabolizing Zn-dependent hydrolases; <br>Ribosome biogenesis bacterial
fig|6666666.23931.peg.184	CDS	gi|118474057|ref|NC_008599.1|	172510	171518	-1	-	993	Conserved protein	- none -
fig|6666666.23931.peg.185	CDS	gi|118474057|ref|NC_008599.1|	173775	172582	-3	-	1194	Molybdopterin biosynthesis protein MoeA	Molybdenum cofactor biosynthesis
fig|6666666.23931.peg.186	CDS	gi|118474057|ref|NC_008599.1|	175884	173911	-3	-	1974	Methyl-accepting chemotaxis signal transduction protein	- none -
fig|6666666.23931.peg.187	CDS	gi|118474057|ref|NC_008599.1|	176735	176256	-2	-	480	hypothetical protein	- none -
fig|6666666.23931.peg.188	CDS	gi|118474057|ref|NC_008599.1|	177196	176750	-1	-	447	Molybdenum cofactor biosynthesis protein MoaE	Molybdenum cofactor biosynthesis
fig|6666666.23931.peg.189	CDS	gi|118474057|ref|NC_008599.1|	177419	177198	-2	-	222	Molybdenum cofactor biosynthesis protein MoaD	Molybdenum cofactor biosynthesis
fig|6666666.23931.peg.190	CDS	gi|118474057|ref|NC_008599.1|	178770	177457	-3	-	1314	Fibronectin/fibrinogen-binding protein	Adhesion of Campylobacter
fig|6666666.23931.peg.191	CDS	gi|118474057|ref|NC_008599.1|	178827	180092	3	+	1266	3-isopropylmalate dehydratase large subunit (EC 4.2.1.33)	Branched-Chain Amino Acid Biosynthesis; <br>Leucine Biosynthesis
fig|6666666.23931.peg.192	CDS	gi|118474057|ref|NC_008599.1|	180104	180646	2	+	543	Molybdopterin-guanine dinucleotide biosynthesis protein MobA	Molybdenum cofactor biosynthesis
fig|6666666.23931.peg.193	CDS	gi|118474057|ref|NC_008599.1|	180643	181665	1	+	1023	Phospholipase A1 precursor (EC 3.1.1.32, EC 3.1.1.4); Outer membrane phospholipase A	Triacylglycerol metabolism
fig|6666666.23931.peg.194	CDS	gi|118474057|ref|NC_008599.1|	182422	181706	-1	-	717	Putative periplasmic protein	- none -
fig|6666666.23931.peg.195	CDS	gi|118474057|ref|NC_008599.1|	182714	182436	-2	-	279	FIG00470029: hypothetical protein	- none -
fig|6666666.23931.peg.196	CDS	gi|118474057|ref|NC_008599.1|	183961	182711	-1	-	1251	Enolase (EC 4.2.1.11)	Glycolysis and Gluconeogenesis
fig|6666666.23931.peg.197	CDS	gi|118474057|ref|NC_008599.1|	184998	183961	-3	-	1038	RecA protein	DNA-replication; <br>DNA repair, bacterial
fig|6666666.23931.peg.198	CDS	gi|118474057|ref|NC_008599.1|	185099	185965	2	+	867	Menaquinone via futalosine step 4	- none -
fig|6666666.23931.peg.199	CDS	gi|118474057|ref|NC_008599.1|	185965	186231	1	+	267	Flagellar biosynthesis protein FliQ	Flagellum
fig|6666666.23931.peg.200	CDS	gi|118474057|ref|NC_008599.1|	186228	186989	3	+	762	UDP-N-acetylenolpyruvoylglucosamine reductase (EC 1.1.1.158)	Peptidoglycan Biosynthesis; <br>UDP-N-acetylmuramate from Fructose-6-phosphate Biosynthesis
fig|6666666.23931.rna.5	RNA	gi|118474057|ref|NC_008599.1|	187110	187181	3	+	72	tRNA-Asn-GTT	- none -
fig|6666666.23931.peg.201	CDS	gi|118474057|ref|NC_008599.1|	187304	187633	2	+	330	Putative coiled-coil protein	- none -
fig|6666666.23931.peg.202	CDS	gi|118474057|ref|NC_008599.1|	187638	187955	3	+	318	hypothetical protein	- none -
fig|6666666.23931.peg.203	CDS	gi|118474057|ref|NC_008599.1|	188012	188755	2	+	744	Phosphatidate cytidylyltransferase (EC 2.7.7.41)	Glycerolipid and Glycerophospholipid Metabolism in Bacteria
fig|6666666.23931.peg.204	CDS	gi|118474057|ref|NC_008599.1|	188752	189834	1	+	1083	1-deoxy-D-xylulose 5-phosphate reductoisomerase (EC 1.1.1.267)	CBSS-83331.1.peg.3039; <br>Isoprenoid Biosynthesis; <br>Nonmevalonate Branch of Isoprenoid Biosynthesis
fig|6666666.23931.peg.205	CDS	gi|118474057|ref|NC_008599.1|	189834	190466	3	+	633	DNA-3-methyladenine glycosylase (EC 3.2.2.20)	DNA Repair Base Excision
fig|6666666.23931.peg.206	CDS	gi|118474057|ref|NC_008599.1|	190456	191709	1	+	1254	Uracil permease	De Novo Pyrimidine Synthesis
fig|6666666.23931.peg.207	CDS	gi|118474057|ref|NC_008599.1|	191713	192450	1	+	738	D-alanyl-D-alanine carboxypeptidase (EC 3.4.16.4)	CBSS-84588.1.peg.1247; <br>Metallocarboxypeptidases (EC 3.4.17.-); <br>Murein Hydrolases; <br>Peptidoglycan Biosynthesis
fig|6666666.23931.peg.208	CDS	gi|118474057|ref|NC_008599.1|	192464	193783	2	+	1320	Putative periplasmic protein	- none -
fig|6666666.23931.peg.209	CDS	gi|118474057|ref|NC_008599.1|	193780	194787	1	+	1008	TsaD/Kae1/Qri7 protein, required for threonylcarbamoyladenosine t(6)A37 formation in tRNA	Bacterial RNA-metabolizing Zn-dependent hydrolases; <br>Macromolecular synthesis operon; <br>YgjD and YeaZ
fig|6666666.23931.peg.210	CDS	gi|118474057|ref|NC_008599.1|	194850	197186	3	+	2337	Paralysed flagella protein PflA	- none -
fig|6666666.23931.peg.211	CDS	gi|118474057|ref|NC_008599.1|	198083	197181	-2	-	903	tRNA dimethylallyltransferase (EC 2.5.1.75)	tRNA modification Bacteria; <br>tRNA processing
fig|6666666.23931.peg.212	CDS	gi|118474057|ref|NC_008599.1|	198168	199037	3	+	870	4-hydroxybenzoate polyprenyltransferase (EC 2.5.1.39)	- none -
fig|6666666.23931.peg.213	CDS	gi|118474057|ref|NC_008599.1|	199031	199534	2	+	504	FIG00469824: hypothetical protein	- none -
fig|6666666.23931.peg.214	CDS	gi|118474057|ref|NC_008599.1|	199527	200051	3	+	525	Putative periplasmic protein	- none -
fig|6666666.23931.peg.215	CDS	gi|118474057|ref|NC_008599.1|	200051	201019	2	+	969	Molybdenum cofactor biosynthesis protein MoaA	Molybdenum cofactor biosynthesis
fig|6666666.23931.peg.216	CDS	gi|118474057|ref|NC_008599.1|	201019	201744	1	+	726	Queuosine Biosynthesis QueE Radical SAM	Queuosine-Archaeosine Biosynthesis; <br>tRNA modification Bacteria
fig|6666666.23931.peg.217	CDS	gi|118474057|ref|NC_008599.1|	202966	201818	-1	-	1149	NADH-dependent butanol dehydrogenase A (EC 1.1.1.-)	- none -
fig|6666666.23931.peg.218	CDS	gi|118474057|ref|NC_008599.1|	203168	203641	2	+	474	Queuosine biosynthesis QueD, PTPS-I	Queuosine-Archaeosine Biosynthesis; <br>tRNA modification Bacteria
fig|6666666.23931.peg.219	CDS	gi|118474057|ref|NC_008599.1|	203641	203820	1	+	180	FIG00470048: hypothetical protein	- none -
fig|6666666.23931.peg.220	CDS	gi|118474057|ref|NC_008599.1|	203827	204234	1	+	408	membrane protein	- none -
fig|6666666.23931.peg.221	CDS	gi|118474057|ref|NC_008599.1|	204231	204884	3	+	654	Ribosomal RNA small subunit methyltransferase E (EC 2.1.1.-)	Heat shock dnaK gene cluster extended; <br>RNA methylation
fig|6666666.23931.peg.222	CDS	gi|118474057|ref|NC_008599.1|	204886	205212	1	+	327	hypothetical protein	- none -
fig|6666666.23931.peg.223	CDS	gi|118474057|ref|NC_008599.1|	205190	207817	2	+	2628	DNA polymerase I (EC 2.7.7.7)	DNA-replication; <br>DNA Repair Base Excision
fig|6666666.23931.peg.224	CDS	gi|118474057|ref|NC_008599.1|	207889	208659	1	+	771	Flagellar motor rotation protein MotA	Flagellar motility; <br>Flagellum
fig|6666666.23931.peg.225	CDS	gi|118474057|ref|NC_008599.1|	208668	209384	3	+	717	Flagellar motor rotation protein MotB	Flagellar motility; <br>Flagellum
fig|6666666.23931.peg.226	CDS	gi|118474057|ref|NC_008599.1|	209521	209802	1	+	282	Ferredoxin	Soluble cytochromes and functionally related electron carriers
fig|6666666.23931.peg.227	CDS	gi|118474057|ref|NC_008599.1|	209906	210319	2	+	414	Nucleoside diphosphate kinase (EC 2.7.4.6)	Purine conversions; <br>pyrimidine conversions
fig|6666666.23931.peg.228	CDS	gi|118474057|ref|NC_008599.1|	210335	210700	2	+	366	FIG00469629: hypothetical protein	- none -
fig|6666666.23931.peg.229	CDS	gi|118474057|ref|NC_008599.1|	210702	210848	3	+	147	LSU ribosomal protein L32p	Ribosome LSU bacterial
fig|6666666.23931.peg.230	CDS	gi|118474057|ref|NC_008599.1|	210858	211847	3	+	990	Phosphate:acyl-ACP acyltransferase PlsX	Glycerolipid and Glycerophospholipid Metabolism in Bacteria
fig|6666666.23931.peg.231	CDS	gi|118474057|ref|NC_008599.1|	211855	212841	1	+	987	3-oxoacyl-[acyl-carrier-protein] synthase, KASIII (EC 2.3.1.41)	Fatty Acid Biosynthesis FASII
fig|6666666.23931.peg.232	CDS	gi|118474057|ref|NC_008599.1|	212915	214042	2	+	1128	LSU ribosomal protein L12a (P1/P2)	- none -
fig|6666666.23931.peg.233	CDS	gi|118474057|ref|NC_008599.1|	214039	216243	1	+	2205	FIG00495827: hypothetical protein	- none -
fig|6666666.23931.peg.234	CDS	gi|118474057|ref|NC_008599.1|	216253	216870	1	+	618	Acyl-phosphate:glycerol-3-phosphate O-acyltransferase PlsY	Glycerolipid and Glycerophospholipid Metabolism in Bacteria
fig|6666666.23931.peg.235	CDS	gi|118474057|ref|NC_008599.1|	216867	217184	3	+	318	Dihydroneopterin aldolase (EC 4.1.2.25)	Folate Biosynthesis
fig|6666666.23931.peg.236	CDS	gi|118474057|ref|NC_008599.1|	217263	217934	3	+	672	Phosphate regulon transcriptional regulatory protein PhoB (SphR)	High affinity phosphate transporter and control of PHO regulon; <br>PhoR-PhoB two-component regulatory system; <br>Phosphate metabolism
fig|6666666.23931.peg.237	CDS	gi|118474057|ref|NC_008599.1|	217997	219238	2	+	1242	Sensor kinase cusS (EC 2.7.3.-)	- none -
fig|6666666.23931.peg.238	CDS	gi|118474057|ref|NC_008599.1|	219285	219536	3	+	252	4Fe-4S ferredoxin, iron-sulfur binding	- none -
fig|6666666.23931.peg.239	CDS	gi|118474057|ref|NC_008599.1|	219536	221014	2	+	1479	Exopolyphosphatase (EC 3.6.1.11)	Phosphate metabolism; <br>Polyphosphate
fig|6666666.23931.peg.240	CDS	gi|118474057|ref|NC_008599.1|	221629	221015	-1	-	615	FIG00469965: hypothetical protein	- none -
fig|6666666.23931.peg.241	CDS	gi|118474057|ref|NC_008599.1|	222551	221631	-2	-	921	tRNA dihydrouridine synthase B (EC 1.-.-.-)	tRNA modification Bacteria
fig|6666666.23931.peg.242	CDS	gi|118474057|ref|NC_008599.1|	223552	222548	-1	-	1005	Probable membrane protein Cj0124c	- none -
fig|6666666.23931.peg.243	CDS	gi|118474057|ref|NC_008599.1|	223917	223549	-3	-	369	C4-type zinc finger protein, DksA/TraR family	- none -
fig|6666666.23931.peg.244	CDS	gi|118474057|ref|NC_008599.1|	224376	223927	-3	-	450	LSU m3Psi1915 methyltransferase RlmH	RNA methylation; <br>Ribosome biogenesis bacterial; <br>tRNA modification Bacteria
fig|6666666.23931.peg.245	CDS	gi|118474057|ref|NC_008599.1|	225257	224376	-2	-	882	Acetyl-coenzyme A carboxyl transferase beta chain (EC 6.4.1.2)	Colicin V and Bacteriocin Production Cluster; <br>Fatty Acid Biosynthesis FASII
fig|6666666.23931.peg.246	CDS	gi|118474057|ref|NC_008599.1|	225491	226087	2	+	597	Alkyl hydroperoxide reductase subunit C-like protein	Oxidative stress; <br>Thioredoxin-disulfide reductase
fig|6666666.23931.peg.247	CDS	gi|118474057|ref|NC_008599.1|	226208	226594	2	+	387	hypothetical protein	- none -
fig|6666666.23931.peg.248	CDS	gi|118474057|ref|NC_008599.1|	227803	226724	-1	-	1080	Phosphoserine aminotransferase (EC 2.6.1.52)	Glycine and Serine Utilization; <br>Pyridoxin (Vitamin B6) Biosynthesis; <br>Serine Biosynthesis
fig|6666666.23931.peg.249	CDS	gi|118474057|ref|NC_008599.1|	228978	227815	-3	-	1164	Exodeoxyribonuclease VII large subunit (EC 3.1.11.6)	DNA repair, bacterial; <br>Purine salvage cluster
fig|6666666.23931.peg.250	CDS	gi|118474057|ref|NC_008599.1|	229691	228975	-2	-	717	Ubiquinone/menaquinone biosynthesis methyltransferase UbiE (EC 2.1.1.-) @ 2-heptaprenyl-1,4-naphthoquinone methyltransferase (EC 2.1.1.163)	Menaquinone and Phylloquinone Biosynthesis; <br>Menaquinone and Phylloquinone Biosynthesis
fig|6666666.23931.peg.251	CDS	gi|118474057|ref|NC_008599.1|	231080	229692	-2	-	1389	FIG00469432: hypothetical protein	- none -
fig|6666666.23931.peg.252	CDS	gi|118474057|ref|NC_008599.1|	232533	231256	-3	-	1278	hypothetical protein	- none -
fig|6666666.23931.peg.253	CDS	gi|118474057|ref|NC_008599.1|	232870	233853	1	+	984	Predicted membrane fusion protein (MFP) component of efflux pump, membrane anchor protein YbhG	ATP-dependent efflux pump transporter Ybh
fig|6666666.23931.peg.254	CDS	gi|118474057|ref|NC_008599.1|	233837	235492	2	+	1656	ABC transporter multidrug efflux pump, fused ATP-binding domains	ATP-dependent efflux pump transporter Ybh
fig|6666666.23931.peg.255	CDS	gi|118474057|ref|NC_008599.1|	235482	236555	3	+	1074	ABC transport system, permease component YbhR	ATP-dependent efflux pump transporter Ybh
fig|6666666.23931.peg.256	CDS	gi|118474057|ref|NC_008599.1|	236552	237610	2	+	1059	ABC transport system, permease component YbhR	ATP-dependent efflux pump transporter Ybh
fig|6666666.23931.peg.257	CDS	gi|118474057|ref|NC_008599.1|	238045	237629	-1	-	417	Peroxide stress regulator; Ferric uptake regulation protein; Fe2+/Zn2+ uptake regulation proteins	Oxidative stress; <br>Oxidative stress; <br>Oxidative stress
fig|6666666.23931.peg.258	CDS	gi|118474057|ref|NC_008599.1|	239930	238128	-2	-	1803	1-deoxy-D-xylulose 5-phosphate synthase (EC 2.2.1.7)	Isoprenoid Biosynthesis; <br>Nonmevalonate Branch of Isoprenoid Biosynthesis; <br>Pyridoxin (Vitamin B6) Biosynthesis; <br>Thiamin biosynthesis
fig|6666666.23931.peg.259	CDS	gi|118474057|ref|NC_008599.1|	240731	239934	-2	-	798	Flagellar assembly protein FliH	Flagellum
fig|6666666.23931.peg.260	CDS	gi|118474057|ref|NC_008599.1|	241756	240728	-1	-	1029	Flagellar motor switch protein FliG	Bacterial Chemotaxis; <br>Flagellum
fig|6666666.23931.peg.261	CDS	gi|118474057|ref|NC_008599.1|	243462	241756	-3	-	1707	Flagellar M-ring protein FliF	Flagellum
fig|6666666.23931.peg.262	CDS	gi|118474057|ref|NC_008599.1|	244569	243469	-3	-	1101	Biosynthetic Aromatic amino acid aminotransferase beta (EC 2.6.1.57) @ Histidinol-phosphate aminotransferase (EC 2.6.1.9)	Histidine Biosynthesis; <br>Phenylalanine and Tyrosine Branches from Chorismate
fig|6666666.23931.peg.263	CDS	gi|118474057|ref|NC_008599.1|	245648	244572	-2	-	1077	Chorismate mutase I (EC 5.4.99.5) / Prephenate dehydratase (EC 4.2.1.51)	Chorismate Synthesis; <br>Chorismate Synthesis; <br>Phenylalanine and Tyrosine Branches from Chorismate; <br>Phenylalanine and Tyrosine Branches from Chorismate
fig|6666666.23931.peg.264	CDS	gi|118474057|ref|NC_008599.1|	246414	245635	-3	-	780	NagD, Predicted sugar phosphatases of the HAD superfamily	- none -
fig|6666666.23931.peg.265	CDS	gi|118474057|ref|NC_008599.1|	247625	246414	-2	-	1212	Diaminopimelate decarboxylase (EC 4.1.1.20)	Lysine Biosynthesis DAP Pathway; <br>Lysine Biosynthesis DAP Pathway, GJO scratch
fig|6666666.23931.peg.266	CDS	gi|118474057|ref|NC_008599.1|	248899	247838	-1	-	1062	Permease YjgP/YjgQ	- none -
fig|6666666.23931.peg.267	CDS	gi|118474057|ref|NC_008599.1|	249015	249662	3	+	648	UPF0043 membrane protein YdjX	- none -
fig|6666666.23931.peg.268	CDS	gi|118474057|ref|NC_008599.1|	249711	250325	3	+	615	Nucleoside 5-triphosphatase RdgB (dHAPTP, dITP, XTP-specific) (EC 3.6.1.15)	Heat shock dnaK gene cluster extended; <br>Housecleaning nucleoside triphosphate pyrophosphatases
fig|6666666.23931.peg.269	CDS	gi|118474057|ref|NC_008599.1|	250610	251488	2	+	879	TonB-dependent receptor	Ton and Tol transport systems
fig|6666666.23931.peg.270	CDS	gi|118474057|ref|NC_008599.1|	251508	252665	3	+	1158	TonB-dependent receptor	Ton and Tol transport systems
fig|6666666.23931.peg.271	CDS	gi|118474057|ref|NC_008599.1|	252665	253612	2	+	948	LUCIFERASE-ALPHA SUBUNIT	- none -
fig|6666666.23931.peg.272	CDS	gi|118474057|ref|NC_008599.1|	253605	254618	3	+	1014	Periplasmic binding protein	- none -
fig|6666666.23931.peg.273	CDS	gi|118474057|ref|NC_008599.1|	254605	255585	1	+	981	Iron(III) dicitrate transport system permease protein FecD (TC 3.A.1.14.1)	- none -
fig|6666666.23931.peg.274	CDS	gi|118474057|ref|NC_008599.1|	255582	256310	3	+	729	Iron(III) ABC transporter, ATP-binding protein	- none -
fig|6666666.23931.peg.275	CDS	gi|118474057|ref|NC_008599.1|	256307	257098	2	+	792	Orf2	- none -
fig|6666666.23931.peg.276	CDS	gi|118474057|ref|NC_008599.1|	257109	257537	3	+	429	Ferric siderophore transport system, biopolymer transport protein ExbB	Ton and Tol transport systems
fig|6666666.23931.peg.277	CDS	gi|118474057|ref|NC_008599.1|	257534	257914	2	+	381	Biopolymer transport protein ExbD/TolR	Ton and Tol transport systems
fig|6666666.23931.peg.278	CDS	gi|118474057|ref|NC_008599.1|	257880	258674	3	+	795	Ferric siderophore transport system, periplasmic binding protein TonB	Ton and Tol transport systems
fig|6666666.23931.peg.279	CDS	gi|118474057|ref|NC_008599.1|	258856	260070	1	+	1215	Carboxynorspermidine dehydrogenase, putative (EC 1.1.1.-)	Polyamine Metabolism
fig|6666666.23931.peg.280	CDS	gi|118474057|ref|NC_008599.1|	260067	260327	3	+	261	hypothetical protein	- none -
fig|6666666.23931.peg.281	CDS	gi|118474057|ref|NC_008599.1|	260388	260588	3	+	201	LSU ribosomal protein L31p	Ribosome LSU bacterial
fig|6666666.23931.peg.282	CDS	gi|118474057|ref|NC_008599.1|	260593	261408	1	+	816	rRNA small subunit methyltransferase I	16S rRNA modification within P site of ribosome; <br>CBSS-160492.1.peg.550; <br>Heat shock dnaK gene cluster extended
fig|6666666.23931.peg.283	CDS	gi|118474057|ref|NC_008599.1|	261445	262125	1	+	681	23S rRNA (guanosine-2&#39;-O-) -methyltransferase rlmB (EC 2.1.1.-)	RNA methylation
fig|6666666.23931.peg.284	CDS	gi|118474057|ref|NC_008599.1|	262118	263044	2	+	927	membrane protein	- none -
fig|6666666.23931.peg.285	CDS	gi|118474057|ref|NC_008599.1|	263038	263856	1	+	819	Putative periplasmic protein	- none -
fig|6666666.23931.peg.286	CDS	gi|118474057|ref|NC_008599.1|	263866	265074	1	+	1209	Aspartate aminotransferase (EC 2.6.1.1)	Glutamine, Glutamate, Aspartate and Asparagine Biosynthesis; <br>Threonine and Homoserine Biosynthesis
fig|6666666.23931.peg.287	CDS	gi|118474057|ref|NC_008599.1|	265071	266339	3	+	1269	Homoserine dehydrogenase (EC 1.1.1.3)	Methionine Biosynthesis; <br>Threonine and Homoserine Biosynthesis
fig|6666666.23931.peg.288	CDS	gi|118474057|ref|NC_008599.1|	266341	266679	1	+	339	Predicted endonuclease distantly related to archaeal Holliday junction resolvase	CBSS-160492.1.peg.550
fig|6666666.23931.peg.289	CDS	gi|118474057|ref|NC_008599.1|	266752	267066	1	+	315	Thioredoxin	- none -
fig|6666666.23931.peg.290	CDS	gi|118474057|ref|NC_008599.1|	267184	268128	1	+	945	Thioredoxin reductase (EC 1.8.1.9)	Thioredoxin-disulfide reductase; <br>pyrimidine conversions
fig|6666666.23931.peg.291	CDS	gi|118474057|ref|NC_008599.1|	268220	268999	2	+	780	IncF plasmid conjugative transfer surface exclusion protein TraT	- none -
fig|6666666.23931.peg.292	CDS	gi|118474057|ref|NC_008599.1|	269194	269958	1	+	765	Dihydrodipicolinate reductase (EC 1.3.1.26)	Lysine Biosynthesis DAP Pathway; <br>Lysine Biosynthesis DAP Pathway, GJO scratch
fig|6666666.23931.peg.293	CDS	gi|118474057|ref|NC_008599.1|	269960	271300	2	+	1341	Amidophosphoribosyltransferase (EC 2.4.2.14)	Colicin V and Bacteriocin Production Cluster; <br>De Novo Purine Biosynthesis
fig|6666666.23931.peg.294	CDS	gi|118474057|ref|NC_008599.1|	271892	271359	-2	-	534	membrane protein	- none -
fig|6666666.23931.peg.295	CDS	gi|118474057|ref|NC_008599.1|	272425	271892	-1	-	534	membrane protein	- none -
fig|6666666.23931.peg.296	CDS	gi|118474057|ref|NC_008599.1|	273140	272409	-2	-	732	Phosphoribosyl-AMP cyclohydrolase (EC 3.5.4.19) / Phosphoribosyl-ATP pyrophosphatase (EC 3.6.1.31)	Histidine Biosynthesis; <br>Histidine Biosynthesis; <br>Riboflavin synthesis cluster
fig|6666666.23931.peg.297	CDS	gi|118474057|ref|NC_008599.1|	274244	273150	-2	-	1095	Membrane protease family protein HP0248	- none -
fig|6666666.23931.peg.298	CDS	gi|118474057|ref|NC_008599.1|	275185	274262	-1	-	924	Branched-chain amino acid aminotransferase (EC 2.6.1.42)	Alanine biosynthesis; <br>Branched-Chain Amino Acid Biosynthesis; <br>Leucine Biosynthesis; <br>Pyruvate Alanine Serine Interconversions
fig|6666666.23931.peg.299	CDS	gi|118474057|ref|NC_008599.1|	275528	275268	-2	-	261	Helix-turn-helix domain protein	- none -
fig|6666666.23931.peg.300	CDS	gi|118474057|ref|NC_008599.1|	275883	276281	3	+	399	hypothetical protein	- none -
fig|6666666.23931.peg.301	CDS	gi|118474057|ref|NC_008599.1|	276283	276510	1	+	228	hypothetical protein	- none -
fig|6666666.23931.peg.302	CDS	gi|118474057|ref|NC_008599.1|	276512	277018	2	+	507	hypothetical protein	- none -
fig|6666666.23931.peg.303	CDS	gi|118474057|ref|NC_008599.1|	277158	277358	3	+	201	hypothetical protein	- none -
fig|6666666.23931.peg.304	CDS	gi|118474057|ref|NC_008599.1|	277359	277919	3	+	561	Thiol peroxidase, Bcp-type (EC 1.11.1.15)	Thioredoxin-disulfide reductase
fig|6666666.23931.peg.305	CDS	gi|118474057|ref|NC_008599.1|	281064	277996	-3	-	3069	putative exported protein	- none -
fig|6666666.23931.peg.306	CDS	gi|118474057|ref|NC_008599.1|	281169	282236	3	+	1068	FIG053235: Diacylglucosamine hydrolase like	Llipid A biosynthesis cluster
fig|6666666.23931.peg.307	CDS	gi|118474057|ref|NC_008599.1|	282884	283330	2	+	447	(3R)-hydroxymyristoyl-[acyl carrier protein] dehydratase (EC 4.2.1.-)	Fatty Acid Biosynthesis FASII; <br>Llipid A biosynthesis cluster
fig|6666666.23931.peg.308	CDS	gi|118474057|ref|NC_008599.1|	283340	284125	2	+	786	Acyl-[acyl-carrier-protein]--UDP-N-acetylglucosamine O-acyltransferase (EC 2.3.1.129)	KDO2-Lipid A biosynthesis; <br>Llipid A biosynthesis cluster
fig|6666666.23931.peg.309	CDS	gi|118474057|ref|NC_008599.1|	284125	285345	1	+	1221	ATP-dependent Clp protease ATP-binding subunit ClpX	Proteasome bacterial; <br>Proteolysis in bacteria, ATP-dependent
fig|6666666.23931.peg.310	CDS	gi|118474057|ref|NC_008599.1|	285359	286396	2	+	1038	Rod shape-determining protein MreB	Bacterial Cell Division; <br>Bacterial Cytoskeleton
fig|6666666.23931.peg.311	CDS	gi|118474057|ref|NC_008599.1|	286434	287138	3	+	705	Rod shape-determining protein MreC	Bacterial Cell Division; <br>Bacterial Cytoskeleton
fig|6666666.23931.peg.312	CDS	gi|118474057|ref|NC_008599.1|	287138	290392	2	+	3255	Carbamoyl-phosphate synthase large chain (EC 6.3.5.5)	De Novo Pyrimidine Synthesis; <br>Macromolecular synthesis operon
fig|6666666.23931.peg.313	CDS	gi|118474057|ref|NC_008599.1|	290389	291228	1	+	840	Molybdenum transport system protein ModD	Molybdenum cofactor biosynthesis
fig|6666666.23931.peg.314	CDS	gi|118474057|ref|NC_008599.1|	291225	291647	3	+	423	TsaC protein (YrdC domain) required for threonylcarbamoyladenosine t(6)A37 modification in tRNA	- none -
fig|6666666.23931.peg.315	CDS	gi|118474057|ref|NC_008599.1|	291749	293047	2	+	1299	Putative MCP-type signal transduction protein	- none -
fig|6666666.23931.peg.316	CDS	gi|118474057|ref|NC_008599.1|	293958	293074	-3	-	885	hypothetical protein	- none -
fig|6666666.23931.peg.317	CDS	gi|118474057|ref|NC_008599.1|	294598	293951	-1	-	648	MoeB/thiF family protein	- none -
fig|6666666.23931.peg.318	CDS	gi|118474057|ref|NC_008599.1|	295371	294601	-3	-	771	5-nucleotidase SurE (EC 3.1.3.5)	Housecleaning nucleoside triphosphate pyrophosphatases; <br>Stationary phase repair cluster
fig|6666666.23931.peg.319	CDS	gi|118474057|ref|NC_008599.1|	295450	296481	1	+	1032	Lipid-A-disaccharide synthase (EC 2.4.1.182)	KDO2-Lipid A biosynthesis; <br>Llipid A biosynthesis cluster
fig|6666666.23931.peg.320	CDS	gi|118474057|ref|NC_008599.1|	296518	297003	1	+	486	Transcription elongation factor GreA	Transcription factors bacterial
fig|6666666.23931.peg.321	CDS	gi|118474057|ref|NC_008599.1|	297012	298040	3	+	1029	N-acetyl-gamma-glutamyl-phosphate reductase (EC 1.2.1.38)	Arginine Biosynthesis -- gjo; <br>Arginine Biosynthesis extended
fig|6666666.23931.peg.322	CDS	gi|118474057|ref|NC_008599.1|	298037	298756	2	+	720	FIG022708: hypothetical protein	- none -
fig|6666666.23931.peg.323	CDS	gi|118474057|ref|NC_008599.1|	298749	299705	3	+	957	Chemotaxis protein CheV (EC 2.7.3.-)	Bacterial Chemotaxis; <br>Flagellar motility
fig|6666666.23931.peg.324	CDS	gi|118474057|ref|NC_008599.1|	299716	302028	1	+	2313	Signal transduction histidine kinase CheA (EC 2.7.3.-)	Bacterial Chemotaxis; <br>Flagellar motility; <br>Two-component regulatory systems in Campylobacter
fig|6666666.23931.peg.325	CDS	gi|118474057|ref|NC_008599.1|	302038	302535	1	+	498	Positive regulator of CheA protein activity (CheW)	Bacterial Chemotaxis; <br>Two-component regulatory systems in Campylobacter
fig|6666666.23931.peg.326	CDS	gi|118474057|ref|NC_008599.1|	302544	303167	3	+	624	Phosphoserine phosphatase (EC 3.1.3.3)	Glycine and Serine Utilization; <br>Serine Biosynthesis
fig|6666666.23931.peg.327	CDS	gi|118474057|ref|NC_008599.1|	303180	304175	3	+	996	Transaldolase (EC 2.2.1.2)	Pentose phosphate pathway
fig|6666666.23931.peg.328	CDS	gi|118474057|ref|NC_008599.1|	304185	305381	3	+	1197	Twitching motility protein PilT	- none -
fig|6666666.23931.peg.329	CDS	gi|118474057|ref|NC_008599.1|	305442	305978	3	+	537	LSU ribosomal protein L25p	Ribosome LSU bacterial
fig|6666666.23931.peg.330	CDS	gi|118474057|ref|NC_008599.1|	305978	306523	2	+	546	Peptidyl-tRNA hydrolase (EC 3.1.1.29)	Cell division-ribosomal stress proteins cluster; <br>Sporulation-associated proteins with broader functions; <br>Translation termination factors bacterial
fig|6666666.23931.peg.331	CDS	gi|118474057|ref|NC_008599.1|	306597	307730	3	+	1134	Carboxynorspermidine decarboxylase	- none -
fig|6666666.23931.peg.332	CDS	gi|118474057|ref|NC_008599.1|	307814	308413	2	+	600	Hypothetical protein Cj1505c	- none -
fig|6666666.23931.peg.333	CDS	gi|118474057|ref|NC_008599.1|	308394	309425	3	+	1032	Selenide,water dikinase (EC 2.7.9.3) @ selenocysteine-containing	Selenocysteine metabolism; <br>tRNA modification Bacteria
fig|6666666.23931.peg.334	CDS	gi|118474057|ref|NC_008599.1|	308472	309425	3	+	954	Selenide,water dikinase (EC 2.7.9.3) @ selenocysteine-containing	Selenocysteine metabolism; <br>Selenocysteine metabolism; <br>tRNA modification Bacteria
fig|6666666.23931.peg.335	CDS	gi|118474057|ref|NC_008599.1|	309435	310061	3	+	627	Oxygen-insensitive NAD(P)H nitroreductase (EC 1.-.-.-) / Dihydropteridine reductase (EC 1.5.1.34)	- none -
fig|6666666.23931.peg.336	CDS	gi|118474057|ref|NC_008599.1|	310072	311145	1	+	1074	Flagellar biosynthesis protein FlhB	Flagellar motility; <br>Flagellum
fig|6666666.23931.peg.337	CDS	gi|118474057|ref|NC_008599.1|	312363	311191	-3	-	1173	Na+/H+ antiporter NhaA type	NhaA, NhaD and Sodium-dependent phosphate transporters
fig|6666666.23931.peg.338	CDS	gi|118474057|ref|NC_008599.1|	315548	312717	-2	-	2832	Excinuclease ABC subunit A	DNA repair, UvrABC system
fig|6666666.23931.peg.339	CDS	gi|118474057|ref|NC_008599.1|	315552	315668	3	+	117	hypothetical protein	- none -
fig|6666666.23931.peg.340	CDS	gi|118474057|ref|NC_008599.1|	315785	317443	2	+	1659	sodium-dependent transporter (huNaDC-1)	- none -
fig|6666666.23931.peg.341	CDS	gi|118474057|ref|NC_008599.1|	318209	317466	-2	-	744	membrane protein	- none -
fig|6666666.23931.peg.342	CDS	gi|118474057|ref|NC_008599.1|	318959	318231	-2	-	729	membrane protein	- none -
fig|6666666.23931.peg.343	CDS	gi|118474057|ref|NC_008599.1|	319021	319527	1	+	507	putative inner membrane or exported protein	- none -
fig|6666666.23931.peg.344	CDS	gi|118474057|ref|NC_008599.1|	319719	320978	3	+	1260	Anthranilate synthase, aminase component (EC 4.1.3.27)	Chorismate: Intermediate for synthesis of Tryptophan, PAPA antibiotics, PABA, 3-hydroxyanthranilate and more.; <br>Tryptophan synthesis
fig|6666666.23931.peg.345	CDS	gi|118474057|ref|NC_008599.1|	320975	322570	2	+	1596	Anthranilate synthase, amidotransferase component (EC 4.1.3.27) / Anthranilate phosphoribosyltransferase (EC 2.4.2.18)	Auxin biosynthesis; <br>Chorismate: Intermediate for synthesis of Tryptophan, PAPA antibiotics, PABA, 3-hydroxyanthranilate and more.; <br>Chorismate: Intermediate for synthesis of Tryptophan, PAPA antibiotics, PABA, 3-hydroxyanthranilate and more.; <br>Tryptophan synthesis; <br>Tryptophan synthesis
fig|6666666.23931.peg.346	CDS	gi|118474057|ref|NC_008599.1|	322567	323172	1	+	606	Phosphoribosylanthranilate isomerase (EC 5.3.1.24)	Auxin biosynthesis; <br>Chorismate: Intermediate for synthesis of Tryptophan, PAPA antibiotics, PABA, 3-hydroxyanthranilate and more.; <br>Tryptophan synthesis
fig|6666666.23931.peg.347	CDS	gi|118474057|ref|NC_008599.1|	323169	324350	3	+	1182	Tryptophan synthase beta chain (EC 4.2.1.20)	Auxin biosynthesis; <br>Chorismate: Intermediate for synthesis of Tryptophan, PAPA antibiotics, PABA, 3-hydroxyanthranilate and more.; <br>Tryptophan synthesis
fig|6666666.23931.peg.348	CDS	gi|118474057|ref|NC_008599.1|	324343	325092	1	+	750	Tryptophan synthase alpha chain (EC 4.2.1.20)	Auxin biosynthesis; <br>Chorismate: Intermediate for synthesis of Tryptophan, PAPA antibiotics, PABA, 3-hydroxyanthranilate and more.; <br>Tryptophan synthesis
fig|6666666.23931.peg.349	CDS	gi|118474057|ref|NC_008599.1|	325241	325660	2	+	420	Putative uncharacterized protein FIG019238	- none -
fig|6666666.23931.peg.350	CDS	gi|118474057|ref|NC_008599.1|	325657	325962	1	+	306	Flagellar motor switch protein FliN	Bacterial Chemotaxis; <br>Flagellar motility; <br>Flagellum
fig|6666666.23931.peg.351	CDS	gi|118474057|ref|NC_008599.1|	325959	326906	3	+	948	Probable transmembrane protein Cj0352	- none -
fig|6666666.23931.peg.352	CDS	gi|118474057|ref|NC_008599.1|	327515	326946	-2	-	570	hypothetical protein	- none -
fig|6666666.23931.peg.353	CDS	gi|118474057|ref|NC_008599.1|	328206	327541	-3	-	666	Molybdenum transport system permease protein ModB (TC 3.A.1.8.1)	Molybdenum cofactor biosynthesis
fig|6666666.23931.peg.354	CDS	gi|118474057|ref|NC_008599.1|	329054	328203	-2	-	852	Molybdenum transport ATP-binding protein ModC (TC 3.A.1.8.1)	Molybdenum cofactor biosynthesis
fig|6666666.23931.peg.355	CDS	gi|118474057|ref|NC_008599.1|	329425	329051	-1	-	375	FIG00469513: hypothetical protein	- none -
fig|6666666.23931.peg.356	CDS	gi|118474057|ref|NC_008599.1|	330165	329425	-3	-	741	Molybdenum ABC transporter, periplasmic molybdenum-binding protein ModA (TC 3.A.1.8.1)	Molybdenum cofactor biosynthesis
fig|6666666.23931.peg.357	CDS	gi|118474057|ref|NC_008599.1|	331100	330309	-2	-	792	DNA-binding domain of ModE / Molybdate-binding domain of ModE	Molybdenum cofactor biosynthesis; <br>Molybdenum cofactor biosynthesis
fig|6666666.23931.peg.358	CDS	gi|118474057|ref|NC_008599.1|	331264	331977	1	+	714	putative periplasmic protein (vacJ homolog)	- none -
fig|6666666.23931.peg.359	CDS	gi|118474057|ref|NC_008599.1|	331980	332579	3	+	600	Putative periplasmic protein	- none -
fig|6666666.23931.peg.360	CDS	gi|118474057|ref|NC_008599.1|	332579	335044	2	+	2466	membrane protein	- none -
fig|6666666.23931.peg.361	CDS	gi|118474057|ref|NC_008599.1|	335523	335017	-3	-	507	Osmotically inducible protein Y precursor	- none -
fig|6666666.23931.peg.362	CDS	gi|118474057|ref|NC_008599.1|	335852	339979	2	+	4128	diguanylate cyclase/phosphodiesterase (GGDEF & EAL domains) with PAS/PAC sensor(s)	- none -
fig|6666666.23931.peg.363	CDS	gi|118474057|ref|NC_008599.1|	339982	340833	1	+	852	ATP phosphoribosyltransferase regulatory subunit, divergent variant (EC 2.4.2.17)	Histidine Biosynthesis
fig|6666666.23931.peg.364	CDS	gi|118474057|ref|NC_008599.1|	340844	342094	2	+	1251	Adenylosuccinate synthetase (EC 6.3.4.4)	Purine conversions
fig|6666666.23931.peg.365	CDS	gi|118474057|ref|NC_008599.1|	342091	342516	1	+	426	FIG00469556: hypothetical protein	- none -
fig|6666666.23931.peg.366	CDS	gi|118474057|ref|NC_008599.1|	342513	343046	3	+	534	Putative periplasmic protein	- none -
fig|6666666.23931.peg.367	CDS	gi|118474057|ref|NC_008599.1|	343173	343724	3	+	552	Hypothetical protein probably associated with Carbamoyl-phosphate synthase	CBSS-306254.1.peg.1508
fig|6666666.23931.peg.368	CDS	gi|118474057|ref|NC_008599.1|	343724	344842	2	+	1119	Carbamoyl-phosphate synthase small chain (EC 6.3.5.5)	CBSS-306254.1.peg.1508; <br>De Novo Pyrimidine Synthesis; <br>Macromolecular synthesis operon
fig|6666666.23931.peg.369	CDS	gi|118474057|ref|NC_008599.1|	344842	345507	1	+	666	Heavy-metal-associated domain (N-terminus) and membrane-bounded cytochrome biogenesis cycZ-like domain, possible membrane copper tolerance protein	- none -
fig|6666666.23931.peg.370	CDS	gi|118474057|ref|NC_008599.1|	345504	346742	3	+	1239	Putative two-component sensor histidine kinase	Two-component regulatory systems in Campylobacter
fig|6666666.23931.peg.371	CDS	gi|118474057|ref|NC_008599.1|	346735	347415	1	+	681	Putative two-component response regulator	Two-component regulatory systems in Campylobacter
fig|6666666.23931.peg.372	CDS	gi|118474057|ref|NC_008599.1|	347626	349041	1	+	1416	Cytochrome c oxidase subunit CcoN (EC 1.9.3.1)	Terminal cytochrome C oxidases
fig|6666666.23931.peg.373	CDS	gi|118474057|ref|NC_008599.1|	349052	349717	2	+	666	Cytochrome c oxidase subunit CcoO (EC 1.9.3.1)	Terminal cytochrome C oxidases
fig|6666666.23931.peg.374	CDS	gi|118474057|ref|NC_008599.1|	349728	349958	3	+	231	Cytochrome c oxidase subunit CcoQ (EC 1.9.3.1)	Terminal cytochrome C oxidases
fig|6666666.23931.peg.375	CDS	gi|118474057|ref|NC_008599.1|	349955	350818	2	+	864	Cytochrome c oxidase subunit CcoP (EC 1.9.3.1)	Terminal cytochrome C oxidases
fig|6666666.23931.peg.376	CDS	gi|118474057|ref|NC_008599.1|	350820	351038	3	+	219	Putative periplasmic protein	- none -
fig|6666666.23931.peg.377	CDS	gi|118474057|ref|NC_008599.1|	351154	351738	1	+	585	membrane protein	- none -
fig|6666666.23931.peg.378	CDS	gi|118474057|ref|NC_008599.1|	351742	352275	1	+	534	Putative lipoprotein	- none -
fig|6666666.23931.peg.379	CDS	gi|118474057|ref|NC_008599.1|	352256	354616	2	+	2361	FIG00388203: hypothetical protein	- none -
fig|6666666.23931.peg.380	CDS	gi|118474057|ref|NC_008599.1|	354613	357378	1	+	2766	Helicase	- none -
fig|6666666.23931.peg.381	CDS	gi|118474057|ref|NC_008599.1|	357457	357882	1	+	426	LSU ribosomal protein L13p (L13Ae)	Ribosome LSU bacterial
fig|6666666.23931.peg.382	CDS	gi|118474057|ref|NC_008599.1|	357885	358274	3	+	390	SSU ribosomal protein S9p (S16e)	Ribosome SSU bacterial
fig|6666666.23931.peg.383	CDS	gi|118474057|ref|NC_008599.1|	358574	359611	2	+	1038	Outer membrane fibronectin-binding protein	Adhesion of Campylobacter
fig|6666666.23931.peg.384	CDS	gi|118474057|ref|NC_008599.1|	359617	360441	1	+	825	Potassium efflux system KefA protein / Small-conductance mechanosensitive channel	Potassium homeostasis
fig|6666666.23931.peg.385	CDS	gi|118474057|ref|NC_008599.1|	360450	361100	3	+	651	Phosphoglycolate phosphatase (EC 3.1.3.18)	2-phosphoglycolate salvage; <br>Glycolate, glyoxylate interconversions
fig|6666666.23931.peg.386	CDS	gi|118474057|ref|NC_008599.1|	361290	364844	3	+	3555	Pyruvate-flavodoxin oxidoreductase (EC 1.2.7.-)	Methionine Degradation; <br>Pyruvate:ferredoxin oxidoreductase
fig|6666666.23931.peg.387	CDS	gi|118474057|ref|NC_008599.1|	364956	365516	3	+	561	hypothetical protein	- none -
fig|6666666.23931.peg.388	CDS	gi|118474057|ref|NC_008599.1|	365543	366154	2	+	612	hypothetical protein	- none -
fig|6666666.23931.peg.389	CDS	gi|118474057|ref|NC_008599.1|	366141	366569	3	+	429	hypothetical protein	- none -
fig|6666666.23931.peg.390	CDS	gi|118474057|ref|NC_008599.1|	366787	368007	1	+	1221	Major outer membrane protein	- none -
fig|6666666.23931.peg.391	CDS	gi|118474057|ref|NC_008599.1|	368284	369504	1	+	1221	Major outer membrane protein	- none -
fig|6666666.23931.peg.392	CDS	gi|118474057|ref|NC_008599.1|	369628	370197	1	+	570	Putative cytochrome C	- none -
fig|6666666.23931.peg.393	CDS	gi|118474057|ref|NC_008599.1|	370342	371460	1	+	1119	Branched-chain amino acid ABC transporter, amino acid-binding protein (TC 3.A.1.4.1)	ABC transporter branched-chain amino acid (TC 3.A.1.4.1)
fig|6666666.23931.peg.394	CDS	gi|118474057|ref|NC_008599.1|	371735	372631	2	+	897	High-affinity branched-chain amino acid transport system permease protein LivH (TC 3.A.1.4.1)	ABC transporter branched-chain amino acid (TC 3.A.1.4.1)
fig|6666666.23931.peg.395	CDS	gi|118474057|ref|NC_008599.1|	372634	373689	1	+	1056	Branched-chain amino acid transport system permease protein LivM (TC 3.A.1.4.1)	ABC transporter branched-chain amino acid (TC 3.A.1.4.1)
fig|6666666.23931.peg.396	CDS	gi|118474057|ref|NC_008599.1|	373686	374450	3	+	765	Branched-chain amino acid transport ATP-binding protein LivG (TC 3.A.1.4.1)	ABC transporter branched-chain amino acid (TC 3.A.1.4.1)
fig|6666666.23931.peg.397	CDS	gi|118474057|ref|NC_008599.1|	374447	375142	2	+	696	Branched-chain amino acid transport ATP-binding protein LivF (TC 3.A.1.4.1)	ABC transporter branched-chain amino acid (TC 3.A.1.4.1)
fig|6666666.23931.peg.398	CDS	gi|118474057|ref|NC_008599.1|	375213	378287	3	+	3075	Putative cytochrome C-type biogenesis protein	Biogenesis of c-type cytochromes
fig|6666666.23931.peg.399	CDS	gi|118474057|ref|NC_008599.1|	378354	378794	3	+	441	membrane protein	- none -
fig|6666666.23931.peg.400	CDS	gi|118474057|ref|NC_008599.1|	379236	378784	-3	-	453	Phosphatidylglycerophosphatase A (EC 3.1.3.27)	Glycerolipid and Glycerophospholipid Metabolism in Bacteria; <br>Riboflavin synthesis cluster
fig|6666666.23931.peg.401	CDS	gi|118474057|ref|NC_008599.1|	380435	379257	-2	-	1179	Sulfate adenylyltransferase, dissimilatory-type (EC 2.7.7.4)	- none -
fig|6666666.23931.peg.402	CDS	gi|118474057|ref|NC_008599.1|	381303	380413	-3	-	891	Possible two-component regulator	- none -
fig|6666666.23931.peg.403	CDS	gi|118474057|ref|NC_008599.1|	382418	381300	-2	-	1119	2-C-methyl-D-erythritol 4-phosphate cytidylyltransferase (EC 2.7.7.60) / 2-C-methyl-D-erythritol 2,4-cyclodiphosphate synthase (EC 4.6.1.12)	Isoprenoid Biosynthesis; <br>Isoprenoid Biosynthesis; <br>Nonmevalonate Branch of Isoprenoid Biosynthesis; <br>Nonmevalonate Branch of Isoprenoid Biosynthesis; <br>Stationary phase repair cluster; <br>Stationary phase repair cluster
fig|6666666.23931.peg.404	CDS	gi|118474057|ref|NC_008599.1|	382570	383922	1	+	1353	Thiamin biosynthesis protein ThiC	Thiamin biosynthesis
fig|6666666.23931.peg.405	CDS	gi|118474057|ref|NC_008599.1|	383919	384995	3	+	1077	putative ATP/GTP-binding protein (mrp protein homolog)	- none -
fig|6666666.23931.peg.406	CDS	gi|118474057|ref|NC_008599.1|	385216	386406	1	+	1191	2,3,4,5-tetrahydropyridine-2,6-dicarboxylate N-succinyltransferase (EC 2.3.1.117)	Lysine Biosynthesis DAP Pathway; <br>Lysine Biosynthesis DAP Pathway, GJO scratch
fig|6666666.23931.peg.407	CDS	gi|118474057|ref|NC_008599.1|	386422	388002	1	+	1581	ABC transporter ATP-binding protein	- none -
fig|6666666.23931.peg.408	CDS	gi|118474057|ref|NC_008599.1|	388816	388097	-1	-	720	Succinate dehydrogenase iron-sulfur protein (EC 1.3.99.1)	5-FCL-like protein; <br>Succinate dehydrogenase; <br>TCA Cycle
fig|6666666.23931.peg.409	CDS	gi|118474057|ref|NC_008599.1|	390797	388809	-2	-	1989	Succinate dehydrogenase flavoprotein subunit (EC 1.3.99.1)	Succinate dehydrogenase; <br>TCA Cycle
fig|6666666.23931.peg.410	CDS	gi|118474057|ref|NC_008599.1|	391570	390794	-1	-	777	Fumarate reductase cytochrome b subunit	Succinate dehydrogenase
fig|6666666.23931.peg.411	CDS	gi|118474057|ref|NC_008599.1|	392661	391831	-3	-	831	Prolipoprotein diacylglyceryl transferase (EC 2.4.99.-)	Lipoprotein Biosynthesis
fig|6666666.23931.peg.412	CDS	gi|118474057|ref|NC_008599.1|	393205	392654	-1	-	552	hypothetical protein	- none -
fig|6666666.23931.peg.413	CDS	gi|118474057|ref|NC_008599.1|	394405	393263	-1	-	1143	DNA polymerase IV (EC 2.7.7.7)	DNA repair, bacterial
fig|6666666.23931.peg.414	CDS	gi|118474057|ref|NC_008599.1|	396567	394408	-3	-	2160	Lead, cadmium, zinc and mercury transporting ATPase (EC 3.6.3.3) (EC 3.6.3.5); Copper-translocating P-type ATPase (EC 3.6.3.4)	Copper homeostasis
fig|6666666.23931.peg.415	CDS	gi|118474057|ref|NC_008599.1|	396779	396576	-2	-	204	FIG00471392: hypothetical protein	- none -
fig|6666666.23931.peg.416	CDS	gi|118474057|ref|NC_008599.1|	397333	396776	-1	-	558	Histone acetyltransferase HPA2 and related acetyltransferases	- none -
fig|6666666.23931.peg.417	CDS	gi|118474057|ref|NC_008599.1|	397626	398867	3	+	1242	Serine transporter	Glycine and Serine Utilization; <br>Pyruvate Alanine Serine Interconversions
fig|6666666.23931.peg.418	CDS	gi|118474057|ref|NC_008599.1|	398919	399626	3	+	708	FIG000859: hypothetical protein YebC	Riboflavin, FMN and FAD metabolism in plants; <br>RuvABC plus a hypothetical
fig|6666666.23931.peg.419	CDS	gi|118474057|ref|NC_008599.1|	399652	400143	1	+	492	Peptidyl-prolyl cis-trans isomerase (EC 5.2.1.8)	Peptidyl-prolyl cis-trans isomerase containing cluster; <br>Queuosine-Archaeosine Biosynthesis
fig|6666666.23931.peg.420	CDS	gi|118474057|ref|NC_008599.1|	400347	401660	3	+	1314	Putative C4-dicarboxylate transport protein	- none -
fig|6666666.23931.peg.421	CDS	gi|118474057|ref|NC_008599.1|	401804	403117	2	+	1314	Putative C4-dicarboxylate transport protein	- none -
fig|6666666.23931.peg.422	CDS	gi|118474057|ref|NC_008599.1|	403784	403179	-2	-	606	transcriptional regulator, Crp/Fnr family	Oxidative stress
fig|6666666.23931.peg.423	CDS	gi|118474057|ref|NC_008599.1|	403986	406367	3	+	2382	Biotin sulfoxide reductase (EC 1.-.-.-)	- none -
fig|6666666.23931.peg.424	CDS	gi|118474057|ref|NC_008599.1|	406369	406893	1	+	525	conserved hypothetical protein	- none -
fig|6666666.23931.peg.425	CDS	gi|118474057|ref|NC_008599.1|	407016	408665	3	+	1650	FIG00469984: hypothetical protein	- none -
fig|6666666.23931.peg.426	CDS	gi|118474057|ref|NC_008599.1|	408662	409345	2	+	684	Putative two-component response regulator	Two-component regulatory systems in Campylobacter
fig|6666666.23931.peg.427	CDS	gi|118474057|ref|NC_008599.1|	409414	410100	1	+	687	Periplasmic thiol:disulfide interchange protein, DsbA-like	Periplasmic disulfide interchange
fig|6666666.23931.peg.428	CDS	gi|118474057|ref|NC_008599.1|	410111	410758	2	+	648	Inner membrane thiol:disulfide oxidoreductase, DsbB-like	- none -
fig|6666666.23931.peg.429	CDS	gi|118474057|ref|NC_008599.1|	410926	412716	1	+	1791	TonB-dependent receptor	Ton and Tol transport systems
fig|6666666.23931.peg.430	CDS	gi|118474057|ref|NC_008599.1|	412798	414606	1	+	1809	Putative arylsulfate sulfotransferase (EC 2.8.2.22)	- none -
fig|6666666.23931.peg.431	CDS	gi|118474057|ref|NC_008599.1|	414756	416834	3	+	2079	Putative ATP /GTP binding protein	- none -
fig|6666666.23931.peg.432	CDS	gi|118474057|ref|NC_008599.1|	416828	418627	2	+	1800	Putative ATP /GTP binding protein	- none -
fig|6666666.23931.peg.433	CDS	gi|118474057|ref|NC_008599.1|	418802	419668	2	+	867	FIG00469775: hypothetical protein	- none -
fig|6666666.23931.peg.434	CDS	gi|118474057|ref|NC_008599.1|	419710	422304	1	+	2595	Nitrous-oxide reductase (EC 1.7.99.6)	- none -
fig|6666666.23931.peg.435	CDS	gi|118474057|ref|NC_008599.1|	422431	423198	1	+	768	FIG00470065: hypothetical protein	- none -
fig|6666666.23931.peg.436	CDS	gi|118474057|ref|NC_008599.1|	423195	424409	3	+	1215	Nitrous oxide reductase maturation protein NosD	- none -
fig|6666666.23931.peg.437	CDS	gi|118474057|ref|NC_008599.1|	424402	425076	1	+	675	Ferredoxin-type protein NapG (periplasmic nitrate reductase)	Nitrate and nitrite ammonification
fig|6666666.23931.peg.438	CDS	gi|118474057|ref|NC_008599.1|	425079	425627	3	+	549	FIG01282305: hypothetical protein	- none -
fig|6666666.23931.peg.439	CDS	gi|118474057|ref|NC_008599.1|	425624	426073	2	+	450	Cytochrome c4	Soluble cytochromes and functionally related electron carriers
fig|6666666.23931.peg.440	CDS	gi|118474057|ref|NC_008599.1|	426078	426974	3	+	897	Polyferredoxin NapH (periplasmic nitrate reductase)	Nitrate and nitrite ammonification
fig|6666666.23931.peg.441	CDS	gi|118474057|ref|NC_008599.1|	426987	427640	3	+	654	Nitrous oxide reductase maturation protein NosF (ATPase)	- none -
fig|6666666.23931.peg.442	CDS	gi|118474057|ref|NC_008599.1|	427700	428464	2	+	765	Nitrous oxide reductase maturation transmembrane protein NosY	- none -
fig|6666666.23931.peg.443	CDS	gi|118474057|ref|NC_008599.1|	428461	428916	1	+	456	Nitrous oxide reductase maturation protein, outer-membrane lipoprotein NosL	- none -
fig|6666666.23931.peg.444	CDS	gi|118474057|ref|NC_008599.1|	428926	429375	1	+	450	Putative periplasmic protein	- none -
fig|6666666.23931.peg.445	CDS	gi|118474057|ref|NC_008599.1|	430682	429465	-2	-	1218	Putative two-component sensor	- none -
fig|6666666.23931.peg.446	CDS	gi|118474057|ref|NC_008599.1|	431355	430687	-3	-	669	Putative two-component regulator	- none -
fig|6666666.23931.peg.447	CDS	gi|118474057|ref|NC_008599.1|	432337	431369	-1	-	969	Ni,Fe-hydrogenase I cytochrome b subunit	Hydrogenases
fig|6666666.23931.peg.448	CDS	gi|118474057|ref|NC_008599.1|	432887	432459	-2	-	429	putative diheme Cytochrome c	- none -		core
fig|6666666.23931.peg.449	CDS	gi|118474057|ref|NC_008599.1|	433400	432975	-2	-	426	Mono-heme class I cytochrome c	- none -		core
fig|6666666.23931.peg.450	CDS	gi|118474057|ref|NC_008599.1|	437194	433700	-1	-	3495	Flagellar hook-length control protein FliK	Flagellum		FGI I
fig|6666666.23931.peg.451	CDS	gi|118474057|ref|NC_008599.1|	438783	437482	-3	-	1302	Type I secretion outer membrane protein, TolC precursor	Multidrug Resistance Efflux Pumps; <br>Ton and Tol transport systems	sapF	FGI I
fig|6666666.23931.peg.452	CDS	gi|118474057|ref|NC_008599.1|	440056	438773	-1	-	1284	HlyD family secretion protein	- none -	sapE	FGI I
fig|6666666.23931.peg.453	CDS	gi|118474057|ref|NC_008599.1|	441807	440056	-3	-	1752	Type I secretion system ATPase	- none -		FGI I
fig|6666666.23931.peg.454	CDS	gi|118474057|ref|NC_008599.1|	442936	441794	-1	-	1143	Peptide transport system permease protein SapC	- none -	sapC	FGI I
fig|6666666.23931.peg.455	CDS	gi|118474057|ref|NC_008599.1|	443425	446250	1	+	2826	Flagellar hook-length control protein FliK	Flagellum		FGI I
fig|6666666.23931.peg.456	CDS	gi|118474057|ref|NC_008599.1|	450305	446985	-2	-	3321	Flagellar hook-length control protein FliK	Flagellum		FGI I
fig|6666666.23931.peg.457	CDS	gi|118474057|ref|NC_008599.1|	451926	450610	-3	-	1317	ATPase	- none -		FGI I
fig|6666666.23931.peg.458	CDS	gi|118474057|ref|NC_008599.1|	456001	452228	-1	-	3774	Flagellar hook-length control protein FliK	Flagellum		FGI I
fig|6666666.23931.peg.459	CDS	gi|118474057|ref|NC_008599.1|	456245	458578	2	+	2334	putative autotransporter protein	- none -		FGI I
fig|6666666.23931.peg.460	CDS	gi|118474057|ref|NC_008599.1|	458733	460106	3	+	1374	hypothetical protein	- none -		FGI I
fig|360106.5.rna.3	RNA		460574	460215	-2	-	360	Transfer-messenger RNA (tmRNA) involved in trans-translation	- none -	not called	FGI I
fig|6666666.23931.peg.461	CDS	gi|118474057|ref|NC_008599.1|	461027	460611	-2	-	417	FIG00470219: hypothetical protein	- none -		FGI I
fig|6666666.23931.peg.462	CDS	gi|118474057|ref|NC_008599.1|	461114	461908	2	+	795	3-methyl-2-oxobutanoate hydroxymethyltransferase (EC 2.1.2.11)	Coenzyme A Biosynthesis; <br>Coenzyme A Biosynthesis cluster		FGI I	as Cfv
fig|6666666.23931.peg.463	CDS	gi|118474057|ref|NC_008599.1|	461892	462203	3	+	312	rhodanese family protein	- none -		FGI I	as Cfv
fig|6666666.23931.peg.464	CDS	gi|118474057|ref|NC_008599.1|	462213	463244	3	+	1032	Holliday junction DNA helicase RuvB	DNA-replication; <br>RuvABC plus a hypothetical		FGI I	as Cfv
fig|6666666.23931.peg.465	CDS	gi|118474057|ref|NC_008599.1|	463237	464340	1	+	1104	Acid membrane antigen A	- none -		FGI I	as Cfv
fig|6666666.23931.peg.466	CDS	gi|118474057|ref|NC_008599.1|	464337	465410	3	+	1074	Putative ABC transport system permease protein	- none -		FGI I	as Cfv
fig|6666666.23931.peg.467	CDS	gi|118474057|ref|NC_008599.1|	465407	466147	2	+	741	Methionine ABC transporter ATP-binding protein	Methionine Biosynthesis; <br>Methionine Degradation		FGI I	as Cfv
fig|6666666.23931.peg.468	CDS	gi|118474057|ref|NC_008599.1|	466137	467051	3	+	915	Possible ABC transport system periplasmic substrate-binding protein	- none -		FGI I	as Cfv
fig|6666666.23931.peg.469	CDS	gi|118474057|ref|NC_008599.1|	467048	467584	2	+	537	hypothetical protein	- none -		FGI I	as Cfv
fig|6666666.23931.peg.470	CDS	gi|118474057|ref|NC_008599.1|	467990	467586	-2	-	405	Metal-dependent hydrolase YbeY, involved in rRNA and/or ribosome maturation and assembly	CBSS-56780.10.peg.1536; <br>tRNA-methylthiotransferase containing cluster		FGI I
fig|6666666.23931.peg.471	CDS	gi|118474057|ref|NC_008599.1|	471737	468408	-2	-	3330	Flagellar hook-length control protein FliK	Flagellum		FGI I
fig|6666666.23931.peg.472	CDS	gi|118474057|ref|NC_008599.1|	472242	471970	-3	-	273	Domain of unknown function (DUF332) superfamily	- none -		FGI I
fig|6666666.23931.peg.473	CDS	gi|118474057|ref|NC_008599.1|	472483	472235	-1	-	249	hypothetical protein	- none -		FGI I
fig|6666666.23931.peg.474	CDS	gi|118474057|ref|NC_008599.1|	475494	472729	-3	-	2766	Flagellar hook-length control protein FliK	Flagellum		FGI I
fig|6666666.23931.peg.475	CDS	gi|118474057|ref|NC_008599.1|	475711	477285	1	+	1575	hypothetical protein	- none -		FGI I
fig|6666666.23931.peg.476	CDS	gi|118474057|ref|NC_008599.1|	477273	477389	3	+	117	hypothetical protein	- none -		FGI I
fig|6666666.23931.peg.477	CDS	gi|118474057|ref|NC_008599.1|	480387	477568	-3	-	2820	Flagellar hook-length control protein FliK	Flagellum		FGI I
fig|6666666.23931.peg.478	CDS	gi|118474057|ref|NC_008599.1|	480574	481908	1	+	1335	archaeal ATPase, fused to C-terminal DUF234 domain	- none -		FGI I
fig|6666666.23931.peg.479	CDS	gi|118474057|ref|NC_008599.1|	485447	482127	-2	-	3321	Flagellar hook-length control protein FliK	Flagellum		FGI I
fig|6666666.23931.peg.480	CDS	gi|118474057|ref|NC_008599.1|	485947	486723	1	+	777	surface array protein	- none -		FGI I
fig|6666666.23931.peg.481	CDS	gi|118474057|ref|NC_008599.1|	487057	488181	1	+	1125	Surface array protein	- none -		FGI I
fig|6666666.23931.peg.482	CDS	gi|118474057|ref|NC_008599.1|	488225	488350	2	+	126	hypothetical protein	- none -		FGI I
fig|6666666.23931.peg.483	CDS	gi|118474057|ref|NC_008599.1|	492574	488696	-1	-	3879	Flagellar hook-length control protein FliK	Flagellum		FGI I
fig|6666666.23931.peg.484	CDS	gi|118474057|ref|NC_008599.1|	494045	492900	-2	-	1146	Glycosyl transferase, group 1	- none -		core
fig|6666666.23931.peg.485	CDS	gi|118474057|ref|NC_008599.1|	496273	494042	-1	-	2232	FIG00471629: hypothetical protein	- none -	Mannosyltransferase A	core
fig|6666666.23931.peg.486	CDS	gi|118474057|ref|NC_008599.1|	496461	496276	-3	-	186	hypothetical protein	- none -
fig|6666666.23931.peg.487	CDS	gi|118474057|ref|NC_008599.1|	497645	496461	-2	-	1185	ABC transporter	- none -
fig|6666666.23931.peg.488	CDS	gi|118474057|ref|NC_008599.1|	498406	497642	-1	-	765	O-antigen export system permease protein RfbD	- none -
fig|6666666.23931.peg.489	CDS	gi|118474057|ref|NC_008599.1|	498593	499708	2	+	1116	Glycosyl transferase, group 1	- none -
fig|6666666.23931.peg.490	CDS	gi|118474057|ref|NC_008599.1|	499680	500993	3	+	1314	Undecaprenyl-phosphate galactose phosphotransferase (EC 2.7.8.6)	- none -
fig|6666666.23931.peg.491	CDS	gi|118474057|ref|NC_008599.1|	502337	500997	-2	-	1341	DNA repair protein RadA	DNA repair, bacterial; <br>Proteolysis in bacteria, ATP-dependent
fig|6666666.23931.peg.492	CDS	gi|118474057|ref|NC_008599.1|	503206	502337	-1	-	870	Signal recognition particle receptor protein FtsY (=alpha subunit) (TC 3.A.5.1.1)	Bacterial Cell Division; <br>Bacterial signal recognition particle (SRP); <br>Universal GTPases
fig|6666666.23931.peg.493	CDS	gi|118474057|ref|NC_008599.1|	503760	503206	-3	-	555	Putative lipoprotein thiredoxin	- none -
fig|6666666.23931.peg.494	CDS	gi|118474057|ref|NC_008599.1|	503813	504442	2	+	630	5-formyltetrahydrofolate cyclo-ligase (EC 6.3.3.2)	5-FCL-like protein; <br>Folate Biosynthesis; <br>One-carbon metabolism by tetrahydropterines
fig|6666666.23931.peg.495	CDS	gi|118474057|ref|NC_008599.1|	504435	505928	3	+	1494	Hydrolase (HAD superfamily)	- none -
fig|6666666.23931.peg.496	CDS	gi|118474057|ref|NC_008599.1|	505941	506525	3	+	585	FIG00469884: hypothetical protein	- none -
fig|6666666.23931.peg.497	CDS	gi|118474057|ref|NC_008599.1|	506534	507103	2	+	570	membrane protein	- none -
fig|6666666.23931.peg.498	CDS	gi|118474057|ref|NC_008599.1|	507100	508389	1	+	1290	Putative periplasmic protein	- none -
fig|6666666.23931.rna.6	RNA	gi|118474057|ref|NC_008599.1|	508860	510320	3	+	1461	Small Subunit Ribosomal RNA; ssuRNA; SSU rRNA	- none -
fig|6666666.23931.rna.7	RNA	gi|118474057|ref|NC_008599.1|	510465	510537	3	+	73	tRNA-Ala-TGC	- none -
fig|6666666.23931.rna.8	RNA	gi|118474057|ref|NC_008599.1|	511134	514169	3	+	3036	Large Subunit Ribosomal RNA; lsuRNA; LSU rRNA	- none -
fig|6666666.23931.peg.499	CDS	gi|118474057|ref|NC_008599.1|	514971	515345	3	+	375	hypothetical protein	- none -
fig|6666666.23931.peg.500	CDS	gi|118474057|ref|NC_008599.1|	515549	516634	2	+	1086	Putative MCP-type signal transduction protein	- none -
fig|6666666.23931.peg.501	CDS	gi|118474057|ref|NC_008599.1|	516735	518036	3	+	1302	Adenosylmethionine-8-amino-7-oxononanoate aminotransferase (EC 2.6.1.62)	Biotin biosynthesis; <br>Biotin biosynthesis Experimental
fig|6666666.23931.peg.502	CDS	gi|118474057|ref|NC_008599.1|	518661	518029	-3	-	633	Endonuclease III (EC 4.2.99.18)	DNA Repair Base Excision
fig|6666666.23931.peg.503	CDS	gi|118474057|ref|NC_008599.1|	518760	519569	3	+	810	Cell binding factor 2 precursor	- none -
fig|6666666.23931.peg.504	CDS	gi|118474057|ref|NC_008599.1|	519579	520643	3	+	1065	Fructose-bisphosphate aldolase class II (EC 4.1.2.13)	Glycolysis and Gluconeogenesis
fig|6666666.23931.peg.505	CDS	gi|118474057|ref|NC_008599.1|	520732	522057	1	+	1326	membrane protein	- none -
fig|6666666.23931.peg.506	CDS	gi|118474057|ref|NC_008599.1|	522044	523048	2	+	1005	Putative periplasmic protein	- none -
fig|6666666.23931.peg.507	CDS	gi|118474057|ref|NC_008599.1|	523038	523910	3	+	873	1-aminocyclopropane-1-carboxylate deaminase (EC 3.5.99.7)	- none -
fig|6666666.23931.peg.508	CDS	gi|118474057|ref|NC_008599.1|	523934	525220	2	+	1287	Histidinol dehydrogenase (EC 1.1.1.23)	Histidine Biosynthesis
fig|6666666.23931.peg.509	CDS	gi|118474057|ref|NC_008599.1|	525277	526029	1	+	753	Flagellin C	Adhesion of Campylobacter
fig|6666666.23931.peg.510	CDS	gi|118474057|ref|NC_008599.1|	527951	526080	-2	-	1872	RNA polymerase sigma factor RpoD	CBSS-349161.4.peg.2417; <br>Flagellum; <br>Macromolecular synthesis operon; <br>Transcription initiation, bacterial sigma factors
fig|6666666.23931.peg.511	CDS	gi|118474057|ref|NC_008599.1|	528108	528920	3	+	813	Flagellar basal-body rod protein FlgF	Flagellum
fig|6666666.23931.peg.512	CDS	gi|118474057|ref|NC_008599.1|	528939	529727	3	+	789	Flagellar basal-body rod protein FlgG	Flagellum
fig|6666666.23931.peg.513	CDS	gi|118474057|ref|NC_008599.1|	530025	531938	3	+	1914	Putative high-affinity iron permease	- none -
fig|6666666.23931.peg.514	CDS	gi|118474057|ref|NC_008599.1|	531935	532456	2	+	522	Periplasmic protein p19 involved in high-affinity Fe2+ transport	- none -
fig|6666666.23931.peg.515	CDS	gi|118474057|ref|NC_008599.1|	532629	533993	3	+	1365	Ferrous iron transport permease EfeU	Ferrous iron transporter EfeUOB, low-pH-induced
fig|6666666.23931.peg.516	CDS	gi|118474057|ref|NC_008599.1|	533998	535242	1	+	1245	Cell division protein FtsX	Bacterial Cell Division
fig|6666666.23931.peg.517	CDS	gi|118474057|ref|NC_008599.1|	535229	536359	2	+	1131	Lipoprotein releasing system transmembrane protein LolC	Lipoprotein sorting system
fig|6666666.23931.peg.518	CDS	gi|118474057|ref|NC_008599.1|	536362	537024	1	+	663	Putative ABC transport system ATP-binding protein	- none -
fig|6666666.23931.peg.519	CDS	gi|118474057|ref|NC_008599.1|	537021	537518	3	+	498	Possible lipoprotein thiredoxin	- none -
fig|6666666.23931.peg.520	CDS	gi|118474057|ref|NC_008599.1|	537590	538561	2	+	972	Agmatine deiminase (EC 3.5.3.12)	Arginine and Ornithine Degradation; <br>Polyamine Metabolism
fig|6666666.23931.peg.521	CDS	gi|118474057|ref|NC_008599.1|	538558	539433	1	+	876	Cobalt-zinc-cadmium resistance protein	Cobalt-zinc-cadmium resistance
fig|6666666.23931.peg.522	CDS	gi|118474057|ref|NC_008599.1|	539430	540299	3	+	870	N-carbamoylputrescine amidase (3.5.1.53) / Omega amidase (Nit2 homolog)	Arginine and Ornithine Degradation; <br>Polyamine Metabolism
fig|6666666.23931.peg.523	CDS	gi|118474057|ref|NC_008599.1|	541552	540338	-1	-	1215	Sodium/glutamate symport protein	Glutamate and Aspartate uptake in Bacteria
fig|6666666.23931.peg.524	CDS	gi|118474057|ref|NC_008599.1|	542264	541644	-2	-	621	Predicted metal-dependent hydrolase	- none -
fig|6666666.23931.peg.525	CDS	gi|118474057|ref|NC_008599.1|	543562	542240	-1	-	1323	Multi antimicrobial extrusion protein (Na(+)/drug antiporter), MATE family of MDR efflux pumps	Multidrug Resistance Efflux Pumps; <br>Riboflavin, FMN and FAD metabolism in plants
fig|6666666.23931.peg.526	CDS	gi|118474057|ref|NC_008599.1|	544431	543559	-3	-	873	Two-component system histidine kinase	Two-component regulatory systems in Campylobacter
fig|6666666.23931.peg.527	CDS	gi|118474057|ref|NC_008599.1|	545093	544425	-2	-	669	Two-component system response regulator	Two-component regulatory systems in Campylobacter
fig|6666666.23931.peg.528	CDS	gi|118474057|ref|NC_008599.1|	545297	546595	2	+	1299	L-Proline/Glycine betaine transporter ProP	Proline, 4-hydroxyproline uptake and utilization
fig|6666666.23931.peg.529	CDS	gi|118474057|ref|NC_008599.1|	546599	548533	2	+	1935	COG0488: ATPase components of ABC transporters with duplicated ATPase domains	- none -
fig|6666666.23931.peg.530	CDS	gi|118474057|ref|NC_008599.1|	548543	549919	2	+	1377	sodium-dependent transporter	- none -
fig|6666666.23931.peg.531	CDS	gi|118474057|ref|NC_008599.1|	549968	551167	2	+	1200	Putative integral membrane zinc-metalloprotease	- none -
fig|6666666.23931.peg.532	CDS	gi|118474057|ref|NC_008599.1|	551154	551939	3	+	786	Protein-N(5)-glutamine methyltransferase PrmC, methylates polypeptide chain release factors RF1 and RF2	A Gammaproteobacteria Cluster Relating to Translation; <br>CBSS-216600.3.peg.802; <br>Translation termination factors bacterial
fig|6666666.23931.peg.533	CDS	gi|118474057|ref|NC_008599.1|	551950	552429	1	+	480	membrane protein	- none -
fig|6666666.23931.peg.534	CDS	gi|118474057|ref|NC_008599.1|	552776	552426	-2	-	351	hypothetical protein	- none -
fig|6666666.23931.peg.535	CDS	gi|118474057|ref|NC_008599.1|	554464	553217	-1	-	1248	Putative periplasmic protein	- none -
fig|6666666.23931.peg.536	CDS	gi|118474057|ref|NC_008599.1|	555102	554461	-3	-	642	DNA polymerase, bacteriophage-type (EC 2.7.7.7)	- none -
fig|6666666.23931.peg.537	CDS	gi|118474057|ref|NC_008599.1|	555615	555142	-3	-	474	Acetyltransferase, GNAT family	- none -
fig|6666666.23931.peg.538	CDS	gi|118474057|ref|NC_008599.1|	556965	555682	-3	-	1284	Ammonium transporter	Ammonia assimilation
fig|6666666.23931.peg.539	CDS	gi|118474057|ref|NC_008599.1|	557313	556975	-3	-	339	Nitrogen regulatory protein P-II	Ammonia assimilation
fig|6666666.23931.peg.540	CDS	gi|118474057|ref|NC_008599.1|	557520	557654	3	+	135	LSU ribosomal protein L34p	Cell Division Subsystem including YidCD; <br>RNA modification cluster; <br>Ribosome LSU bacterial
fig|6666666.23931.peg.541	CDS	gi|118474057|ref|NC_008599.1|	557675	558007	2	+	333	Ribonuclease P protein component (EC 3.1.26.5)	Cell Division Subsystem including YidCD; <br>RNA modification cluster; <br>tRNA processing
fig|6666666.23931.peg.542	CDS	gi|118474057|ref|NC_008599.1|	558342	559937	3	+	1596	Inner membrane protein translocase component YidC, long form	CTP synthase (EC 6.3.4.2) cluster; <br>Cell Division Subsystem including YidCD; <br>Mycobacterium virulence operon involved in an unknown function with a Jag Protein and YidC and YidD; <br>RNA modification cluster
fig|6666666.23931.peg.543	CDS	gi|118474057|ref|NC_008599.1|	559927	560880	1	+	954	RNA-binding protein Jag	Cell Division Subsystem including YidCD; <br>Mycobacterium virulence operon involved in an unknown function with a Jag Protein and YidC and YidD
fig|6666666.23931.peg.544	CDS	gi|118474057|ref|NC_008599.1|	560877	562193	3	+	1317	GTPase and tRNA-U34 5-formylation enzyme TrmE	Cell Division Subsystem including YidCD; <br>RNA modification and chromosome partitioning cluster; <br>RNA modification cluster; <br>Universal GTPases; <br>mnm5U34 biosynthesis bacteria; <br>tRNA modification Bacteria
fig|6666666.23931.peg.545	CDS	gi|118474057|ref|NC_008599.1|	562212	564407	3	+	2196	Phosphoribosylformylglycinamidine synthase, synthetase subunit (EC 6.3.5.3)	De Novo Purine Biosynthesis
fig|6666666.23931.peg.546	CDS	gi|118474057|ref|NC_008599.1|	564407	565147	2	+	741	DnaJ-like protein DjlA	- none -
fig|6666666.23931.peg.547	CDS	gi|118474057|ref|NC_008599.1|	565175	566707	2	+	1533	IMP cyclohydrolase (EC 3.5.4.10) / Phosphoribosylaminoimidazolecarboxamide formyltransferase (EC 2.1.2.3)	5-FCL-like protein; <br>De Novo Purine Biosynthesis; <br>De Novo Purine Biosynthesis
fig|6666666.23931.peg.548	CDS	gi|118474057|ref|NC_008599.1|	566853	567251	3	+	399	FIG00469578: hypothetical protein	- none -
fig|6666666.23931.peg.549	CDS	gi|118474057|ref|NC_008599.1|	567244	568425	1	+	1182	FIG00469415: hypothetical protein	- none -
fig|6666666.23931.peg.550	CDS	gi|118474057|ref|NC_008599.1|	568422	568703	3	+	282	PaaD-like protein (DUF59) involved in Fe-S cluster assembly	Iron-sulfur cluster assembly
fig|6666666.23931.peg.551	CDS	gi|118474057|ref|NC_008599.1|	568793	570385	2	+	1593	methyl-accepting chemotaxis protein (tlpB), putative	- none -
fig|6666666.23931.peg.552	CDS	gi|118474057|ref|NC_008599.1|	571354	570443	-1	-	912	D-alanine aminotransferase (EC 2.6.1.21)	Pyruvate Alanine Serine Interconversions
fig|6666666.23931.peg.553	CDS	gi|118474057|ref|NC_008599.1|	571411	571917	1	+	507	membrane protein	- none -
fig|6666666.23931.peg.554	CDS	gi|118474057|ref|NC_008599.1|	573864	571903	-3	-	1962	putative membrane protein	- none -
fig|6666666.23931.peg.555	CDS	gi|118474057|ref|NC_008599.1|	574145	573864	-2	-	282	membrane protein	- none -
fig|6666666.23931.peg.556	CDS	gi|118474057|ref|NC_008599.1|	575065	574142	-1	-	924	rRNA small subunit methyltransferase H	16S rRNA modification within P site of ribosome; <br>Bacterial Cell Division
fig|6666666.23931.peg.557	CDS	gi|118474057|ref|NC_008599.1|	575174	575767	2	+	594	FIG00470301: hypothetical protein	- none -
fig|6666666.23931.peg.558	CDS	gi|118474057|ref|NC_008599.1|	575888	577345	2	+	1458	Peptidyl-prolyl cis-trans isomerase PpiD (EC 5.2.1.8)	Peptidyl-prolyl cis-trans isomerase
fig|6666666.23931.peg.559	CDS	gi|118474057|ref|NC_008599.1|	577351	578835	1	+	1485	Cell division protein FtsA	Bacterial Cell Division; <br>Bacterial Cytoskeleton
fig|6666666.23931.peg.560	CDS	gi|118474057|ref|NC_008599.1|	578849	580003	2	+	1155	Cell division protein FtsZ (EC 3.4.24.-)	Bacterial Cell Division; <br>Bacterial Cytoskeleton
fig|6666666.23931.peg.561	CDS	gi|118474057|ref|NC_008599.1|	581961	580021	-3	-	1941	Putative lipoprotein	- none -
fig|6666666.23931.peg.562	CDS	gi|118474057|ref|NC_008599.1|	582019	583326	1	+	1308	Putative helicase	- none -
fig|6666666.23931.peg.563	CDS	gi|118474057|ref|NC_008599.1|	583323	583793	3	+	471	Putative periplasmic protein	- none -
fig|6666666.23931.peg.564	CDS	gi|118474057|ref|NC_008599.1|	584354	583839	-2	-	516	Outer membrane lipoprotein carrier protein LolA	Lipoprotein sorting system
fig|6666666.23931.peg.565	CDS	gi|118474057|ref|NC_008599.1|	584488	587055	1	+	2568	Protein export cytoplasm protein SecA ATPase RNA helicase (TC 3.A.5.1.1)	- none -
fig|6666666.23931.peg.566	CDS	gi|118474057|ref|NC_008599.1|	587057	588247	2	+	1191	Lipoprotein releasing system transmembrane protein LolC	Lipoprotein sorting system
fig|6666666.23931.peg.567	CDS	gi|118474057|ref|NC_008599.1|	588543	588250	-3	-	294	Putative periplasmic ATP /GTP-binding protein	- none -
fig|6666666.23931.peg.568	CDS	gi|118474057|ref|NC_008599.1|	588973	588500	-1	-	474	Putative periplasmic ATP /GTP-binding protein	- none -
fig|6666666.23931.peg.569	CDS	gi|118474057|ref|NC_008599.1|	590200	588992	-1	-	1209	membrane protein	- none -
fig|6666666.23931.peg.570	CDS	gi|118474057|ref|NC_008599.1|	591329	590187	-2	-	1143	Putative transport protein	- none -
fig|6666666.23931.peg.571	CDS	gi|118474057|ref|NC_008599.1|	591776	591333	-2	-	444	Xanthine-guanine phosphoribosyltransferase (EC 2.4.2.22)	Purine conversions
fig|6666666.23931.peg.572	CDS	gi|118474057|ref|NC_008599.1|	593117	591786	-2	-	1332	Xanthine/uracil/thiamine/ascorbate permease family protein	Purine Utilization
fig|6666666.23931.peg.573	CDS	gi|118474057|ref|NC_008599.1|	594152	593127	-2	-	1026	Gene SCO4494, often clustered with other genes in menaquinone via futalosine pathway	- none -
fig|6666666.23931.peg.574	CDS	gi|118474057|ref|NC_008599.1|	594319	596838	1	+	2520	[Protein-PII] uridylyltransferase (EC 2.7.7.59)	Ammonia assimilation; <br>CBSS-312309.3.peg.1965
fig|6666666.23931.peg.575	CDS	gi|118474057|ref|NC_008599.1|	596849	598666	2	+	1818	Glucosamine--fructose-6-phosphate aminotransferase [isomerizing] (EC 2.6.1.16)	Sialic Acid Metabolism; <br>UDP-N-acetylmuramate from Fructose-6-phosphate Biosynthesis
fig|6666666.23931.peg.576	CDS	gi|118474057|ref|NC_008599.1|	598804	600021	1	+	1218	membrane protein	- none -
fig|6666666.23931.peg.577	CDS	gi|118474057|ref|NC_008599.1|	600021	600257	3	+	237	FIG00626672: hypothetical protein	- none -
fig|6666666.23931.peg.578	CDS	gi|118474057|ref|NC_008599.1|	600264	600431	3	+	168	hypothetical protein	- none -
fig|6666666.23931.peg.579	CDS	gi|118474057|ref|NC_008599.1|	601195	600434	-1	-	762	Glutamate racemase (EC 5.1.1.3)	Glutamine, Glutamate, Aspartate and Asparagine Biosynthesis; <br>Peptidoglycan Biosynthesis
fig|6666666.23931.peg.580	CDS	gi|118474057|ref|NC_008599.1|	603001	601199	-1	-	1803	UbiD family decarboxylase associated with menaquinone via futalosine	- none -
fig|6666666.23931.rna.9	RNA	gi|118474057|ref|NC_008599.1|	603684	605144	3	+	1461	Small Subunit Ribosomal RNA; ssuRNA; SSU rRNA	- none -
fig|6666666.23931.rna.10	RNA	gi|118474057|ref|NC_008599.1|	605314	605387	1	+	74	tRNA-Ile-GAT	- none -
fig|6666666.23931.rna.11	RNA	gi|118474057|ref|NC_008599.1|	605965	609000	1	+	3036	Large Subunit Ribosomal RNA; lsuRNA; LSU rRNA	- none -
fig|6666666.23931.peg.581	CDS	gi|118474057|ref|NC_008599.1|	609802	610176	1	+	375	hypothetical protein	- none -
fig|6666666.23931.rna.12	RNA	gi|118474057|ref|NC_008599.1|	610432	610504	1	+	73	tRNA-Lys-TTT	- none -
fig|6666666.23931.rna.13	RNA	gi|118474057|ref|NC_008599.1|	610522	610594	1	+	73	tRNA-Val-TAC	- none -
fig|6666666.23931.rna.14	RNA	gi|118474057|ref|NC_008599.1|	610609	610682	1	+	74	tRNA-Asp-GTC	- none -
fig|6666666.23931.rna.15	RNA	gi|118474057|ref|NC_008599.1|	610697	610769	2	+	73	tRNA-Lys-TTT	- none -
fig|6666666.23931.rna.16	RNA	gi|118474057|ref|NC_008599.1|	610792	610865	1	+	74	tRNA-Glu-CTC	- none -
fig|6666666.23931.rna.17	RNA	gi|118474057|ref|NC_008599.1|	610881	610953	3	+	73	tRNA-Val-TAC	- none -
fig|6666666.23931.rna.18	RNA	gi|118474057|ref|NC_008599.1|	610968	611041	3	+	74	tRNA-Asp-GTC	- none -
fig|6666666.23931.rna.19	RNA	gi|118474057|ref|NC_008599.1|	611082	611154	3	+	73	tRNA-Lys-CTT	- none -
fig|6666666.23931.rna.20	RNA	gi|118474057|ref|NC_008599.1|	611179	611250	1	+	72	tRNA-Glu-CTC	- none -
fig|6666666.23931.peg.582	CDS	gi|118474057|ref|NC_008599.1|	611374	612531	1	+	1158	GGDEF family protein	- none -
fig|6666666.23931.peg.583	CDS	gi|118474057|ref|NC_008599.1|	612568	615453	1	+	2886	hypothetical protein	- none -
fig|6666666.23931.peg.584	CDS	gi|118474057|ref|NC_008599.1|	616573	615482	-1	-	1092	Hypothetical domain / C-terminal domain of CinA type S	NAD and NADP cofactor biosynthesis global; <br>NAD and NADP cofactor biosynthesis global; <br>Riboflavin, FMN and FAD metabolism in plants; <br>Riboflavin synthesis cluster
fig|6666666.23931.peg.585	CDS	gi|118474057|ref|NC_008599.1|	617297	616590	-2	-	708	hypothetical protein	- none -
fig|6666666.23931.peg.586	CDS	gi|118474057|ref|NC_008599.1|	617323	620073	1	+	2751	Isoleucyl-tRNA synthetase (EC 6.1.1.5)	tRNA aminoacylation, Ile
fig|6666666.23931.peg.587	CDS	gi|118474057|ref|NC_008599.1|	620173	621534	1	+	1362	Aspartyl-tRNA(Asn) amidotransferase subunit A (EC 6.3.5.6) @ Glutamyl-tRNA(Gln) amidotransferase subunit A (EC 6.3.5.7)	tRNA aminoacylation, Asp and Asn; <br>tRNA aminoacylation, Glu and Gln
fig|6666666.23931.peg.588	CDS	gi|118474057|ref|NC_008599.1|	621539	622990	2	+	1452	Inosine-5&#39;-monophosphate dehydrogenase (EC 1.1.1.205)	Purine conversions; <br>Purine salvage cluster
fig|6666666.23931.peg.589	CDS	gi|118474057|ref|NC_008599.1|	622990	624096	1	+	1107	Homoserine O-acetyltransferase (EC 2.3.1.31)	Methionine Biosynthesis
fig|6666666.23931.peg.590	CDS	gi|118474057|ref|NC_008599.1|	624087	624284	3	+	198	Exodeoxyribonuclease VII small subunit (EC 3.1.11.6)	DNA repair, bacterial; <br>Purine salvage cluster
fig|6666666.23931.peg.591	CDS	gi|118474057|ref|NC_008599.1|	624277	625083	1	+	807	Predicted amidohydrolase	- none -
fig|6666666.23931.peg.592	CDS	gi|118474057|ref|NC_008599.1|	625085	626383	2	+	1299	UDP-N-acetylmuramate--alanine ligase (EC 6.3.2.8)	Peptidoglycan Biosynthesis; <br>Peptidoglycan biosynthesis--gjo
fig|6666666.23931.peg.593	CDS	gi|118474057|ref|NC_008599.1|	626380	626721	1	+	342	membrane protein	- none -
fig|6666666.23931.peg.594	CDS	gi|118474057|ref|NC_008599.1|	626725	627741	1	+	1017	NADPH dehydrogenase (EC 1.6.99.1)	- none -
fig|6666666.23931.peg.595	CDS	gi|118474057|ref|NC_008599.1|	628433	627738	-2	-	696	L-proline glycine betaine ABC transport system permease protein ProV (TC 3.A.1.12.1)	Choline and Betaine Uptake and Betaine Biosynthesis
fig|6666666.23931.peg.596	CDS	gi|118474057|ref|NC_008599.1|	629202	628465	-3	-	738	Alkanesulfonates transport system permease protein	- none -
fig|6666666.23931.peg.597	CDS	gi|118474057|ref|NC_008599.1|	630121	629204	-1	-	918	hypothetical protein	- none -
fig|6666666.23931.peg.598	CDS	gi|118474057|ref|NC_008599.1|	631182	630118	-3	-	1065	Butyryl-CoA dehydrogenase (EC 1.3.99.2)	5-FCL-like protein; <br>Anaerobic respiratory reductases
fig|6666666.23931.peg.599	CDS	gi|118474057|ref|NC_008599.1|	631730	631200	-2	-	531	Bll5738 protein	- none -
fig|6666666.23931.peg.600	CDS	gi|118474057|ref|NC_008599.1|	631932	634133	3	+	2202	Recombination inhibitory protein MutS2	- none -
fig|6666666.23931.peg.601	CDS	gi|118474057|ref|NC_008599.1|	634200	636110	3	+	1911	GGDEF FAMILY PROTEIN	- none -
fig|6666666.23931.peg.602	CDS	gi|118474057|ref|NC_008599.1|	636120	636722	3	+	603	membrane protein	- none -
fig|6666666.23931.peg.603	CDS	gi|118474057|ref|NC_008599.1|	636725	637822	2	+	1098	N-succinyl-L,L-diaminopimelate desuccinylase (EC 3.5.1.18)	Arginine Biosynthesis -- gjo; <br>Arginine Biosynthesis extended; <br>Lysine Biosynthesis DAP Pathway; <br>Lysine Biosynthesis DAP Pathway, GJO scratch
fig|6666666.23931.peg.604	CDS	gi|118474057|ref|NC_008599.1|	637904	639256	2	+	1353	Malate:quinone oxidoreductase (EC 1.1.99.16)	TCA Cycle
fig|6666666.23931.peg.605	CDS	gi|118474057|ref|NC_008599.1|	639240	639959	3	+	720	FIG01145298: hypothetical protein	- none -
fig|6666666.23931.peg.606	CDS	gi|118474057|ref|NC_008599.1|	640018	641466	1	+	1449	Pyruvate kinase (EC 2.7.1.40)	Glycolysis and Gluconeogenesis; <br>Pyruvate metabolism I: anaplerotic reactions, PEP
fig|6666666.23931.peg.607	CDS	gi|118474057|ref|NC_008599.1|	641482	642705	1	+	1224	Zinc protease-like protein	- none -
fig|6666666.23931.peg.608	CDS	gi|118474057|ref|NC_008599.1|	642695	644503	2	+	1809	ATP-dependent DNA helicase RecG (EC 3.6.1.-)	DNA-replication
fig|6666666.23931.peg.609	CDS	gi|118474057|ref|NC_008599.1|	644762	646105	2	+	1344	2-keto-3-deoxy-D-arabino-heptulosonate-7-phosphate synthase II (EC 2.5.1.54)	Chorismate Synthesis; <br>Common Pathway For Synthesis of Aromatic Compounds (DAHP synthase to chorismate)
fig|6666666.23931.peg.610	CDS	gi|118474057|ref|NC_008599.1|	647490	646267	-3	-	1224	Gamma-glutamyl phosphate reductase (EC 1.2.1.41)	Proline Synthesis
fig|6666666.23931.peg.611	CDS	gi|118474057|ref|NC_008599.1|	647569	648522	1	+	954	Thioredoxin reductase (EC 1.8.1.9)	Thioredoxin-disulfide reductase; <br>pyrimidine conversions
fig|6666666.23931.peg.612	CDS	gi|118474057|ref|NC_008599.1|	648532	650454	1	+	1923	Cell division initiation protein DivIVA	Bacterial Cell Division; <br>Bacterial Cytoskeleton
fig|6666666.23931.peg.613	CDS	gi|118474057|ref|NC_008599.1|	650451	651146	3	+	696	tRNA (adenine37-N(6))-methyltransferase TrmN6 (EC 2.1.1.223)	RNA methylation
fig|6666666.23931.peg.614	CDS	gi|118474057|ref|NC_008599.1|	651140	651511	2	+	372	FIG00469387: hypothetical protein	- none -
fig|6666666.23931.peg.615	CDS	gi|118474057|ref|NC_008599.1|	651487	652782	1	+	1296	Putative lipoprotein	- none -
fig|6666666.23931.peg.616	CDS	gi|118474057|ref|NC_008599.1|	652779	653555	3	+	777	Indole-3-glycerol phosphate synthase (EC 4.1.1.48)	Chorismate: Intermediate for synthesis of Tryptophan, PAPA antibiotics, PABA, 3-hydroxyanthranilate and more.; <br>Tryptophan synthesis
fig|6666666.23931.peg.617	CDS	gi|118474057|ref|NC_008599.1|	653555	654061	2	+	507	HIT family protein	- none -		core
fig|6666666.23931.peg.618	CDS	gi|118474057|ref|NC_008599.1|	654058	654795	1	+	738	UPF0246 protein YaaA	- none -		core
fig|6666666.23931.rna.21	RNA	gi|118474057|ref|NC_008599.1|	654904	654987	1	+	84	tRNA-Leu-CAA	tRNAs		FGI II
fig|6666666.23931.peg.619	CDS	gi|118474057|ref|NC_008599.1|	656773	657564	1	+	792	FIG00472501: hypothetical protein	- none -		FGI II	putative prophage II
fig|6666666.23931.peg.620	CDS	gi|118474057|ref|NC_008599.1|	657522	657854	3	+	333	hypothetical protein	- none -		FGI II	putative prophage II
fig|6666666.23931.peg.621	CDS	gi|118474057|ref|NC_008599.1|	657895	658101	1	+	207	hypothetical protein	- none -		FGI II	putative prophage II
fig|6666666.23931.peg.622	CDS	gi|118474057|ref|NC_008599.1|	658082	658315	2	+	234	carbamoyl-phosphate synthase large chain (EC:6.3.5.5 )	- none -		FGI II	putative prophage II
fig|6666666.23931.peg.623	CDS	gi|118474057|ref|NC_008599.1|	658826	658413	-2	-	414	hypothetical protein	- none -		FGI II	putative prophage II
fig|6666666.23931.peg.624	CDS	gi|118474057|ref|NC_008599.1|	660394	658823	-1	-	1572	Mobile element protein	- none -	Possible [Haemophilus phage HP1] orf16-like phage protein	FGI II	putative prophage II
fig|6666666.23931.peg.625	CDS	gi|118474057|ref|NC_008599.1|	661559	660498	-2	-	1062	Probable capsid portal protein	- none -		FGI II	putative prophage II
fig|6666666.23931.peg.626	CDS	gi|118474057|ref|NC_008599.1|	661691	662428	2	+	738	hypothetical protein	- none -		FGI II	putative prophage II
fig|6666666.23931.peg.627	CDS	gi|118474057|ref|NC_008599.1|	662428	663363	1	+	936	hypothetical protein	- none -	Capsid protein gpE	FGI II	putative prophage II
fig|6666666.23931.peg.628	CDS	gi|118474057|ref|NC_008599.1|	663353	663652	2	+	300	hypothetical protein	- none -		FGI II	putative prophage II
fig|6666666.23931.peg.629	CDS	gi|118474057|ref|NC_008599.1|	663872	664003	2	+	132	hypothetical protein	- none -		FGI II	putative prophage II
fig|6666666.23931.peg.630	CDS	gi|118474057|ref|NC_008599.1|	663996	664694	3	+	699	hypothetical protein	- none -		FGI II	putative prophage II
fig|6666666.23931.peg.631	CDS	gi|118474057|ref|NC_008599.1|	664684	665148	1	+	465	hypothetical protein	- none -		FGI II	putative prophage II
fig|6666666.23931.peg.632	CDS	gi|118474057|ref|NC_008599.1|	665178	665393	3	+	216	hypothetical protein	- none -		FGI II	putative prophage II
fig|6666666.23931.peg.633	CDS	gi|118474057|ref|NC_008599.1|	665563	665390	-1	-	174	hypothetical protein	- none -		FGI II	putative prophage II
fig|6666666.23931.peg.634	CDS	gi|118474057|ref|NC_008599.1|	665850	666566	3	+	717	Conserved protein	- none -	cas6	FGI II
fig|6666666.23931.peg.635	CDS	gi|118474057|ref|NC_008599.1|	666834	668246	3	+	1413	CRISPR-associated protein, TM1802 family	- none -	csh1	FGI II
fig|6666666.23931.peg.636	CDS	gi|118474057|ref|NC_008599.1|	668230	669183	1	+	954	CRISPR-associated protein, Csh2 family	CRISPRs	cas7	FGI II
fig|6666666.23931.peg.637	CDS	gi|118474057|ref|NC_008599.1|	669180	669941	3	+	762	CRISPR-associated protein, Cas5h family	CRISPRs	cas5	FGI II
fig|6666666.23931.peg.638	CDS	gi|118474057|ref|NC_008599.1|	669929	672310	2	+	2382	CRISPR-associated helicase Cas3	CRISPRs	Cas3	FGI II
fig|6666666.23931.peg.639	CDS	gi|118474057|ref|NC_008599.1|	672307	672792	1	+	486	CRISPR-associated RecB family exonuclease Cas4a	CRISPRs	cas4	FGI II
fig|6666666.23931.peg.640	CDS	gi|118474057|ref|NC_008599.1|	672801	673802	3	+	1002	CRISPR-associated protein Cas1	CRISPRs	cas1	FGI II
fig|6666666.23931.peg.641	CDS	gi|118474057|ref|NC_008599.1|	673799	674098	2	+	300	CRISPR-associated protein Cas2	CRISPRs	cas2	FGI II
fig|6666666.23931.peg.642	CDS	gi|118474057|ref|NC_008599.1|	674648	674779	2	+	132	hypothetical protein	- none -		FGI II
fig|6666666.23931.peg.643	CDS	gi|118474057|ref|NC_008599.1|	675359	675487	2	+	129	FIG00472501: hypothetical protein	- none -		FGI II
fig|6666666.23931.peg.644	CDS	gi|118474057|ref|NC_008599.1|	676320	676790	3	+	471	hypothetical protein	- none -		FGI II
fig|6666666.23931.peg.645	CDS	gi|118474057|ref|NC_008599.1|	677416	676925	-1	-	492	DNA adenine methylase	- none -		FGI II
fig|6666666.23931.peg.646	CDS	gi|118474057|ref|NC_008599.1|	677536	678390	1	+	855	FIG00472501: hypothetical protein	- none -		FGI II
fig|6666666.23931.peg.647	CDS	gi|118474057|ref|NC_008599.1|	678366	678662	3	+	297	hypothetical protein	- none -		FGI II
fig|6666666.23931.peg.648	CDS	gi|118474057|ref|NC_008599.1|	678703	678909	1	+	207	hypothetical protein	- none -		core
fig|6666666.23931.peg.649	CDS	gi|118474057|ref|NC_008599.1|	679318	679070	-1	-	249	hypothetical protein	- none -		core
fig|6666666.23931.peg.650	CDS	gi|118474057|ref|NC_008599.1|	679642	679469	-1	-	174	hypothetical protein	- none -
fig|6666666.23931.peg.651	CDS	gi|118474057|ref|NC_008599.1|	680200	681645	1	+	1446	Pyruvate carboxyl transferase subunit A (EC 6.4.1.1)	Pyruvate metabolism I: anaplerotic reactions, PEP
fig|6666666.23931.peg.652	CDS	gi|118474057|ref|NC_008599.1|	681652	681888	1	+	237	hypothetical protein	- none -
fig|6666666.23931.peg.653	CDS	gi|118474057|ref|NC_008599.1|	681944	682591	2	+	648	Arginine-tRNA-protein transferase (EC 2.3.2.8)	Protein degradation
fig|6666666.23931.peg.654	CDS	gi|118474057|ref|NC_008599.1|	682648	683472	1	+	825	Possible dnaJ-like protein	- none -
fig|6666666.23931.peg.655	CDS	gi|118474057|ref|NC_008599.1|	683517	684290	3	+	774	Pyridoxine 5&#39;-phosphate synthase (EC 2.6.99.2)	Pyridoxin (Vitamin B6) Biosynthesis
fig|6666666.23931.peg.656	CDS	gi|118474057|ref|NC_008599.1|	684287	685210	2	+	924	4-hydroxythreonine-4-phosphate dehydrogenase (EC 1.1.1.262)	ECSIG4-SIG7; <br>Pyridoxin (Vitamin B6) Biosynthesis
fig|6666666.23931.peg.657	CDS	gi|118474057|ref|NC_008599.1|	685276	686826	1	+	1551	Probable low-affinity inorganic phosphate transporter	Phosphate metabolism
fig|6666666.23931.peg.658	CDS	gi|118474057|ref|NC_008599.1|	686898	689741	3	+	2844	Flagellar hook-associated protein FlgL	Flagellum
fig|6666666.23931.peg.659	CDS	gi|118474057|ref|NC_008599.1|	689803	691950	1	+	2148	Cell division protein FtsK	Bacterial Cell Division; <br>Bacterial Cytoskeleton; <br>Bacterial RNA-metabolizing Zn-dependent hydrolases
fig|6666666.23931.peg.660	CDS	gi|118474057|ref|NC_008599.1|	692017	692280	1	+	264	FIG00469421: hypothetical protein	- none -
fig|6666666.23931.peg.661	CDS	gi|118474057|ref|NC_008599.1|	692273	692698	2	+	426	FIG00469524: hypothetical protein	- none -
fig|6666666.23931.peg.662	CDS	gi|118474057|ref|NC_008599.1|	692699	693583	2	+	885	Octaprenyl diphosphate synthase (EC 2.5.1.90) / Dimethylallyltransferase (EC 2.5.1.1) / (2E,6E)-farnesyl diphosphate synthase (EC 2.5.1.10) / Geranylgeranyl diphosphate synthase (EC 2.5.1.29)	Isoprenoid Biosynthesis; <br>Isoprenoid Biosynthesis; <br>Isoprenoid Biosynthesis: Interconversions; <br>Isoprenoinds for Quinones; <br>Isoprenoinds for Quinones; <br>Isoprenoinds for Quinones; <br>Isoprenoinds for Quinones; <br>Polyprenyl Diphosphate Biosynthesis; <br>Polyprenyl Diphosphate Biosynthesis; <br>Polyprenyl Diphosphate Biosynthesis
fig|6666666.23931.peg.663	CDS	gi|118474057|ref|NC_008599.1|	693583	694851	1	+	1269	Glutamyl-tRNA reductase (EC 1.2.1.70)	A Gammaproteobacteria Cluster Relating to Translation; <br>Heme and Siroheme Biosynthesis
fig|6666666.23931.peg.664	CDS	gi|118474057|ref|NC_008599.1|	694848	696551	3	+	1704	Prolyl-tRNA synthetase (EC 6.1.1.15), bacterial type	tRNA aminoacylation, Pro
fig|6666666.23931.peg.665	CDS	gi|118474057|ref|NC_008599.1|	696548	696940	2	+	393	Putative integral memnbrane protein	- none -
fig|6666666.23931.peg.666	CDS	gi|118474057|ref|NC_008599.1|	696953	697864	2	+	912	Porphobilinogen deaminase (EC 2.5.1.61)	Heme and Siroheme Biosynthesis
fig|6666666.23931.peg.667	CDS	gi|118474057|ref|NC_008599.1|	698670	697870	-3	-	801	Inner membrane protein YihY, formerly thought to be RNase BN	Riboflavin synthesis cluster
fig|6666666.23931.peg.668	CDS	gi|118474057|ref|NC_008599.1|	700059	698680	-3	-	1380	(S)-2-hydroxy-acid oxidase (EC 1.1.3.15)	Glycolate, glyoxylate interconversions
fig|6666666.23931.peg.669	CDS	gi|118474057|ref|NC_008599.1|	700777	700061	-1	-	717	FIG00469741: hypothetical protein	- none -
fig|6666666.23931.peg.670	CDS	gi|118474057|ref|NC_008599.1|	701525	702691	2	+	1167	Membrane proteins related to metalloendopeptidases	- none -
fig|6666666.23931.peg.671	CDS	gi|118474057|ref|NC_008599.1|	702700	704061	1	+	1362	Mg/Co/Ni transporter MgtE / CBS domain	Magnesium transport
fig|6666666.23931.peg.672	CDS	gi|118474057|ref|NC_008599.1|	704046	704630	3	+	585	Uridine diphosphate glucose pyrophosphatase (EC 3.6.1.45)	Nudix proteins (nucleoside triphosphate hydrolases)
fig|6666666.23931.peg.673	CDS	gi|118474057|ref|NC_008599.1|	707187	704638	-3	-	2550	FIG00472540: hypothetical protein	- none -
fig|6666666.23931.peg.674	CDS	gi|118474057|ref|NC_008599.1|	707404	707667	1	+	264	Heat shock protein 60 family co-chaperone GroES	GroEL GroES
fig|6666666.23931.peg.675	CDS	gi|118474057|ref|NC_008599.1|	707685	709322	3	+	1638	Heat shock protein 60 family chaperone GroEL	GroEL GroES
fig|6666666.23931.peg.676	CDS	gi|118474057|ref|NC_008599.1|	709480	710424	1	+	945	Ferrochelatase, protoheme ferro-lyase (EC 4.99.1.1)	Heme and Siroheme Biosynthesis	core before insertion VGI_I
fig|6666666.23931.peg.677	CDS	gi|118474057|ref|NC_008599.1|	712236	710416	-3	-	1821	Cell division protein FtsI [Peptidoglycan synthetase] (EC 2.4.1.129)	16S rRNA modification within P site of ribosome; <br>Bacterial Cell Division; <br>Bacterial Cytoskeleton; <br>CBSS-83331.1.peg.3039; <br>Flagellum in Campylobacter; <br>Peptidoglycan Biosynthesis	core before insertion VGI_I
fig|6666666.23931.peg.678	CDS	gi|118474057|ref|NC_008599.1|	712523	712236	-2	-	288	Flagellar hook-basal body complex protein FliE	Flagellum; <br>Flagellum in Campylobacter
fig|6666666.23931.peg.679	CDS	gi|118474057|ref|NC_008599.1|	713021	712527	-2	-	495	Flagellar basal-body rod protein FlgC	Flagellum; <br>Flagellum in Campylobacter
fig|6666666.23931.peg.680	CDS	gi|118474057|ref|NC_008599.1|	713471	713031	-2	-	441	Flagellar basal-body rod protein FlgB	Flagellum; <br>Flagellum in Campylobacter
fig|6666666.23931.peg.681	CDS	gi|118474057|ref|NC_008599.1|	714179	713517	-2	-	663	Leucyl/phenylalanyl-tRNA--protein transferase (EC 2.3.2.6)	Protein degradation
fig|6666666.23931.peg.682	CDS	gi|118474057|ref|NC_008599.1|	715030	714176	-1	-	855	hypothetical protein	- none -
fig|6666666.23931.peg.683	CDS	gi|118474057|ref|NC_008599.1|	717225	715027	-3	-	2199	ATP-dependent Clp protease ATP-binding subunit ClpA	CBSS-176299.4.peg.1996B; <br>ClpAS cluster; <br>Proteolysis in bacteria, ATP-dependent
fig|6666666.23931.peg.684	CDS	gi|118474057|ref|NC_008599.1|	717524	717225	-2	-	300	ATP-dependent Clp protease adaptor protein ClpS	ClpAS cluster; <br>Proteolysis in bacteria, ATP-dependent
fig|6666666.23931.peg.685	CDS	gi|118474057|ref|NC_008599.1|	718110	717514	-3	-	597	Possible periplasmic thioredoxin	- none -
fig|6666666.23931.peg.686	CDS	gi|118474057|ref|NC_008599.1|	718583	718128	-2	-	456	tmRNA-binding protein SmpB	Heat shock dnaK gene cluster extended; <br>Translation termination factors bacterial
fig|6666666.23931.peg.687	CDS	gi|118474057|ref|NC_008599.1|	719536	718796	-1	-	741	4-diphosphocytidyl-2-C-methyl-D-erythritol kinase (EC 2.7.1.148)	A Gammaproteobacteria Cluster Relating to Translation; <br>Isoprenoid Biosynthesis; <br>Nonmevalonate Branch of Isoprenoid Biosynthesis
fig|6666666.23931.peg.688	CDS	gi|118474057|ref|NC_008599.1|	719760	719533	-3	-	228	Carbon storage regulator	Carbon Starvation; <br>Carbon storage regulator
fig|6666666.23931.peg.689	CDS	gi|118474057|ref|NC_008599.1|	720580	719744	-1	-	837	tRNA pseudouridine synthase B (EC 4.2.1.70)	CBSS-138119.3.peg.2719; <br>RNA pseudouridine syntheses; <br>Riboflavin, FMN and FAD metabolism in plants; <br>tRNA modification Bacteria; <br>tRNA processing
fig|6666666.23931.peg.690	CDS	gi|118474057|ref|NC_008599.1|	722634	720577	-3	-	2058	ATP-dependent DNA helicase UvrD/PcrA/Rep, epsilon proteobacterial type 2	DNA repair, bacterial UvrD and related helicases
fig|6666666.23931.peg.691	CDS	gi|118474057|ref|NC_008599.1|	722868	723740	3	+	873	transcriptional regulator, LysR family	- none -
fig|6666666.23931.peg.692	CDS	gi|118474057|ref|NC_008599.1|	724173	723730	-3	-	444	FIG00469468: hypothetical protein	- none -
fig|6666666.23931.peg.693	CDS	gi|118474057|ref|NC_008599.1|	725892	724183	-3	-	1710	Oligoendopeptidase F (EC 3.4.24.-)	- none -
fig|6666666.23931.peg.694	CDS	gi|118474057|ref|NC_008599.1|	727211	725982	-2	-	1230	Sodium/dicarboxylate symporter	- none -
fig|6666666.23931.peg.695	CDS	gi|118474057|ref|NC_008599.1|	727371	728567	3	+	1197	S-adenosylmethionine synthetase (EC 2.5.1.6)	Methionine Biosynthesis; <br>Methionine Degradation
fig|6666666.23931.peg.696	CDS	gi|118474057|ref|NC_008599.1|	728839	729711	1	+	873	Manganese ABC transporter, periplasmic-binding protein SitA	- none -
fig|6666666.23931.peg.697	CDS	gi|118474057|ref|NC_008599.1|	729698	730540	2	+	843	Manganese ABC transporter, ATP-binding protein SitB	- none -
fig|6666666.23931.peg.698	CDS	gi|118474057|ref|NC_008599.1|	730515	731339	3	+	825	Manganese ABC transporter, inner membrane permease protein SitC	- none -
fig|6666666.23931.peg.699	CDS	gi|118474057|ref|NC_008599.1|	731320	732135	1	+	816	Manganese ABC transporter, inner membrane permease protein SitD	- none -
fig|6666666.23931.peg.700	CDS	gi|118474057|ref|NC_008599.1|	733225	732122	-1	-	1104	Apolipoprotein N-acyltransferase (EC 2.3.1.-) / Copper homeostasis protein CutE	Copper homeostasis: copper tolerance; <br>Lipoprotein Biosynthesis; <br>tRNA-methylthiotransferase containing cluster; <br>tRNA-methylthiotransferase containing cluster
fig|6666666.23931.peg.701	CDS	gi|118474057|ref|NC_008599.1|	733360	733641	1	+	282	Preprotein translocase subunit YajC (TC 3.A.5.1.1)	CBSS-211586.1.peg.2832
fig|6666666.23931.peg.702	CDS	gi|118474057|ref|NC_008599.1|	733634	735223	2	+	1590	Protein-export membrane protein SecD (TC 3.A.5.1.1)	CBSS-211586.1.peg.2832
fig|6666666.23931.peg.703	CDS	gi|118474057|ref|NC_008599.1|	735223	736194	1	+	972	Protein-export membrane protein SecF (TC 3.A.5.1.1)	CBSS-211586.1.peg.2832
fig|6666666.23931.peg.704	CDS	gi|118474057|ref|NC_008599.1|	736204	736542	1	+	339	FIG00388820: hypothetical protein	- none -
fig|6666666.23931.peg.705	CDS	gi|118474057|ref|NC_008599.1|	736551	738986	3	+	2436	Leucyl-tRNA synthetase (EC 6.1.1.4)	tRNA aminoacylation, Leu
fig|6666666.23931.peg.706	CDS	gi|118474057|ref|NC_008599.1|	738988	739527	1	+	540	Probable lipoprotein Cj1090c	- none -
fig|6666666.23931.peg.707	CDS	gi|118474057|ref|NC_008599.1|	739508	741052	2	+	1545	FIG00469765: hypothetical protein	- none -
fig|6666666.23931.peg.708	CDS	gi|118474057|ref|NC_008599.1|	741052	742221	1	+	1170	Dihydrofolate synthase (EC 6.3.2.12) / Folylpolyglutamate synthase (EC 6.3.2.17)	Colicin V and Bacteriocin Production Cluster; <br>Colicin V and Bacteriocin Production Cluster; <br>Folate Biosynthesis; <br>Folate Biosynthesis
fig|6666666.23931.peg.709	CDS	gi|118474057|ref|NC_008599.1|	742211	743101	2	+	891	Peptidase, M23/M37 family	- none -
fig|6666666.23931.peg.710	CDS	gi|118474057|ref|NC_008599.1|	743146	743463	1	+	318	Protein of unknown function, DUF583 superfamily	- none -
fig|6666666.23931.peg.711	CDS	gi|118474057|ref|NC_008599.1|	743444	746401	2	+	2958	Transcription-repair coupling factor	Cell division-ribosomal stress proteins cluster; <br>DNA-replication; <br>Transcription factors bacterial
fig|6666666.23931.peg.712	CDS	gi|118474057|ref|NC_008599.1|	746398	747003	1	+	606	hypothetical protein	- none -
fig|6666666.23931.peg.713	CDS	gi|118474057|ref|NC_008599.1|	747025	747771	1	+	747	Putative ATP/GTP-binding protein	- none -
fig|6666666.23931.peg.714	CDS	gi|118474057|ref|NC_008599.1|	747761	748426	2	+	666	Endonuclease III (EC 4.2.99.18)	DNA Repair Base Excision
fig|6666666.23931.peg.715	CDS	gi|118474057|ref|NC_008599.1|	748482	748883	3	+	402	Uncharacterized conserved protein	- none -
fig|6666666.23931.peg.716	CDS	gi|118474057|ref|NC_008599.1|	748953	749432	3	+	480	CoA-binding domain protein	- none -
fig|6666666.23931.peg.717	CDS	gi|118474057|ref|NC_008599.1|	749416	750627	1	+	1212	Threonine dehydratase (EC 4.3.1.19)	Branched-Chain Amino Acid Biosynthesis; <br>Threonine degradation
fig|6666666.23931.peg.718	CDS	gi|118474057|ref|NC_008599.1|	750879	756116	3	+	5238	Putative large exoprotein involved in heme utilization or adhesion of ShlA/HecA/FhaA family	Two partner secretion pathway (TPS)
fig|6666666.23931.peg.719	CDS	gi|118474057|ref|NC_008599.1|	756117	757760	3	+	1644	Channel-forming transporter/cytolysins activator of TpsB family	Two partner secretion pathway (TPS)
fig|6666666.23931.peg.720	CDS	gi|118474057|ref|NC_008599.1|	757911	757786	-3	-	126	hypothetical protein	- none -
fig|6666666.23931.peg.721	CDS	gi|118474057|ref|NC_008599.1|	758681	757908	-2	-	774	tRNA pseudouridine synthase A (EC 4.2.1.70)	Colicin V and Bacteriocin Production Cluster; <br>RNA pseudouridine syntheses; <br>tRNA modification Bacteria; <br>tRNA processing
fig|6666666.23931.peg.722	CDS	gi|118474057|ref|NC_008599.1|	759706	758681	-1	-	1026	Predicted permease YjgP/YjgQ family	- none -
fig|6666666.23931.peg.723	CDS	gi|118474057|ref|NC_008599.1|	760506	759706	-3	-	801	Leader peptidase (Prepilin peptidase) (EC 3.4.23.43) / N-methyltransferase (EC 2.1.1.-)	- none -
fig|6666666.23931.peg.724	CDS	gi|118474057|ref|NC_008599.1|	761183	760506	-2	-	678	Undecaprenyl diphosphate synthase (EC 2.5.1.31)	CBSS-83331.1.peg.3039; <br>Isoprenoid Biosynthesis; <br>Isoprenoinds for Quinones; <br>Polyprenyl Diphosphate Biosynthesis
fig|6666666.23931.peg.725	CDS	gi|118474057|ref|NC_008599.1|	761863	761186	-1	-	678	FIG00469724: hypothetical protein	- none -
fig|6666666.23931.peg.726	CDS	gi|118474057|ref|NC_008599.1|	763023	761860	-3	-	1164	Phosphopantothenoylcysteine decarboxylase (EC 4.1.1.36) / Phosphopantothenoylcysteine synthetase (EC 6.3.2.5)	Coenzyme A Biosynthesis; <br>Coenzyme A Biosynthesis
fig|6666666.23931.peg.727	CDS	gi|118474057|ref|NC_008599.1|	764323	763013	-1	-	1311	N-acetylglucosamine-1-phosphate uridyltransferase (EC 2.7.7.23) / Glucosamine-1-phosphate N-acetyltransferase (EC 2.3.1.157)	Peptidoglycan Biosynthesis; <br>Peptidoglycan Biosynthesis; <br>Sialic Acid Metabolism; <br>Sialic Acid Metabolism; <br>UDP-N-acetylmuramate from Fructose-6-phosphate Biosynthesis; <br>UDP-N-acetylmuramate from Fructose-6-phosphate Biosynthesis
fig|6666666.23931.peg.728	CDS	gi|118474057|ref|NC_008599.1|	764530	765264	1	+	735	Flagellar biosynthesis protein FliP	Flagellum
fig|6666666.23931.peg.729	CDS	gi|118474057|ref|NC_008599.1|	766111	765257	-1	-	855	Membrane protein	- none -
fig|6666666.23931.peg.730	CDS	gi|118474057|ref|NC_008599.1|	767040	766135	-3	-	906	membrane protein	- none -
fig|6666666.23931.peg.731	CDS	gi|118474057|ref|NC_008599.1|	768252	767239	-3	-	1014	Quinolinate synthetase (EC 2.5.1.72)	NAD and NADP cofactor biosynthesis global
fig|6666666.23931.peg.732	CDS	gi|118474057|ref|NC_008599.1|	768761	769945	2	+	1185	Macrolide-specific efflux protein MacA	Multidrug Resistance Efflux Pumps
fig|6666666.23931.peg.733	CDS	gi|118474057|ref|NC_008599.1|	769942	771867	1	+	1926	Macrolide export ATP-binding/permease protein MacB (EC 3.6.3.-)	Multidrug Resistance Efflux Pumps
fig|6666666.23931.peg.734	CDS	gi|118474057|ref|NC_008599.1|	771870	773168	3	+	1299	Outer membrane efflux protein	- none -
fig|6666666.23931.peg.735	CDS	gi|118474057|ref|NC_008599.1|	773169	774428	3	+	1260	Competence protein	- none -
fig|6666666.23931.peg.736	CDS	gi|118474057|ref|NC_008599.1|	775667	774435	-2	-	1233	Putative two-component sensor	- none -
fig|6666666.23931.peg.737	CDS	gi|118474057|ref|NC_008599.1|	776338	775664	-1	-	675	Putative two-component regulator	- none -
fig|6666666.23931.peg.738	CDS	gi|118474057|ref|NC_008599.1|	777840	776425	-3	-	1416	HtrA protease/chaperone protein / Serine protease (Protease DO) (EC 3.4.21.-)	Periplasmic Stress Response
fig|6666666.23931.peg.739	CDS	gi|118474057|ref|NC_008599.1|	778050	778922	3	+	873	DnaJ-class molecular chaperone CbpA	Protein chaperones
fig|6666666.23931.peg.740	CDS	gi|118474057|ref|NC_008599.1|	778934	779305	2	+	372	HspR, transcriptional repressor of DnaK operon	Heat shock dnaK gene cluster extended; <br>Protein chaperones
fig|6666666.23931.peg.741	CDS	gi|118474057|ref|NC_008599.1|	779311	780930	1	+	1620	Glutathione-regulated potassium-efflux system protein KefB	Glutathione-regulated potassium-efflux system and associated functions
fig|6666666.23931.peg.742	CDS	gi|118474057|ref|NC_008599.1|	780943	782379	1	+	1437	Sodium/hydrogen exchanger	- none -
fig|6666666.23931.peg.743	CDS	gi|118474057|ref|NC_008599.1|	782439	783011	3	+	573	Putative periplasmic protein	- none -
fig|6666666.23931.peg.744	CDS	gi|118474057|ref|NC_008599.1|	783084	783857	3	+	774	Putative membrane protein YfcA	- none -
fig|6666666.23931.peg.745	CDS	gi|118474057|ref|NC_008599.1|	783911	784591	2	+	681	ATP synthase A chain (EC 3.6.3.14)	F0F1-type ATP synthase
fig|6666666.23931.peg.746	CDS	gi|118474057|ref|NC_008599.1|	784596	784814	3	+	219	hypothetical protein	- none -
fig|6666666.23931.peg.747	CDS	gi|118474057|ref|NC_008599.1|	784786	785322	1	+	537	Thiamin-phosphate pyrophosphorylase (EC 2.5.1.3)	5-FCL-like protein; <br>Thiamin biosynthesis
fig|6666666.23931.peg.748	CDS	gi|118474057|ref|NC_008599.1|	785380	786798	1	+	1419	Aspartyl-tRNA(Asn) amidotransferase subunit B (EC 6.3.5.6) @ Glutamyl-tRNA(Gln) amidotransferase subunit B (EC 6.3.5.7)	tRNA aminoacylation, Asp and Asn; <br>tRNA aminoacylation, Glu and Gln
fig|6666666.23931.peg.749	CDS	gi|118474057|ref|NC_008599.1|	786810	787700	3	+	891	Glycerol-3-phosphate dehydrogenase [NAD(P)+] (EC 1.1.1.94)	Glycerolipid and Glycerophospholipid Metabolism in Bacteria
fig|6666666.23931.peg.750	CDS	gi|118474057|ref|NC_008599.1|	787697	788761	2	+	1065	Beta-hexosaminidase (EC 3.2.1.52)	- none -
fig|6666666.23931.peg.751	CDS	gi|118474057|ref|NC_008599.1|	789190	788756	-1	-	435	membrane protein	- none -
fig|6666666.23931.peg.752	CDS	gi|118474057|ref|NC_008599.1|	790055	789183	-2	-	873	RarD protein	- none -
fig|6666666.23931.peg.753	CDS	gi|118474057|ref|NC_008599.1|	790813	790067	-1	-	747	amino acid ABC transporter ATP-binding protein	- none -
fig|6666666.23931.peg.754	CDS	gi|118474057|ref|NC_008599.1|	791454	790822	-3	-	633	Amino acid ABC transporter, permease protein	- none -
fig|6666666.23931.peg.755	CDS	gi|118474057|ref|NC_008599.1|	792235	791477	-1	-	759	Amino acid ABC transporter, periplasmic amino acid-binding protein	- none -
fig|6666666.23931.peg.756	CDS	gi|118474057|ref|NC_008599.1|	792909	792364	-3	-	546	CDP-diacylglycerol--glycerol-3-phosphate 3-phosphatidyltransferase (EC 2.7.8.5)	Glycerolipid and Glycerophospholipid Metabolism in Bacteria
fig|6666666.23931.peg.757	CDS	gi|118474057|ref|NC_008599.1|	793694	792906	-2	-	789	3-oxoacyl-[acyl-carrier protein] reductase (EC 1.1.1.100)	Fatty Acid Biosynthesis FASII
fig|6666666.23931.peg.758	CDS	gi|118474057|ref|NC_008599.1|	794587	793694	-1	-	894	Dihydrodipicolinate synthase (EC 4.2.1.52)	Lysine Biosynthesis DAP Pathway; <br>Lysine Biosynthesis DAP Pathway, GJO scratch
fig|6666666.23931.peg.759	CDS	gi|118474057|ref|NC_008599.1|	795831	794584	-3	-	1248	Putative zinc protease	- none -
fig|6666666.23931.peg.760	CDS	gi|118474057|ref|NC_008599.1|	796890	795832	-3	-	1059	Dihydroorotate dehydrogenase (EC 1.3.3.1)	De Novo Pyrimidine Synthesis
fig|6666666.23931.peg.761	CDS	gi|118474057|ref|NC_008599.1|	798660	796942	-3	-	1719	Phospholipid-lipopolysaccharide ABC transporter	N-linked Glycosylation in Bacteria
fig|6666666.23931.peg.762	CDS	gi|118474057|ref|NC_008599.1|	800036	798657	-2	-	1380	Cysteinyl-tRNA synthetase (EC 6.1.1.16)	tRNA aminoacylation, Cys
fig|6666666.23931.peg.763	CDS	gi|118474057|ref|NC_008599.1|	801420	800020	-3	-	1401	Proposed peptidoglycan lipid II flippase MurJ	Peptidoglycan lipid II flippase
fig|6666666.23931.peg.764	CDS	gi|118474057|ref|NC_008599.1|	801658	801542	-1	-	117	hypothetical protein	- none -
fig|6666666.23931.peg.765	CDS	gi|118474057|ref|NC_008599.1|	801778	803652	1	+	1875	ATP-dependent RNA helicase RhlE	ATP-dependent RNA helicases, bacterial
fig|6666666.23931.peg.766	CDS	gi|118474057|ref|NC_008599.1|	803859	804011	3	+	153	plasmid-related lipoprotein	- none -
fig|6666666.23931.peg.767	CDS	gi|118474057|ref|NC_008599.1|	804726	805277	3	+	552	Putative ATP/GTP binding protein	- none -
fig|6666666.23931.peg.768	CDS	gi|118474057|ref|NC_008599.1|	805261	806121	1	+	861	Fructose-1,6-bisphosphatase, type I (EC 3.1.3.11)	Glycolysis and Gluconeogenesis
fig|6666666.23931.peg.769	CDS	gi|118474057|ref|NC_008599.1|	806114	806443	2	+	330	hypothetical protein	- none -
fig|6666666.23931.peg.770	CDS	gi|118474057|ref|NC_008599.1|	806462	808360	2	+	1899	Methionyl-tRNA synthetase (EC 6.1.1.10)	tRNA aminoacylation, Met
fig|6666666.23931.peg.771	CDS	gi|118474057|ref|NC_008599.1|	808360	809340	1	+	981	FIG00387915: hypothetical protein	- none -
fig|6666666.23931.peg.772	CDS	gi|118474057|ref|NC_008599.1|	809356	809997	1	+	642	Putative transcriptional regulator	- none -
fig|6666666.23931.peg.773	CDS	gi|118474057|ref|NC_008599.1|	810126	810677	3	+	552	Cytochrome c-type protein TorY	- none -
fig|6666666.23931.peg.774	CDS	gi|118474057|ref|NC_008599.1|	810689	812074	2	+	1386	Hydroxylamine oxidoreductase (Fragment)	- none -
fig|6666666.23931.peg.775	CDS	gi|118474057|ref|NC_008599.1|	813972	812926	-3	-	1047	Menaquinone via futalosine step 3	- none -
fig|6666666.23931.peg.776	CDS	gi|118474057|ref|NC_008599.1|	814144	814518	1	+	375	Copper homeostasis protein CutF precursor / Lipoprotein NlpE involeved in surface adhesion	Copper homeostasis: copper tolerance
fig|6666666.23931.peg.777	CDS	gi|118474057|ref|NC_008599.1|	814596	815708	3	+	1113	Putative integral membrane protein	- none -
fig|6666666.23931.peg.778	CDS	gi|118474057|ref|NC_008599.1|	816497	815703	-2	-	795	Chemotaxis protein methyltransferase CheR (EC 2.1.1.80)	Bacterial Chemotaxis
fig|6666666.23931.peg.779	CDS	gi|118474057|ref|NC_008599.1|	817056	816490	-3	-	567	Chemotaxis response regulator protein-glutamate methylesterase CheB (EC 3.1.1.61)	Bacterial Chemotaxis
fig|6666666.23931.peg.780	CDS	gi|118474057|ref|NC_008599.1|	817267	819147	1	+	1881	FIG00469647: hypothetical protein	- none -
fig|6666666.23931.peg.781	CDS	gi|118474057|ref|NC_008599.1|	819150	819704	3	+	555	Holliday junction DNA helicase RuvA	DNA-replication; <br>RuvABC plus a hypothetical
fig|6666666.23931.peg.782	CDS	gi|118474057|ref|NC_008599.1|	819713	820750	2	+	1038	D-alanine--D-alanine ligase (EC 6.3.2.4)	Peptidoglycan Biosynthesis; <br>Peptidoglycan biosynthesis--gjo
fig|6666666.23931.peg.783	CDS	gi|118474057|ref|NC_008599.1|	820819	821055	1	+	237	hypothetical protein	- none -
fig|6666666.23931.peg.784	CDS	gi|118474057|ref|NC_008599.1|	821045	821839	2	+	795	2-hydroxy-6-oxohepta-2,4-dienoate hydrolase	- none -
fig|6666666.23931.peg.785	CDS	gi|118474057|ref|NC_008599.1|	821832	823268	3	+	1437	UDP-N-acetylmuramoylalanyl-D-glutamyl-2,6-diaminopimelate--D-alanyl-D-alanine ligase (EC 6.3.2.10)	Peptidoglycan Biosynthesis; <br>Peptidoglycan biosynthesis--gjo
fig|6666666.23931.peg.786	CDS	gi|118474057|ref|NC_008599.1|	824532	823333	-3	-	1200	Acetate kinase (EC 2.7.2.1)	Pyruvate metabolism II: acetyl-CoA, acetogenesis from pyruvate
fig|6666666.23931.peg.787	CDS	gi|118474057|ref|NC_008599.1|	825927	824533	-3	-	1395	Phosphate acetyltransferase (EC 2.3.1.8)	Pyruvate metabolism II: acetyl-CoA, acetogenesis from pyruvate
fig|6666666.23931.peg.788	CDS	gi|118474057|ref|NC_008599.1|	826003	826707	1	+	705	Flagellar L-ring protein FlgH	Flagellar motility; <br>Flagellum
fig|6666666.23931.peg.789	CDS	gi|118474057|ref|NC_008599.1|	826892	827515	2	+	624	conserved domain protein	- none -
fig|6666666.23931.peg.790	CDS	gi|118474057|ref|NC_008599.1|	827700	829376	3	+	1677	Acetolactate synthase large subunit (EC 2.2.1.6)	Acetolactate synthase subunits; <br>Branched-Chain Amino Acid Biosynthesis
fig|6666666.23931.peg.791	CDS	gi|118474057|ref|NC_008599.1|	829380	829841	3	+	462	Acetolactate synthase small subunit (EC 2.2.1.6)	Acetolactate synthase subunits; <br>Branched-Chain Amino Acid Biosynthesis
fig|6666666.23931.peg.792	CDS	gi|118474057|ref|NC_008599.1|	829841	830788	2	+	948	UDP-3-O-[3-hydroxymyristoyl] glucosamine N-acyltransferase (EC 2.3.1.-)	KDO2-Lipid A biosynthesis; <br>Llipid A biosynthesis cluster
fig|6666666.23931.peg.793	CDS	gi|118474057|ref|NC_008599.1|	830785	831012	1	+	228	hypothetical protein	- none -
fig|6666666.23931.peg.794	CDS	gi|118474057|ref|NC_008599.1|	831617	831009	-2	-	609	putative integral membrane protein (dedA homolog)	- none -
fig|6666666.23931.peg.795	CDS	gi|118474057|ref|NC_008599.1|	831727	832557	1	+	831	Quinolinate phosphoribosyltransferase [decarboxylating] (EC 2.4.2.19)	NAD and NADP cofactor biosynthesis global
fig|6666666.23931.peg.796	CDS	gi|118474057|ref|NC_008599.1|	832758	833588	3	+	831	Formyltetrahydrofolate deformylase (EC 3.5.1.10)	5-FCL-like protein; <br>One-carbon metabolism by tetrahydropterines
fig|6666666.23931.peg.797	CDS	gi|118474057|ref|NC_008599.1|	833589	834077	3	+	489	tRNA (cytidine(34)-2&#39;-O)-methyltransferase (EC 2.1.1.207) ## TrmL	RNA methylation
fig|6666666.23931.peg.798	CDS	gi|118474057|ref|NC_008599.1|	834065	835360	2	+	1296	hypothetical protein	- none -
fig|6666666.23931.peg.799	CDS	gi|118474057|ref|NC_008599.1|	835353	835535	3	+	183	Small hydrophobic protein	- none -
fig|6666666.23931.peg.800	CDS	gi|118474057|ref|NC_008599.1|	835642	837657	1	+	2016	Glycyl-tRNA synthetase beta chain (EC 6.1.1.14)	Glycyl-tRNA synthetase; <br>tRNA aminoacylation, Gly
fig|6666666.23931.peg.801	CDS	gi|118474057|ref|NC_008599.1|	837654	838742	3	+	1089	DNA modification methylase (Adenine-specific methyltransferase) (EC 2.1.1.72)	- none -
fig|6666666.23931.peg.802	CDS	gi|118474057|ref|NC_008599.1|	839179	838778	-1	-	402	hypothetical protein	- none -
fig|6666666.23931.peg.803	CDS	gi|118474057|ref|NC_008599.1|	839442	839176	-3	-	267	FIG00470276: hypothetical protein	- none -
fig|6666666.23931.peg.804	CDS	gi|118474057|ref|NC_008599.1|	840850	839423	-1	-	1428	Putative amino-acid transport protein	- none -
fig|6666666.23931.peg.805	CDS	gi|118474057|ref|NC_008599.1|	842994	840919	-3	-	2076	Lead, cadmium, zinc and mercury transporting ATPase (EC 3.6.3.3) (EC 3.6.3.5); Copper-translocating P-type ATPase (EC 3.6.3.4)	Copper homeostasis
fig|6666666.23931.peg.806	CDS	gi|118474057|ref|NC_008599.1|	843268	842981	-1	-	288	FIG00469482: hypothetical protein	- none -
fig|6666666.23931.peg.807	CDS	gi|118474057|ref|NC_008599.1|	843567	843265	-3	-	303	FIG00469422: hypothetical protein	- none -
fig|6666666.23931.peg.808	CDS	gi|118474057|ref|NC_008599.1|	843893	843600	-2	-	294	FIG00470882: hypothetical protein	- none -
fig|6666666.23931.peg.809	CDS	gi|118474057|ref|NC_008599.1|	844521	843886	-3	-	636	FIG00469958: hypothetical protein	- none -
fig|6666666.23931.peg.810	CDS	gi|118474057|ref|NC_008599.1|	844834	844511	-1	-	324	FIG00469777: hypothetical protein	- none -
fig|6666666.23931.peg.811	CDS	gi|118474057|ref|NC_008599.1|	845017	845226	1	+	210	FIG00469590: hypothetical protein	- none -
fig|6666666.23931.peg.812	CDS	gi|118474057|ref|NC_008599.1|	845294	846103	2	+	810	Membrane protein related to metalloendopeptidases	- none -
fig|6666666.23931.peg.813	CDS	gi|118474057|ref|NC_008599.1|	846167	846589	2	+	423	hypothetical protein	- none -
fig|6666666.23931.peg.814	CDS	gi|118474057|ref|NC_008599.1|	846590	847258	2	+	669	Two-component system response regulator DccR	Two-component regulatory systems in Campylobacter
fig|6666666.23931.peg.815	CDS	gi|118474057|ref|NC_008599.1|	847248	848372	3	+	1125	Two-component system histidine kinase DccS	Two-component regulatory systems in Campylobacter
fig|6666666.23931.peg.816	CDS	gi|118474057|ref|NC_008599.1|	848522	849745	2	+	1224	Argininosuccinate synthase (EC 6.3.4.5)	Arginine Biosynthesis -- gjo; <br>Arginine Biosynthesis extended
fig|6666666.23931.peg.817	CDS	gi|118474057|ref|NC_008599.1|	849810	850874	3	+	1065	Integrase-recombinase protein XERCD family	- none -
fig|6666666.23931.peg.818	CDS	gi|118474057|ref|NC_008599.1|	851026	852210	1	+	1185	Cell division protein FtsW	Bacterial Cell Division; <br>Bacterial Cytoskeleton
fig|6666666.23931.peg.819	CDS	gi|118474057|ref|NC_008599.1|	852207	853214	3	+	1008	UDP-N-acetylglucosamine--N-acetylmuramyl-(pentapeptide) pyrophosphoryl-undecaprenol N-acetylglucosamine transferase (EC 2.4.1.227)	Peptidoglycan Biosynthesis
fig|6666666.23931.peg.820	CDS	gi|118474057|ref|NC_008599.1|	853381	853695	1	+	315	DNA-binding protein HU	DNA structural proteins, bacterial
fig|6666666.23931.peg.821	CDS	gi|118474057|ref|NC_008599.1|	853938	854351	3	+	414	Ferric siderophore transport system, biopolymer transport protein ExbB	Ton and Tol transport systems
fig|6666666.23931.peg.822	CDS	gi|118474057|ref|NC_008599.1|	854354	854740	2	+	387	Biopolymer transport protein ExbD/TolR	Ton and Tol transport systems
fig|6666666.23931.peg.823	CDS	gi|118474057|ref|NC_008599.1|	854733	855482	3	+	750	Ferric siderophore transport system, periplasmic binding protein TonB	Ton and Tol transport systems
fig|6666666.23931.peg.824	CDS	gi|118474057|ref|NC_008599.1|	855520	855765	1	+	246	Ribosome-associated heat shock protein implicated in the recycling of the 50S subunit (S4 paralog)	Cell division-ribosomal stress proteins cluster; <br>DNA replication cluster 1; <br>Heat shock dnaK gene cluster extended
fig|6666666.23931.peg.825	CDS	gi|118474057|ref|NC_008599.1|	855749	856150	2	+	402	ATPase YjeE, predicted to have essential role in cell wall biosynthesis	- none -
fig|6666666.23931.peg.826	CDS	gi|118474057|ref|NC_008599.1|	856143	856871	3	+	729	Lipopolysaccharide ABC transporter, ATP-binding protein LptB	KDO2-Lipid A biosynthesis
fig|6666666.23931.peg.827	CDS	gi|118474057|ref|NC_008599.1|	856871	858109	2	+	1239	RNA polymerase sigma-54 factor RpoN	Flagellar motility; <br>Flagellum; <br>Transcription initiation, bacterial sigma factors
fig|6666666.23931.peg.828	CDS	gi|118474057|ref|NC_008599.1|	858196	859236	1	+	1041	3-dehydroquinate synthase (EC 4.2.3.4)	Chorismate Synthesis; <br>Common Pathway For Synthesis of Aromatic Compounds (DAHP synthase to chorismate)
fig|6666666.23931.peg.829	CDS	gi|118474057|ref|NC_008599.1|	859233	860813	3	+	1581	Putative mechanosensitive ion channel	- none -
fig|6666666.23931.peg.830	CDS	gi|118474057|ref|NC_008599.1|	860810	862051	2	+	1242	MiaB family protein, possibly involved in tRNA or rRNA modification	Heat shock dnaK gene cluster extended; <br>Methylthiotransferases
fig|6666666.23931.peg.831	CDS	gi|118474057|ref|NC_008599.1|	862029	863699	3	+	1671	Cell division protein FtsH (EC 3.4.24.-)	Bacterial Cell Division; <br>Cell division-ribosomal stress proteins cluster
fig|6666666.23931.peg.832	CDS	gi|118474057|ref|NC_008599.1|	863689	864219	1	+	531	Molybdopterin biosynthesis Mog protein, molybdochelatase	Molybdenum cofactor biosynthesis
fig|6666666.23931.peg.833	CDS	gi|118474057|ref|NC_008599.1|	865092	864475	-3	-	618	Hypothetical protein YggS, proline synthase co-transcribed bacterial homolog PROSC	A Hypothetical Protein Related to Proline Metabolism
fig|6666666.23931.peg.834	CDS	gi|118474057|ref|NC_008599.1|	866201	865089	-2	-	1113	Intramembrane protease RasP/YluC, implicated in cell division based on FtsL cleavage	CBSS-83331.1.peg.3039; <br>Periplasmic Stress Response
fig|6666666.23931.peg.835	CDS	gi|118474057|ref|NC_008599.1|	866330	866971	2	+	642	Ribulose-phosphate 3-epimerase (EC 5.1.3.1)	Pentose phosphate pathway; <br>Riboflavin synthesis cluster
fig|6666666.23931.peg.836	CDS	gi|118474057|ref|NC_008599.1|	866984	867781	2	+	798	DEDDh 3&#39;-5&#39; exonuclease domain of the epsilon subunit of DNA polymerase III	- none -
fig|6666666.23931.peg.837	CDS	gi|118474057|ref|NC_008599.1|	869606	867774	-2	-	1833	Helicase PriA essential for oriC/DnaA-independent DNA replication	DNA-replication
fig|6666666.23931.peg.838	CDS	gi|118474057|ref|NC_008599.1|	870024	869614	-3	-	411	N-terminal methylation	- none -
fig|6666666.23931.peg.839	CDS	gi|118474057|ref|NC_008599.1|	870812	870051	-2	-	762	General secretion pathway protein G	- none -
fig|6666666.23931.peg.840	CDS	gi|118474057|ref|NC_008599.1|	871441	870809	-1	-	633	prokaryotic N-terminal methylation motif domain protein	- none -
fig|6666666.23931.peg.841	CDS	gi|118474057|ref|NC_008599.1|	871577	871461	-2	-	117	hypothetical protein	- none -
fig|6666666.23931.peg.842	CDS	gi|118474057|ref|NC_008599.1|	871969	871766	-1	-	204	General secretion pathway protein G	- none -
fig|6666666.23931.peg.843	CDS	gi|118474057|ref|NC_008599.1|	872280	872056	-3	-	225	hypothetical protein	- none -
fig|6666666.23931.peg.844	CDS	gi|118474057|ref|NC_008599.1|	872510	872277	-2	-	234	FIG00470215: hypothetical protein	- none -
fig|6666666.23931.peg.845	CDS	gi|118474057|ref|NC_008599.1|	872702	874678	2	+	1977	Excinuclease ABC subunit B	DNA repair, UvrABC system
fig|6666666.23931.peg.846	CDS	gi|118474057|ref|NC_008599.1|	875040	876086	3	+	1047	hypothetical protein	- none -
fig|6666666.23931.peg.847	CDS	gi|118474057|ref|NC_008599.1|	876113	878251	2	+	2139	Putative OMR family iron-siderophore receptor precursor	Ton and Tol transport systems
fig|6666666.23931.peg.848	CDS	gi|118474057|ref|NC_008599.1|	878575	879894	1	+	1320	Multi antimicrobial extrusion protein (Na(+)/drug antiporter), MATE family of MDR efflux pumps	Multidrug Resistance Efflux Pumps; <br>Riboflavin, FMN and FAD metabolism in plants
fig|6666666.23931.peg.849	CDS	gi|118474057|ref|NC_008599.1|	880007	882097	2	+	2091	Polyphosphate kinase (EC 2.7.4.1)	High affinity phosphate transporter and control of PHO regulon; <br>Phosphate metabolism; <br>Polyphosphate; <br>Purine conversions
fig|6666666.23931.peg.850	CDS	gi|118474057|ref|NC_008599.1|	882794	883066	2	+	273	hypothetical protein	- none -
fig|6666666.23931.peg.851	CDS	gi|118474057|ref|NC_008599.1|	883145	885400	2	+	2256	5-methyltetrahydropteroyltriglutamate--homocysteine methyltransferase (EC 2.1.1.14)	Methionine Biosynthesis
fig|6666666.23931.peg.852	CDS	gi|118474057|ref|NC_008599.1|	885458	886351	2	+	894	5,10-methylenetetrahydrofolate reductase (EC 1.5.1.20)	5-FCL-like protein; <br>Methionine Biosynthesis; <br>One-carbon metabolism by tetrahydropterines
fig|6666666.23931.peg.853	CDS	gi|118474057|ref|NC_008599.1|	887119	887532	1	+	414	Methyltransferase (EC 2.1.1.-)	- none -
fig|6666666.23931.peg.854	CDS	gi|118474057|ref|NC_008599.1|	887607	888686	3	+	1080	Methyltransferase (EC 2.1.1.-)	- none -
fig|6666666.23931.peg.855	CDS	gi|118474057|ref|NC_008599.1|	889185	888706	-3	-	480	phosphohistidine phosphatase SixA, putative	- none -
fig|6666666.23931.peg.856	CDS	gi|118474057|ref|NC_008599.1|	889985	889182	-2	-	804	COG2833: uncharacterized protein	- none -
fig|6666666.23931.peg.857	CDS	gi|118474057|ref|NC_008599.1|	890500	889982	-1	-	519	FIG056164: rhomboid family serine protease	Peptidyl-prolyl cis-trans isomerase containing cluster
fig|6666666.23931.peg.858	CDS	gi|118474057|ref|NC_008599.1|	890695	891429	1	+	735	Predicted L-lactate dehydrogenase, Fe-S oxidoreductase subunit YkgE	Lactate utilization
fig|6666666.23931.peg.859	CDS	gi|118474057|ref|NC_008599.1|	891426	892850	3	+	1425	Predicted L-lactate dehydrogenase, Iron-sulfur cluster-binding subunit YkgF	Lactate utilization
fig|6666666.23931.peg.860	CDS	gi|118474057|ref|NC_008599.1|	892843	893484	1	+	642	Predicted L-lactate dehydrogenase, hypothetical protein subunit YkgG	Lactate utilization
fig|6666666.23931.peg.861	CDS	gi|118474057|ref|NC_008599.1|	894202	893573	-1	-	630	FIG00469743: hypothetical protein	- none -
fig|6666666.23931.peg.862	CDS	gi|118474057|ref|NC_008599.1|	894308	895567	2	+	1260	UDP-N-acetylglucosamine 1-carboxyvinyltransferase (EC 2.5.1.7)	Peptidoglycan Biosynthesis; <br>UDP-N-acetylmuramate from Fructose-6-phosphate Biosynthesis
fig|6666666.23931.peg.863	CDS	gi|118474057|ref|NC_008599.1|	895579	896757	1	+	1179	Molybdopterin biosynthesis protein MoeA	Molybdenum cofactor biosynthesis
fig|6666666.23931.rna.22	RNA	gi|118474057|ref|NC_008599.1|	896804	896875	2	+	72	tRNA-Gly-GCC	tRNAs
fig|6666666.23931.peg.865	CDS	gi|118474057|ref|NC_008599.1|	897541	898020	1	+	480	Phosphopantetheine adenylyltransferase (EC 2.7.7.3)	CBSS-266117.6.peg.1260; <br>CBSS-269801.1.peg.1715; <br>Coenzyme A Biosynthesis
fig|6666666.23931.peg.866	CDS	gi|118474057|ref|NC_008599.1|	898014	898592	3	+	579	Thymidylate kinase (EC 2.7.4.9)	pyrimidine conversions
fig|6666666.23931.peg.867	CDS	gi|118474057|ref|NC_008599.1|	898589	899818	2	+	1230	Histidyl-tRNA synthetase (EC 6.1.1.21)	tRNA aminoacylation, His
fig|6666666.23931.peg.868	CDS	gi|118474057|ref|NC_008599.1|	899815	901656	1	+	1842	Arginine decarboxylase (EC 4.1.1.19)	Arginine and Ornithine Degradation; <br>Polyamine Metabolism
fig|6666666.23931.peg.869	CDS	gi|118474057|ref|NC_008599.1|	901660	902355	1	+	696	Serine acetyltransferase (EC 2.3.1.30)	Cysteine Biosynthesis; <br>Methionine Biosynthesis
fig|6666666.23931.peg.870	CDS	gi|118474057|ref|NC_008599.1|	902361	903530	3	+	1170	Aspartate aminotransferase (EC 2.6.1.1)	Glutamine, Glutamate, Aspartate and Asparagine Biosynthesis; <br>Threonine and Homoserine Biosynthesis
fig|6666666.23931.peg.871	CDS	gi|118474057|ref|NC_008599.1|	903530	904531	2	+	1002	Beta-1,3-glucosyltransferase	LOS core oligosaccharide biosynthesis
fig|6666666.23931.peg.872	CDS	gi|118474057|ref|NC_008599.1|	904646	906436	2	+	1791	PhoX, Predicted phosphatase	- none -
fig|6666666.23931.peg.873	CDS	gi|118474057|ref|NC_008599.1|	906985	906500	-1	-	486	Flavodoxin 1	Flavodoxin
fig|6666666.23931.peg.874	CDS	gi|118474057|ref|NC_008599.1|	907260	907135	-3	-	126	hypothetical protein	- none -
fig|6666666.23931.peg.875	CDS	gi|118474057|ref|NC_008599.1|	907435	908412	1	+	978	putative exported protein	- none -
fig|6666666.23931.peg.876	CDS	gi|118474057|ref|NC_008599.1|	908409	908852	3	+	444	tricarboxylate transport protein TctB, putative	- none -
fig|6666666.23931.peg.877	CDS	gi|118474057|ref|NC_008599.1|	909045	909386	3	+	342	Tricarboxylate transport membrane protein TctA	- none -
fig|6666666.23931.peg.878	CDS	gi|118474057|ref|NC_008599.1|	909483	909731	3	+	249	Membrane protein	- none -
fig|6666666.23931.peg.879	CDS	gi|118474057|ref|NC_008599.1|	910355	909804	-2	-	552	2-oxoglutarate oxidoreductase, gamma subunit (EC 1.2.7.3)	- none -
fig|6666666.23931.peg.880	CDS	gi|118474057|ref|NC_008599.1|	911197	910352	-1	-	846	2-oxoglutarate oxidoreductase, beta subunit (EC 1.2.7.3)	- none -
fig|6666666.23931.peg.881	CDS	gi|118474057|ref|NC_008599.1|	912320	911199	-2	-	1122	2-oxoglutarate oxidoreductase, alpha subunit (EC 1.2.7.3)	- none -
fig|6666666.23931.peg.882	CDS	gi|118474057|ref|NC_008599.1|	912637	912332	-1	-	306	2-oxoglutarate oxidoreductase, delta subunit, putative (EC 1.2.7.3)	- none -
fig|6666666.23931.peg.883	CDS	gi|118474057|ref|NC_008599.1|	913522	912650	-1	-	873	Succinyl-CoA ligase [ADP-forming] alpha chain (EC 6.2.1.5)	TCA Cycle
fig|6666666.23931.peg.884	CDS	gi|118474057|ref|NC_008599.1|	914689	913532	-1	-	1158	Succinyl-CoA ligase [ADP-forming] beta chain (EC 6.2.1.5)	TCA Cycle
fig|6666666.23931.peg.885	CDS	gi|118474057|ref|NC_008599.1|	915716	914784	-2	-	933	Malate dehydrogenase (EC 1.1.1.37)	TCA Cycle
fig|6666666.23931.peg.886	CDS	gi|118474057|ref|NC_008599.1|	917898	915706	-3	-	2193	Isocitrate dehydrogenase [NADP] (EC 1.1.1.42); Monomeric isocitrate dehydrogenase [NADP] (EC 1.1.1.42)	5-FCL-like protein; <br>TCA Cycle
fig|6666666.23931.peg.887	CDS	gi|118474057|ref|NC_008599.1|	919158	918085	-3	-	1074	Tellurite resistance protein tehA	- none -
fig|6666666.23931.peg.888	CDS	gi|118474057|ref|NC_008599.1|	919787	919197	-2	-	591	Predicted phosphatase	- none -
fig|6666666.23931.peg.889	CDS	gi|118474057|ref|NC_008599.1|	920130	919807	-3	-	324	FIG00469465: hypothetical protein	- none -
fig|6666666.23931.peg.890	CDS	gi|118474057|ref|NC_008599.1|	921731	920301	-2	-	1431	Succinate-semialdehyde dehydrogenase [NADP+] (EC 1.2.1.16)	- none -
fig|6666666.23931.peg.891	CDS	gi|118474057|ref|NC_008599.1|	923185	921851	-1	-	1335	Hydroxylamine reductase (EC 1.7.-.-)	Nitrosative stress; <br>ar-465-EC
fig|6666666.23931.peg.892	CDS	gi|118474057|ref|NC_008599.1|	923442	924713	3	+	1272	O-acetylhomoserine sulfhydrylase (EC 2.5.1.49) / O-succinylhomoserine sulfhydrylase (EC 2.5.1.48)	Methionine Biosynthesis; <br>Methionine Biosynthesis
fig|6666666.23931.peg.893	CDS	gi|118474057|ref|NC_008599.1|	924746	925123	2	+	378	Iron-sulfur cluster regulator IscR	Alanine biosynthesis; <br>Iron-sulfur cluster assembly; <br>Rrf2 family transcriptional regulators
fig|6666666.23931.peg.894	CDS	gi|118474057|ref|NC_008599.1|	925134	926048	3	+	915	Cysteine synthase (EC 2.5.1.47)	Cysteine Biosynthesis; <br>Methionine Biosynthesis
fig|6666666.23931.peg.895	CDS	gi|118474057|ref|NC_008599.1|	926392	926045	-1	-	348	Holo-[acyl-carrier protein] synthase (EC 2.7.8.7)	Fatty Acid Biosynthesis FASII
fig|6666666.23931.peg.896	CDS	gi|118474057|ref|NC_008599.1|	926916	926389	-3	-	528	Flagellar biosynthesis protein FliL	Flagellum
fig|6666666.23931.peg.897	CDS	gi|118474057|ref|NC_008599.1|	927858	926992	-3	-	867	Fumarylacetoacetate hydrolase family protein	Gentisare degradation; <br>Salicylate and gentisate catabolism
fig|6666666.23931.peg.898	CDS	gi|118474057|ref|NC_008599.1|	929022	927859	-3	-	1164	Acetylornithine aminotransferase (EC 2.6.1.11)	Arginine Biosynthesis -- gjo; <br>Arginine Biosynthesis extended
fig|6666666.23931.peg.899	CDS	gi|118474057|ref|NC_008599.1|	929648	929025	-2	-	624	putative membrane protein	- none -
fig|6666666.23931.peg.900	CDS	gi|118474057|ref|NC_008599.1|	930583	929747	-1	-	837	FIG004453: protein YceG like	CBSS-281090.3.peg.464; <br>tRNA modification Bacteria
fig|6666666.23931.peg.901	CDS	gi|118474057|ref|NC_008599.1|	930639	933170	3	+	2532	FIG01209130: hypothetical protein	- none -
fig|6666666.23931.peg.902	CDS	gi|118474057|ref|NC_008599.1|	933517	933176	-1	-	342	[NiFe] hydrogenase nickel incorporation protein HypA	G3E family of P-loop GTPases (metallocenter biosynthesis); <br>NiFe hydrogenase maturation
fig|6666666.23931.peg.903	CDS	gi|118474057|ref|NC_008599.1|	934541	933531	-2	-	1011	[NiFe] hydrogenase metallocenter assembly protein HypE	G3E family of P-loop GTPases (metallocenter biosynthesis); <br>NiFe hydrogenase maturation
fig|6666666.23931.peg.904	CDS	gi|118474057|ref|NC_008599.1|	935613	934525	-3	-	1089	[NiFe] hydrogenase metallocenter assembly protein HypD	G3E family of P-loop GTPases (metallocenter biosynthesis); <br>NiFe hydrogenase maturation
fig|6666666.23931.peg.905	CDS	gi|118474057|ref|NC_008599.1|	935891	935613	-2	-	279	[NiFe] hydrogenase metallocenter assembly protein HypC	G3E family of P-loop GTPases (metallocenter biosynthesis); <br>NiFe hydrogenase maturation
fig|6666666.23931.peg.906	CDS	gi|118474057|ref|NC_008599.1|	936679	935891	-1	-	789	[NiFe] hydrogenase nickel incorporation-associated protein HypB	G3E family of P-loop GTPases (metallocenter biosynthesis); <br>NiFe hydrogenase maturation
fig|6666666.23931.peg.907	CDS	gi|118474057|ref|NC_008599.1|	937125	936703	-3	-	423	Nickel responsive regulator NikR	- none -
fig|6666666.23931.peg.908	CDS	gi|118474057|ref|NC_008599.1|	939364	937139	-1	-	2226	[NiFe] hydrogenase metallocenter assembly protein HypF	G3E family of P-loop GTPases (metallocenter biosynthesis); <br>NiFe hydrogenase maturation
fig|6666666.23931.peg.909	CDS	gi|118474057|ref|NC_008599.1|	940790	939351	-2	-	1440	Protein hydE	Hydrogenases
fig|6666666.23931.peg.910	CDS	gi|118474057|ref|NC_008599.1|	941293	940787	-1	-	507	Hydrogenase maturation protease (EC 3.4.24.-)	- none -
fig|6666666.23931.peg.911	CDS	gi|118474057|ref|NC_008599.1|	942008	941331	-2	-	678	Quinone-reactive Ni/Fe hydrogenase, cytochrome b subunit	Hydrogenases
fig|6666666.23931.peg.912	CDS	gi|118474057|ref|NC_008599.1|	943740	942019	-3	-	1722	Quinone-reactive Ni/Fe-hydrogenase large chain (EC 1.12.5.1)	Hydrogenases
fig|6666666.23931.peg.913	CDS	gi|118474057|ref|NC_008599.1|	944895	943744	-3	-	1152	Quinone-reactive Ni/Fe-hydrogenase small chain precursor (EC 1.12.5.1)	Hydrogenases
fig|6666666.23931.peg.914	CDS	gi|118474057|ref|NC_008599.1|	945384	945073	-3	-	312	Branched-chain amino acid transport protein, putative	- none -
fig|6666666.23931.peg.915	CDS	gi|118474057|ref|NC_008599.1|	946046	945384	-2	-	663	AzlC family protein	- none -
fig|6666666.23931.peg.916	CDS	gi|118474057|ref|NC_008599.1|	948776	946203	-2	-	2574	ClpB protein	Protein chaperones; <br>Proteolysis in bacteria, ATP-dependent
fig|6666666.23931.peg.917	CDS	gi|118474057|ref|NC_008599.1|	948927	950240	3	+	1314	Carboxyl-terminal protease (EC 3.4.21.102)	Phosphoglycerate mutase protein family
fig|6666666.23931.peg.918	CDS	gi|118474057|ref|NC_008599.1|	950251	950964	1	+	714	Phosphoribosylaminoimidazole-succinocarboxamide synthase (EC 6.3.2.6)	De Novo Purine Biosynthesis
fig|6666666.23931.peg.919	CDS	gi|118474057|ref|NC_008599.1|	951093	951323	3	+	231	Phosphoribosylformylglycinamidine synthase, PurS subunit (EC 6.3.5.3)	De Novo Purine Biosynthesis
fig|6666666.23931.peg.920	CDS	gi|118474057|ref|NC_008599.1|	951326	951991	2	+	666	Phosphoribosylformylglycinamidine synthase, glutamine amidotransferase subunit (EC 6.3.5.3)	De Novo Purine Biosynthesis
fig|6666666.23931.peg.921	CDS	gi|118474057|ref|NC_008599.1|	951985	953235	1	+	1251	Putative periplasmic protein	- none -
fig|6666666.23931.peg.922	CDS	gi|118474057|ref|NC_008599.1|	953228	953896	2	+	669	1-acyl-sn-glycerol-3-phosphate acyltransferase (EC 2.3.1.51)	Glycerolipid and Glycerophospholipid Metabolism in Bacteria
fig|6666666.23931.peg.923	CDS	gi|118474057|ref|NC_008599.1|	953893	954279	1	+	387	CrcB protein	- none -
fig|6666666.23931.peg.924	CDS	gi|118474057|ref|NC_008599.1|	954857	954306	-2	-	552	Cytolethal distending toxin subunit C	Cytolethal distending toxin of Campylobacter jejuni; <br>Cytolethal distending toxins
fig|6666666.23931.peg.925	CDS	gi|118474057|ref|NC_008599.1|	955202	954867	-2	-	336	Cytolethal distending toxin subunit B	Cytolethal distending toxin of Campylobacter jejuni; <br>Cytolethal distending toxins
fig|6666666.23931.peg.926	CDS	gi|118474057|ref|NC_008599.1|	955662	955270	-3	-	393	Cytolethal distending toxin subunit B	Cytolethal distending toxin of Campylobacter jejuni; <br>Cytolethal distending toxins
fig|6666666.23931.peg.927	CDS	gi|118474057|ref|NC_008599.1|	956289	955672	-3	-	618	Cytolethal distending toxin subunit A	Cytolethal distending toxin of Campylobacter jejuni; <br>Cytolethal distending toxins
fig|6666666.23931.peg.928	CDS	gi|118474057|ref|NC_008599.1|	957127	956576	-1	-	552	Cytolethal distending toxin subunit C	Cytolethal distending toxin of Campylobacter jejuni; <br>Cytolethal distending toxins
fig|6666666.23931.peg.929	CDS	gi|118474057|ref|NC_008599.1|	957931	957137	-1	-	795	Cytolethal distending toxin subunit B	Cytolethal distending toxin of Campylobacter jejuni; <br>Cytolethal distending toxins
fig|6666666.23931.peg.930	CDS	gi|118474057|ref|NC_008599.1|	958641	957940	-3	-	702	Cytolethal distending toxin subunit A	Cytolethal distending toxin of Campylobacter jejuni; <br>Cytolethal distending toxins
fig|6666666.23931.peg.931	CDS	gi|118474057|ref|NC_008599.1|	958870	960717	1	+	1848	Chaperone protein HtpG	Protein chaperones
fig|6666666.23931.peg.932	CDS	gi|118474057|ref|NC_008599.1|	961146	960757	-3	-	390	rhodanese family protein, putative	- none -
fig|6666666.23931.peg.933	CDS	gi|118474057|ref|NC_008599.1|	961493	962278	2	+	786	methyltransferase( EC:2.1.1.- )	- none -
fig|6666666.23931.peg.934	CDS	gi|118474057|ref|NC_008599.1|	964387	962348	-1	-	2040	ATP-dependent DNA helicase UvrD/PcrA/Rep, epsilon proteobacterial type 1	DNA repair, bacterial UvrD and related helicases
fig|6666666.23931.peg.936	CDS	gi|118474057|ref|NC_008599.1|	964536	964721	3	+	186	hypothetical protein	- none -
fig|6666666.23931.peg.935	CDS	gi|118474057|ref|NC_008599.1|	964557	964444	-3	-	114	hypothetical protein	- none -
fig|6666666.23931.peg.937	CDS	gi|118474057|ref|NC_008599.1|	964978	965877	1	+	900	hypothetical protein	- none -
fig|6666666.23931.peg.938	CDS	gi|118474057|ref|NC_008599.1|	967341	965944	-3	-	1398	Fumarate hydratase class II (EC 4.2.1.2)	TCA Cycle
fig|6666666.23931.peg.939	CDS	gi|118474057|ref|NC_008599.1|	967516	970137	1	+	2622	Valyl-tRNA synthetase (EC 6.1.1.9)	tRNA aminoacylation, Val
fig|6666666.23931.peg.940	CDS	gi|118474057|ref|NC_008599.1|	970134	971102	3	+	969	Methionine ABC transporter ATP-binding protein	Methionine Biosynthesis; <br>Methionine Degradation
fig|6666666.23931.peg.941	CDS	gi|118474057|ref|NC_008599.1|	971099	971740	2	+	642	Methionine ABC transporter permease protein	Methionine Biosynthesis; <br>Methionine Degradation
fig|6666666.23931.peg.942	CDS	gi|118474057|ref|NC_008599.1|	972590	971799	-2	-	792	Phosphomethylpyrimidine kinase (EC 2.7.4.7)	5-FCL-like protein; <br>Thiamin biosynthesis
fig|6666666.23931.peg.943	CDS	gi|118474057|ref|NC_008599.1|	972878	973651	2	+	774	Methionine ABC transporter substrate-binding protein	Methionine Biosynthesis; <br>Methionine Degradation
fig|6666666.23931.peg.944	CDS	gi|118474057|ref|NC_008599.1|	973748	973939	2	+	192	LSU ribosomal protein L28p	Ribosome LSU bacterial
fig|6666666.23931.peg.945	CDS	gi|118474057|ref|NC_008599.1|	973959	975089	3	+	1131	Potassium channel protein	Potassium homeostasis
fig|6666666.23931.peg.946	CDS	gi|118474057|ref|NC_008599.1|	975082	976269	1	+	1188	Glutamate N-acetyltransferase (EC 2.3.1.35) / N-acetylglutamate synthase (EC 2.3.1.1)	Arginine Biosynthesis -- gjo; <br>Arginine Biosynthesis -- gjo; <br>Arginine Biosynthesis extended; <br>Arginine Biosynthesis extended
fig|6666666.23931.peg.947	CDS	gi|118474057|ref|NC_008599.1|	976331	976558	2	+	228	hypothetical protein	- none -
fig|6666666.23931.peg.948	CDS	gi|118474057|ref|NC_008599.1|	976756	977853	1	+	1098	Putative MCP-type signal transduction protein	- none -
fig|6666666.23931.peg.949	CDS	gi|118474057|ref|NC_008599.1|	978982	977879	-1	-	1104	tRNA (uracil(54)-C5)-methyltransferase (EC 2.1.1.35)	RNA methylation; <br>tRNA modification Bacteria
fig|6666666.23931.peg.950	CDS	gi|118474057|ref|NC_008599.1|	979731	978985	-3	-	747	Oxidoreductase	- none -
fig|6666666.23931.peg.951	CDS	gi|118474057|ref|NC_008599.1|	980837	979728	-2	-	1110	Ankyrin repeat-containing possible periplasmic protein	- none -
fig|6666666.23931.peg.952	CDS	gi|118474057|ref|NC_008599.1|	982267	980840	-1	-	1428	TrkA domain protein	- none -
fig|6666666.23931.peg.953	CDS	gi|118474057|ref|NC_008599.1|	982305	983429	3	+	1125	tRNA-guanine transglycosylase (EC 2.4.2.29)	CBSS-211586.1.peg.2832; <br>Queuosine-Archaeosine Biosynthesis; <br>tRNA modification Bacteria
fig|6666666.23931.peg.954	CDS	gi|118474057|ref|NC_008599.1|	983426	984157	2	+	732	Magnesium and cobalt transport protein CorA	Magnesium transport
fig|6666666.23931.peg.955	CDS	gi|118474057|ref|NC_008599.1|	985617	984217	-3	-	1401	Replicative DNA helicase (EC 3.6.1.-)	DNA-replication
fig|6666666.23931.peg.956	CDS	gi|118474057|ref|NC_008599.1|	986680	985610	-1	-	1071	1-hydroxy-2-methyl-2-(E)-butenyl 4-diphosphate synthase (EC 1.17.7.1)	CBSS-83331.1.peg.3039; <br>Isoprenoid Biosynthesis; <br>Nonmevalonate Branch of Isoprenoid Biosynthesis
fig|6666666.23931.peg.957	CDS	gi|118474057|ref|NC_008599.1|	987477	986812	-3	-	666	Putative predicted metal-dependent hydrolase	Restriction-Modification System
fig|6666666.23931.peg.958	CDS	gi|118474057|ref|NC_008599.1|	990541	987470	-1	-	3072	Type I restriction-modification system, restriction subunit R (EC 3.1.21.3)	Restriction-Modification System; <br>Type I Restriction-Modification
fig|6666666.23931.peg.959	CDS	gi|118474057|ref|NC_008599.1|	991461	990538	-3	-	924	hypothetical protein	- none -
fig|6666666.23931.peg.960	CDS	gi|118474057|ref|NC_008599.1|	991985	991461	-2	-	525	hypothetical protein	- none -
fig|6666666.23931.peg.961	CDS	gi|118474057|ref|NC_008599.1|	993218	992013	-2	-	1206	Type I restriction-modification system, specificity subunit S (EC 3.1.21.3)	Restriction-Modification System; <br>Type I Restriction-Modification
fig|6666666.23931.peg.962	CDS	gi|118474057|ref|NC_008599.1|	993423	993208	-3	-	216	hypothetical protein	- none -
fig|6666666.23931.peg.963	CDS	gi|118474057|ref|NC_008599.1|	994951	993446	-1	-	1506	Type I restriction-modification system, DNA-methyltransferase subunit M (EC 2.1.1.72)	Restriction-Modification System; <br>Type I Restriction-Modification
fig|6666666.23931.peg.964	CDS	gi|118474057|ref|NC_008599.1|	995544	994957	-3	-	588	hypothetical protein	- none -
fig|6666666.23931.peg.965	CDS	gi|118474057|ref|NC_008599.1|	995635	999192	1	+	3558	hypothetical protein	- none -
fig|6666666.23931.peg.966	CDS	gi|118474057|ref|NC_008599.1|	999636	999262	-3	-	375	hypothetical protein	- none -
fig|6666666.23931.peg.967	CDS	gi|118474057|ref|NC_008599.1|	1000704	1001093	3	+	390	methyl-accepting chemotaxis protein	- none -
fig|6666666.23931.peg.968	CDS	gi|118474057|ref|NC_008599.1|	1001251	1001138	-1	-	114	hypothetical protein	- none -
fig|6666666.23931.peg.969	CDS	gi|118474057|ref|NC_008599.1|	1001281	1001544	1	+	264	Methyl-accepting chemotaxis signal transduction protein	- none -
fig|6666666.23931.peg.970	CDS	gi|118474057|ref|NC_008599.1|	1004202	1001644	-3	-	2559	Aconitate hydratase 2 (EC 4.2.1.3)	TCA Cycle
fig|6666666.23931.peg.971	CDS	gi|118474057|ref|NC_008599.1|	1004351	1004809	2	+	459	Methylated-DNA--protein-cysteine methyltransferase (EC 2.1.1.63)	DNA repair, bacterial
fig|6666666.23931.peg.972	CDS	gi|118474057|ref|NC_008599.1|	1005892	1004876	-1	-	1017	3,4-dihydroxy-2-butanone 4-phosphate synthase (EC 4.1.99.12) / GTP cyclohydrolase II (EC 3.5.4.25)	Molybdenum cofactor biosynthesis; <br>Riboflavin, FMN and FAD metabolism; <br>Riboflavin, FMN and FAD metabolism; <br>Riboflavin, FMN and FAD metabolism in plants; <br>Riboflavin, FMN and FAD metabolism in plants; <br>Riboflavin synthesis cluster; <br>Riboflavin synthesis cluster; <br>riboflavin to FAD
fig|6666666.23931.peg.973	CDS	gi|118474057|ref|NC_008599.1|	1006067	1006510	2	+	444	LSU ribosomal protein L9p	Ribosome LSU bacterial
fig|6666666.23931.peg.974	CDS	gi|118474057|ref|NC_008599.1|	1006510	1007052	1	+	543	ATP-dependent protease HslV (EC 3.4.25.-)	Proteasome bacterial; <br>Proteolysis in bacteria, ATP-dependent
fig|6666666.23931.peg.975	CDS	gi|118474057|ref|NC_008599.1|	1007049	1008371	3	+	1323	ATP-dependent hsl protease ATP-binding subunit HslU	Proteasome bacterial; <br>Proteolysis in bacteria, ATP-dependent
fig|6666666.23931.peg.976	CDS	gi|118474057|ref|NC_008599.1|	1008368	1009237	2	+	870	GTP-binding protein Era	Bacterial Cell Division; <br>Universal GTPases
fig|6666666.23931.peg.977	CDS	gi|118474057|ref|NC_008599.1|	1009305	1010792	3	+	1488	FIG00470756: hypothetical protein	- none -
fig|6666666.23931.peg.978	CDS	gi|118474057|ref|NC_008599.1|	1010792	1011421	2	+	630	Putative periplasmic protein	- none -
fig|6666666.23931.peg.979	CDS	gi|118474057|ref|NC_008599.1|	1011418	1011816	1	+	399	FIG00470345: hypothetical protein	- none -
fig|6666666.23931.peg.980	CDS	gi|118474057|ref|NC_008599.1|	1011794	1013332	2	+	1539	MSHA biogenesis protein MshL	- none -
fig|6666666.23931.peg.981	CDS	gi|118474057|ref|NC_008599.1|	1013329	1014144	1	+	816	MSHA biogenesis protein MshM	- none -
fig|6666666.23931.peg.982	CDS	gi|118474057|ref|NC_008599.1|	1014164	1015066	2	+	903	Transformation system protein	- none -
fig|6666666.23931.peg.983	CDS	gi|118474057|ref|NC_008599.1|	1015079	1016875	2	+	1797	Type IV fimbrial assembly, ATPase PilB	- none -
fig|6666666.23931.peg.984	CDS	gi|118474057|ref|NC_008599.1|	1016872	1018113	1	+	1242	Type II secretion system protein	- none -
fig|6666666.23931.peg.985	CDS	gi|118474057|ref|NC_008599.1|	1018177	1018692	1	+	516	Signal transduction protein CetB, mediates an energy taxis response	Flagellar motility
fig|6666666.23931.peg.986	CDS	gi|118474057|ref|NC_008599.1|	1018695	1019468	3	+	774	Signal transduction protein CetA, mediates an energy taxis response	Flagellar motility
fig|6666666.23931.peg.987	CDS	gi|118474057|ref|NC_008599.1|	1019543	1019899	2	+	357	hypothetical protein	- none -
fig|6666666.23931.peg.988	CDS	gi|118474057|ref|NC_008599.1|	1020349	1019903	-1	-	447	Transamidase GatB domain protein	Macromolecular synthesis operon
fig|6666666.23931.peg.989	CDS	gi|118474057|ref|NC_008599.1|	1021230	1020352	-3	-	879	Possible phosphatase	- none -
fig|6666666.23931.peg.990	CDS	gi|118474057|ref|NC_008599.1|	1022216	1021227	-2	-	990	tRNA nucleotidyltransferase (EC 2.7.7.21) (EC 2.7.7.25)	A cluster relating to Tryptophanyl-tRNA synthetase; <br>tRNA nucleotidyltransferase
fig|6666666.23931.peg.991	CDS	gi|118474057|ref|NC_008599.1|	1022640	1022293	-3	-	348	FIG00469478: hypothetical protein	- none -
fig|6666666.23931.peg.992	CDS	gi|118474057|ref|NC_008599.1|	1022888	1022637	-2	-	252	FIG00469412: hypothetical protein	- none -
fig|6666666.23931.peg.993	CDS	gi|118474057|ref|NC_008599.1|	1023955	1022885	-1	-	1071	3-isopropylmalate dehydrogenase (EC 1.1.1.85)	Branched-Chain Amino Acid Biosynthesis; <br>Leucine Biosynthesis
fig|6666666.23931.peg.994	CDS	gi|118474057|ref|NC_008599.1|	1024459	1023980	-1	-	480	3-isopropylmalate dehydratase small subunit (EC 4.2.1.33)	Branched-Chain Amino Acid Biosynthesis; <br>Leucine Biosynthesis
fig|6666666.23931.peg.995	CDS	gi|118474057|ref|NC_008599.1|	1025101	1024502	-1	-	600	Putative threonine efflux protein	- none -
fig|6666666.23931.peg.996	CDS	gi|118474057|ref|NC_008599.1|	1025724	1025110	-3	-	615	homogentisate export protein	- none -
fig|6666666.23931.peg.997	CDS	gi|118474057|ref|NC_008599.1|	1025834	1026310	2	+	477	hypothetical protein	- none -
fig|6666666.23931.peg.998	CDS	gi|118474057|ref|NC_008599.1|	1027390	1026347	-1	-	1044	L-asparaginase (EC 3.5.1.1)	Glutamine, Glutamate, Aspartate and Asparagine Biosynthesis
fig|6666666.23931.peg.999	CDS	gi|118474057|ref|NC_008599.1|	1028807	1027500	-2	-	1308	DNA recombination protein RmuC	DNA repair, bacterial
fig|6666666.23931.peg.1000	CDS	gi|118474057|ref|NC_008599.1|	1028926	1029846	1	+	921	hypothetical protein	- none -
fig|6666666.23931.peg.1001	CDS	gi|118474057|ref|NC_008599.1|	1030087	1029878	-1	-	210	Alkylphosphonate utilization operon protein PhnA	- none -
fig|6666666.23931.peg.1002	CDS	gi|118474057|ref|NC_008599.1|	1030305	1032842	3	+	2538	Alanyl-tRNA synthetase (EC 6.1.1.7)	CBSS-257314.1.peg.488; <br>CBSS-281090.3.peg.464; <br>tRNA aminoacylation, Ala
fig|6666666.23931.peg.1003	CDS	gi|118474057|ref|NC_008599.1|	1032839	1033333	2	+	495	FIG00470931: hypothetical protein	- none -
fig|6666666.23931.peg.1004	CDS	gi|118474057|ref|NC_008599.1|	1033333	1033878	1	+	546	Septum formation protein Maf	Bacterial Cell Division; <br>Bacterial Cytoskeleton
fig|6666666.23931.peg.1005	CDS	gi|118474057|ref|NC_008599.1|	1033875	1035812	3	+	1938	Multimodular transpeptidase-transglycosylase (EC 2.4.1.129) (EC 3.4.-.-)	Peptidoglycan Biosynthesis
fig|6666666.23931.peg.1006	CDS	gi|118474057|ref|NC_008599.1|	1036152	1035814	-3	-	339	FIG00470679: hypothetical protein	- none -
fig|6666666.23931.peg.1007	CDS	gi|118474057|ref|NC_008599.1|	1036616	1036260	-2	-	357	LSU ribosomal protein L19p	Ribosome LSU bacterial
fig|6666666.23931.peg.1008	CDS	gi|118474057|ref|NC_008599.1|	1037311	1036613	-1	-	699	tRNA (Guanine37-N1) -methyltransferase (EC 2.1.1.31)	RNA methylation; <br>Ribosome biogenesis bacterial; <br>tRNA modification Bacteria
fig|6666666.23931.peg.1009	CDS	gi|118474057|ref|NC_008599.1|	1037845	1037315	-1	-	531	16S rRNA processing protein RimM	KH domain RNA binding protein YlqC; <br>Ribosome biogenesis bacterial
fig|6666666.23931.peg.1010	CDS	gi|118474057|ref|NC_008599.1|	1038080	1037835	-2	-	246	KH domain RNA binding protein YlqC	KH domain RNA binding protein YlqC
fig|6666666.23931.peg.1011	CDS	gi|118474057|ref|NC_008599.1|	1038313	1038086	-1	-	228	SSU ribosomal protein S16p	KH domain RNA binding protein YlqC; <br>Ribosome SSU bacterial
fig|6666666.23931.peg.1012	CDS	gi|118474057|ref|NC_008599.1|	1039730	1038384	-2	-	1347	Signal recognition particle, subunit Ffh SRP54 (TC 3.A.5.1.1)	Bacterial signal recognition particle (SRP); <br>Universal GTPases
fig|6666666.23931.peg.1013	CDS	gi|118474057|ref|NC_008599.1|	1040049	1041452	3	+	1404	hypothetical protein	- none -
fig|6666666.23931.peg.1014	CDS	gi|118474057|ref|NC_008599.1|	1041607	1043727	1	+	2121	Methyl-accepting chemotaxis protein	- none -
fig|6666666.23931.peg.1015	CDS	gi|118474057|ref|NC_008599.1|	1044549	1043785	-3	-	765	FIG000124: Ribosomal large subunit pseudouridine synthase D (EC 4.2.1.70)	RNA pseudouridine syntheses
fig|6666666.23931.peg.1016	CDS	gi|118474057|ref|NC_008599.1|	1045359	1044559	-3	-	801	3-deoxy-D-manno-octulosonic-acid transferase (EC 2.-.-.-)	KDO2-Lipid A biosynthesis; <br>LOS core oligosaccharide biosynthesis
fig|6666666.23931.peg.1017	CDS	gi|118474057|ref|NC_008599.1|	1045460	1045684	2	+	225	hypothetical protein	- none -
fig|6666666.23931.peg.1018	CDS	gi|118474057|ref|NC_008599.1|	1046399	1045686	-2	-	714	FIG137478: Hypothetical protein	tRNA modification Bacteria
fig|6666666.23931.peg.1019	CDS	gi|118474057|ref|NC_008599.1|	1047139	1046417	-1	-	723	FIG137478: Hypothetical protein	tRNA modification Bacteria
fig|6666666.23931.peg.1020	CDS	gi|118474057|ref|NC_008599.1|	1047993	1047136	-3	-	858	Glycyl-tRNA synthetase alpha chain (EC 6.1.1.14)	Glycyl-tRNA synthetase; <br>tRNA aminoacylation, Gly
fig|6666666.23931.peg.1021	CDS	gi|118474057|ref|NC_008599.1|	1048510	1048040	-1	-	471	FIG00469551: hypothetical protein	- none -
fig|6666666.23931.peg.1022	CDS	gi|118474057|ref|NC_008599.1|	1049019	1048522	-3	-	498	Phosphoribosylaminoimidazole carboxylase catalytic subunit (EC 4.1.1.21)	De Novo Purine Biosynthesis
fig|6666666.23931.peg.1023	CDS	gi|118474057|ref|NC_008599.1|	1050416	1049160	-2	-	1257	Predicted protease from collagenase family	- none -
fig|6666666.23931.peg.1024	CDS	gi|118474057|ref|NC_008599.1|	1051147	1050413	-1	-	735	FIG00469729: hypothetical protein	- none -
fig|6666666.23931.rna.23	RNA	gi|118474057|ref|NC_008599.1|	1051645	1051718	1	+	74	tRNA-Arg-GCG	tRNAs
fig|6666666.23931.peg.1025	CDS	gi|118474057|ref|NC_008599.1|	1052135	1052914	2	+	780	Histidinol-phosphatase (EC 3.1.3.15)	Histidine Biosynthesis
fig|6666666.23931.peg.1026	CDS	gi|118474057|ref|NC_008599.1|	1053003	1054430	3	+	1428	Glutamine synthetase type I (EC 6.3.1.2)	Ammonia assimilation; <br>Glutamine, Glutamate, Aspartate and Asparagine Biosynthesis; <br>Glutamine synthetases; <br>Peptidoglycan Biosynthesis
fig|6666666.23931.peg.1027	CDS	gi|118474057|ref|NC_008599.1|	1054930	1054493	-1	-	438	hypothetical protein	- none -
fig|6666666.23931.peg.1028	CDS	gi|118474057|ref|NC_008599.1|	1055593	1055075	-1	-	519	Ankyrin-repeat containing protein	- none -
fig|6666666.23931.peg.1029	CDS	gi|118474057|ref|NC_008599.1|	1057147	1055705	-1	-	1443	Catalase (EC 1.11.1.6)	Oxidative stress; <br>Protection from Reactive Oxygen Species
fig|6666666.23931.peg.1030	CDS	gi|118474057|ref|NC_008599.1|	1058066	1057404	-2	-	663	TonB-dependent receptor	Ton and Tol transport systems
fig|6666666.23931.peg.1031	CDS	gi|118474057|ref|NC_008599.1|	1059391	1058033	-1	-	1359	hypothetical protein	- none -
fig|6666666.23931.peg.1032	CDS	gi|118474057|ref|NC_008599.1|	1062053	1059657	-2	-	2397	ATP-dependent protease La (EC 3.4.21.53) Type I	Proteasome bacterial; <br>Proteolysis in bacteria, ATP-dependent
fig|6666666.23931.peg.1033	CDS	gi|118474057|ref|NC_008599.1|	1062709	1062062	-1	-	648	Putative lipoprotein	- none -
fig|6666666.23931.peg.1034	CDS	gi|118474057|ref|NC_008599.1|	1062857	1063624	2	+	768	Transcriptional regulator, IclR family	- none -
fig|6666666.23931.peg.1035	CDS	gi|118474057|ref|NC_008599.1|	1063851	1064738	3	+	888	Dihydrodipicolinate synthase (EC 4.2.1.52)	Lysine Biosynthesis DAP Pathway; <br>Lysine Biosynthesis DAP Pathway, GJO scratch
fig|6666666.23931.peg.1036	CDS	gi|118474057|ref|NC_008599.1|	1064735	1066252	2	+	1518	Altronate hydrolase (EC 4.2.1.7)	- none -
fig|6666666.23931.peg.1037	CDS	gi|118474057|ref|NC_008599.1|	1066273	1067049	1	+	777	Putative oxidoreductase	- none -
fig|6666666.23931.peg.1038	CDS	gi|118474057|ref|NC_008599.1|	1067060	1068259	2	+	1200	Homolog of fucose/glucose/galactose permeases	- none -
fig|6666666.23931.peg.1039	CDS	gi|118474057|ref|NC_008599.1|	1068285	1069388	3	+	1104	hypothetical protein	- none -
fig|6666666.23931.peg.1040	CDS	gi|118474057|ref|NC_008599.1|	1069498	1069884	1	+	387	Flagellar assembly factor FliW	Carbon storage regulator
fig|6666666.23931.peg.1041	CDS	gi|118474057|ref|NC_008599.1|	1069912	1070586	1	+	675	hypothetical protein	- none -
fig|6666666.23931.peg.1042	CDS	gi|118474057|ref|NC_008599.1|	1070586	1071512	3	+	927	hypothetical protein	- none -
fig|6666666.23931.peg.1043	CDS	gi|118474057|ref|NC_008599.1|	1071512	1071991	2	+	480	hypothetical protein	- none -
fig|6666666.23931.peg.1044	CDS	gi|118474057|ref|NC_008599.1|	1072035	1072565	3	+	531	Ribosomal subunit interface protein	Ribosome activity modulation
fig|6666666.23931.peg.1045	CDS	gi|118474057|ref|NC_008599.1|	1073894	1072620	-2	-	1275	Aminoacyl-histidine dipeptidase (Peptidase D) (EC 3.4.13.3)	Dipeptidases (EC 3.4.13.-); <br>Recycling of Peptidoglycan Amino Acids
fig|6666666.23931.peg.1046	CDS	gi|118474057|ref|NC_008599.1|	1073958	1074140	3	+	183	Putative lipoprotein	- none -
fig|6666666.23931.peg.1047	CDS	gi|118474057|ref|NC_008599.1|	1074124	1074972	1	+	849	tRNA (5-methoxyuridine) 34 synthase	tRNA modification Bacteria
fig|6666666.23931.peg.1048	CDS	gi|118474057|ref|NC_008599.1|	1074984	1075493	3	+	510	Hot dog fold protein HP0420 / Methylthioribose-1-phosphate isomerase (EC 5.3.1.23)	- none -
fig|6666666.23931.peg.1049	CDS	gi|118474057|ref|NC_008599.1|	1076076	1075486	-3	-	591	Hydroxyacylglutathione hydrolase (EC 3.1.2.6)	Glutathione: Non-redox reactions; <br>Methylglyoxal Metabolism
fig|6666666.23931.peg.1050	CDS	gi|118474057|ref|NC_008599.1|	1076167	1076913	1	+	747	NAD synthetase (EC 6.3.1.5)	NAD and NADP cofactor biosynthesis global
fig|6666666.23931.peg.1051	CDS	gi|118474057|ref|NC_008599.1|	1076927	1078060	2	+	1134	UDP-4-amino-4-deoxy-L-arabinose--oxoglutarate aminotransferase (EC 2.6.1.-)	- none -
fig|6666666.23931.peg.1052	CDS	gi|118474057|ref|NC_008599.1|	1078053	1078997	3	+	945	Tetraacyldisaccharide 4&#39;-kinase (EC 2.7.1.130)	KDO2-Lipid A biosynthesis
fig|6666666.23931.peg.1053	CDS	gi|118474057|ref|NC_008599.1|	1079023	1079865	1	+	843	Acetylglutamate kinase (EC 2.7.2.8)	Arginine Biosynthesis -- gjo; <br>Arginine Biosynthesis extended
fig|6666666.23931.peg.1054	CDS	gi|118474057|ref|NC_008599.1|	1079862	1081604	3	+	1743	Threonine synthase (EC 4.2.3.1)	Threonine and Homoserine Biosynthesis
fig|6666666.23931.peg.1055	CDS	gi|118474057|ref|NC_008599.1|	1081601	1082323	2	+	723	3-deoxy-manno-octulosonate cytidylyltransferase (EC 2.7.7.38)	KDO2-Lipid A biosynthesis
fig|6666666.23931.peg.1056	CDS	gi|118474057|ref|NC_008599.1|	1082376	1082726	3	+	351	FIG00469727: hypothetical protein	- none -
fig|6666666.23931.peg.1057	CDS	gi|118474057|ref|NC_008599.1|	1082891	1083850	2	+	960	hypothetical protein	- none -
fig|6666666.23931.peg.1058	CDS	gi|118474057|ref|NC_008599.1|	1083834	1084850	3	+	1017	hypothetical protein	- none -
fig|6666666.23931.peg.1059	CDS	gi|118474057|ref|NC_008599.1|	1086634	1084886	-1	-	1749	Cytochrome c-type biogenesis protein DsbD, protein-disulfide reductase (EC 1.8.1.8)	Biogenesis of c-type cytochromes; <br>Periplasmic disulfide interchange
fig|6666666.23931.peg.1060	CDS	gi|118474057|ref|NC_008599.1|	1086768	1087598	3	+	831	UDP-galactose-lipid carrier transferase (EC 2.-.-.-)	- none -
fig|6666666.23931.peg.1061	CDS	gi|118474057|ref|NC_008599.1|	1089631	1087751	-1	-	1881	Chaperone protein DnaK	Heat shock dnaK gene cluster extended; <br>Protein chaperones
fig|6666666.23931.peg.1062	CDS	gi|118474057|ref|NC_008599.1|	1090191	1089670	-3	-	522	Heat shock protein GrpE	Heat shock dnaK gene cluster extended; <br>Protein chaperones
fig|6666666.23931.peg.1063	CDS	gi|118474057|ref|NC_008599.1|	1090976	1090188	-2	-	789	Heat-inducible transcription repressor HrcA	Heat shock dnaK gene cluster extended
fig|6666666.23931.peg.1064	CDS	gi|118474057|ref|NC_008599.1|	1091345	1091491	2	+	147	FIG00471130: hypothetical protein	- none -
fig|6666666.23931.peg.1065	CDS	gi|118474057|ref|NC_008599.1|	1091894	1091661	-2	-	234	FIG00469466: hypothetical protein	- none -
fig|6666666.23931.peg.1066	CDS	gi|118474057|ref|NC_008599.1|	1092907	1091891	-1	-	1017	3&#39;-to-5&#39; oligoribonuclease B, Bacillus type	RNA processing and degradation, bacterial
fig|6666666.23931.peg.1067	CDS	gi|118474057|ref|NC_008599.1|	1095064	1092917	-1	-	2148	Flagellar biosynthesis protein FlhA	Flagellar motility; <br>Flagellum
fig|6666666.23931.peg.1068	CDS	gi|118474057|ref|NC_008599.1|	1095495	1095091	-3	-	405	Rrf2 family transcriptional regulator	Flagellar motility; <br>Rrf2 family transcriptional regulators
fig|6666666.23931.peg.1069	CDS	gi|118474057|ref|NC_008599.1|	1095667	1095939	1	+	273	SSU ribosomal protein S15p (S13e)	Ribosome SSU bacterial
fig|6666666.23931.peg.1070	CDS	gi|118474057|ref|NC_008599.1|	1095966	1096883	3	+	918	Para-aminobenzoate synthase, aminase component (EC 2.6.1.85) # PabAa	Chorismate: Intermediate for synthesis of Tryptophan, PAPA antibiotics, PABA, 3-hydroxyanthranilate and more.; <br>Folate Biosynthesis; <br>Tryptophan synthesis
fig|6666666.23931.peg.1071	CDS	gi|118474057|ref|NC_008599.1|	1096849	1097436	1	+	588	Aminodeoxychorismate lyase (EC 4.1.3.38)	Chorismate: Intermediate for synthesis of Tryptophan, PAPA antibiotics, PABA, 3-hydroxyanthranilate and more.; <br>Folate Biosynthesis; <br>Tryptophan synthesis
fig|6666666.23931.peg.1072	CDS	gi|118474057|ref|NC_008599.1|	1098119	1097484	-2	-	636	Phosphoserine phosphatase (EC 3.1.3.3)	Glycine and Serine Utilization; <br>Serine Biosynthesis
fig|6666666.23931.peg.1073	CDS	gi|118474057|ref|NC_008599.1|	1099104	1098103	-3	-	1002	Ferric iron ABC transporter, ATP-binding protein	Iron acquisition in Streptococcus
fig|6666666.23931.peg.1074	CDS	gi|118474057|ref|NC_008599.1|	1099885	1099106	-1	-	780	ABC transporter, permease protein	- none -
fig|6666666.23931.peg.1075	CDS	gi|118474057|ref|NC_008599.1|	1100724	1099882	-3	-	843	ABC transporter permease protein	- none -
fig|6666666.23931.peg.1076	CDS	gi|118474057|ref|NC_008599.1|	1101524	1100721	-2	-	804	FIG00470120: hypothetical protein	- none -
fig|6666666.23931.peg.1077	CDS	gi|118474057|ref|NC_008599.1|	1101942	1101754	-3	-	189	Putative periplasmic protein	- none -
fig|6666666.23931.peg.1078	CDS	gi|118474057|ref|NC_008599.1|	1102415	1102098	-2	-	318	Putative periplasmic protein	- none -
fig|6666666.23931.peg.1079	CDS	gi|118474057|ref|NC_008599.1|	1103172	1102426	-3	-	747	Putative periplasmic solute-binding protein	- none -
fig|6666666.23931.peg.1080	CDS	gi|118474057|ref|NC_008599.1|	1103471	1103178	-2	-	294	ABC transporter substrate-binding protein	- none -
fig|6666666.23931.peg.1081	CDS	gi|118474057|ref|NC_008599.1|	1104247	1103543	-1	-	705	tRNA (uridine-5-oxyacetic acid methyl ester) 34 synthase	tRNA modification Bacteria
fig|6666666.23931.peg.1082	CDS	gi|118474057|ref|NC_008599.1|	1105125	1104244	-3	-	882	Riboflavin kinase (EC 2.7.1.26) / FMN adenylyltransferase (EC 2.7.7.2)	Riboflavin, FMN and FAD metabolism; <br>Riboflavin, FMN and FAD metabolism; <br>Riboflavin, FMN and FAD metabolism in plants; <br>Riboflavin, FMN and FAD metabolism in plants; <br>riboflavin to FAD; <br>riboflavin to FAD
fig|6666666.23931.peg.1083	CDS	gi|118474057|ref|NC_008599.1|	1105795	1105094	-1	-	702	RNA binding methyltransferase FtsJ like	tRNA modification Bacteria
fig|6666666.23931.peg.1084	CDS	gi|118474057|ref|NC_008599.1|	1107729	1105792	-3	-	1938	DNA ligase (EC 6.5.1.2)	DNA Repair Base Excision
fig|6666666.23931.peg.1085	CDS	gi|118474057|ref|NC_008599.1|	1108872	1107730	-3	-	1143	Alternative dihydrofolate reductase 2 / Dihydropteroate synthase (EC 2.5.1.15)	5-FCL-like protein; <br>Folate Biosynthesis; <br>Folate Biosynthesis
fig|6666666.23931.peg.1086	CDS	gi|118474057|ref|NC_008599.1|	1109486	1108869	-2	-	618	DNA poymerase III subunit delta&#39; (EC 2.7.7.7)	- none -
fig|6666666.23931.peg.1087	CDS	gi|118474057|ref|NC_008599.1|	1110037	1109495	-1	-	543	FIG00388669: hypothetical protein	- none -
fig|6666666.23931.peg.1088	CDS	gi|118474057|ref|NC_008599.1|	1111251	1110037	-3	-	1215	Aspartokinase (EC 2.7.2.4)	Lysine Biosynthesis DAP Pathway; <br>Lysine Biosynthesis DAP Pathway, GJO scratch; <br>Threonine and Homoserine Biosynthesis
fig|6666666.23931.peg.1089	CDS	gi|118474057|ref|NC_008599.1|	1111721	1111251	-2	-	471	Adenosine (5&#39;)-pentaphospho-(5&#39;&#39;)-adenosine pyrophosphohydrolase (EC 3.6.1.-)	CBSS-364106.7.peg.3204; <br>Nudix proteins (nucleoside triphosphate hydrolases); <br>Phosphoglycerate mutase protein family
fig|6666666.23931.peg.1090	CDS	gi|118474057|ref|NC_008599.1|	1111836	1112876	3	+	1041	Hypothetical radical SAM family enzyme in heat shock gene cluster, similarity with CPO of BS HemN-type	Heat shock dnaK gene cluster extended; <br>Heme and Siroheme Biosynthesis
fig|6666666.23931.peg.1091	CDS	gi|118474057|ref|NC_008599.1|	1112932	1113387	1	+	456	Twin-arginine translocation protein TatB	Twin-arginine translocation system
fig|6666666.23931.peg.1092	CDS	gi|118474057|ref|NC_008599.1|	1113387	1114142	3	+	756	Twin-arginine translocation protein TatC	Cluster-based Subsystem Grouping Hypotheticals - perhaps Proteosome Related; <br>Twin-arginine translocation system
fig|6666666.23931.peg.1093	CDS	gi|118474057|ref|NC_008599.1|	1114139	1115158	2	+	1020	S-adenosylmethionine:tRNA ribosyltransferase-isomerase (EC 5.-.-.-)	CBSS-211586.1.peg.2832; <br>Queuosine-Archaeosine Biosynthesis; <br>tRNA modification Bacteria
fig|6666666.23931.peg.1094	CDS	gi|118474057|ref|NC_008599.1|	1115168	1116412	2	+	1245	FIG00469889: hypothetical protein	- none -
fig|6666666.23931.peg.1095	CDS	gi|118474057|ref|NC_008599.1|	1117261	1116398	-1	-	864	NOL1/NOP2/sun family protein	- none -
fig|6666666.23931.peg.1096	CDS	gi|118474057|ref|NC_008599.1|	1117643	1117269	-2	-	375	Putative Holliday junction resolvase YggF	CBSS-257314.1.peg.488; <br>CBSS-281090.3.peg.464
fig|6666666.23931.peg.1097	CDS	gi|118474057|ref|NC_008599.1|	1118407	1117640	-1	-	768	Rossmann fold nucleotide-binding protein Smf possibly involved in DNA uptake	CBSS-272943.3.peg.1367
fig|6666666.23931.peg.1098	CDS	gi|118474057|ref|NC_008599.1|	1119554	1118391	-2	-	1164	Putative periplasmic protein	- none -
fig|6666666.23931.peg.1099	CDS	gi|118474057|ref|NC_008599.1|	1120577	1119555	-2	-	1023	Ketol-acid reductoisomerase (EC 1.1.1.86)	Branched-Chain Amino Acid Biosynthesis; <br>Coenzyme A Biosynthesis
fig|6666666.23931.peg.1100	CDS	gi|118474057|ref|NC_008599.1|	1120724	1121536	2	+	813	Predicted signal transduction protein	Flagellar motility
fig|6666666.23931.peg.1101	CDS	gi|118474057|ref|NC_008599.1|	1121533	1123461	1	+	1929	3&#39;-to-5&#39; exoribonuclease RNase R	RNA processing and degradation, bacterial
fig|6666666.23931.peg.1102	CDS	gi|118474057|ref|NC_008599.1|	1123454	1124467	2	+	1014	FIG00469794: hypothetical protein	- none -
fig|6666666.23931.peg.1103	CDS	gi|118474057|ref|NC_008599.1|	1124540	1124926	2	+	387	SSU ribosomal protein S6p	Ribosome SSU bacterial
fig|6666666.23931.peg.1104	CDS	gi|118474057|ref|NC_008599.1|	1124948	1125577	2	+	630	Single-stranded DNA-binding protein	DNA repair, bacterial
fig|6666666.23931.peg.1105	CDS	gi|118474057|ref|NC_008599.1|	1125590	1125850	2	+	261	SSU ribosomal protein S18p @ SSU ribosomal protein S18p, zinc-independent	Ribosome SSU bacterial; <br>Ribosome SSU bacterial
fig|6666666.23931.peg.1106	CDS	gi|118474057|ref|NC_008599.1|	1126970	1125882	-2	-	1089	Chaperone protein DnaJ	Heat shock dnaK gene cluster extended; <br>Protein chaperones
fig|6666666.23931.peg.1107	CDS	gi|118474057|ref|NC_008599.1|	1127165	1127836	2	+	672	Two-component system response regulator RacR	Two-component regulatory systems in Campylobacter
fig|6666666.23931.peg.1108	CDS	gi|118474057|ref|NC_008599.1|	1127833	1129092	1	+	1260	Two-component system histidine kinase DccS	Two-component regulatory systems in Campylobacter
fig|6666666.23931.peg.1109	CDS	gi|118474057|ref|NC_008599.1|	1129073	1129642	2	+	570	Recombination protein RecR	DNA-replication; <br>DNA processing cluster
fig|6666666.23931.peg.1110	CDS	gi|118474057|ref|NC_008599.1|	1130443	1129658	-1	-	786	Shikimate 5-dehydrogenase I alpha (EC 1.1.1.25)	CBSS-281090.3.peg.464; <br>Chorismate Synthesis; <br>Common Pathway For Synthesis of Aromatic Compounds (DAHP synthase to chorismate)
fig|6666666.23931.peg.1111	CDS	gi|118474057|ref|NC_008599.1|	1131210	1130443	-3	-	768	membrane protein	- none -
fig|6666666.23931.peg.1112	CDS	gi|118474057|ref|NC_008599.1|	1131763	1131221	-1	-	543	FIG00469546: hypothetical protein	- none -
fig|6666666.23931.peg.1113	CDS	gi|118474057|ref|NC_008599.1|	1133007	1131763	-3	-	1245	Serine hydroxymethyltransferase (EC 2.1.2.1)	5-FCL-like protein; <br>Glycine Biosynthesis; <br>Glycine and Serine Utilization; <br>Serine Biosynthesis
fig|6666666.23931.peg.1114	CDS	gi|118474057|ref|NC_008599.1|	1134518	1133004	-2	-	1515	Lysyl-tRNA synthetase (class II) (EC 6.1.1.6)	tRNA aminoacylation, Lys
fig|6666666.23931.peg.1115	CDS	gi|118474057|ref|NC_008599.1|	1134993	1134529	-3	-	465	Ferric uptake regulation protein FUR	Bacterial RNA-metabolizing Zn-dependent hydrolases; <br>Oxidative stress
fig|6666666.23931.peg.1116	CDS	gi|118474057|ref|NC_008599.1|	1135572	1134997	-3	-	576	Colicin V production protein	Colicin V and Bacteriocin Production Cluster
fig|6666666.23931.peg.1117	CDS	gi|118474057|ref|NC_008599.1|	1136633	1135572	-2	-	1062	Twitching motility protein PilT	- none -
fig|6666666.23931.peg.1118	CDS	gi|118474057|ref|NC_008599.1|	1136924	1136637	-2	-	288	Aspartyl-tRNA(Asn) amidotransferase subunit C (EC 6.3.5.6) @ Glutamyl-tRNA(Gln) amidotransferase subunit C (EC 6.3.5.7)	tRNA aminoacylation, Asp and Asn; <br>tRNA aminoacylation, Glu and Gln
fig|6666666.23931.peg.1119	CDS	gi|118474057|ref|NC_008599.1|	1137146	1137706	2	+	561	FIG00469797: hypothetical protein	- none -
fig|6666666.23931.peg.1120	CDS	gi|118474057|ref|NC_008599.1|	1137709	1138716	1	+	1008	FIG01270615: hypothetical protein	- none -
fig|6666666.23931.peg.1121	CDS	gi|118474057|ref|NC_008599.1|	1138723	1139049	1	+	327	FIG00469601: hypothetical protein	- none -
fig|6666666.23931.peg.1122	CDS	gi|118474057|ref|NC_008599.1|	1139036	1139668	2	+	633	Pantothenate kinase type III, CoaX-like (EC 2.7.1.33)	Coenzyme A Biosynthesis; <br>Coenzyme A Biosynthesis cluster
fig|6666666.23931.peg.1123	CDS	gi|118474057|ref|NC_008599.1|	1139656	1140267	1	+	612	ATP phosphoribosyltransferase (EC 2.4.2.17)	Histidine Biosynthesis; <br>Riboflavin synthesis cluster
fig|6666666.23931.peg.1124	CDS	gi|118474057|ref|NC_008599.1|	1140276	1141580	3	+	1305	Branched-chain amino acid transport system carrier protein	- none -
fig|6666666.23931.peg.1125	CDS	gi|118474057|ref|NC_008599.1|	1141577	1142686	2	+	1110	Predicted phosphohydrolase	- none -
fig|6666666.23931.peg.1126	CDS	gi|118474057|ref|NC_008599.1|	1142683	1143474	1	+	792	Phosphatidylserine decarboxylase (EC 4.1.1.65)	Glycerolipid and Glycerophospholipid Metabolism in Bacteria
fig|6666666.23931.peg.1127	CDS	gi|118474057|ref|NC_008599.1|	1143848	1143513	-2	-	336	Periplasmic nitrate reductase component NapD	Nitrate and nitrite ammonification
fig|6666666.23931.peg.1128	CDS	gi|118474057|ref|NC_008599.1|	1144744	1143845	-1	-	900	Periplasmic nitrate reductase component NapL	Nitrate and nitrite ammonification
fig|6666666.23931.peg.1129	CDS	gi|118474057|ref|NC_008599.1|	1145211	1144741	-3	-	471	Ferredoxin-type protein NapF (periplasmic nitrate reductase)	Nitrate and nitrite ammonification
fig|6666666.23931.peg.1130	CDS	gi|118474057|ref|NC_008599.1|	1145747	1145214	-2	-	534	Nitrate reductase cytochrome c550-type subunit	Nitrate and nitrite ammonification
fig|6666666.23931.peg.1131	CDS	gi|118474057|ref|NC_008599.1|	1146529	1145744	-1	-	786	Polyferredoxin NapH (periplasmic nitrate reductase)	Nitrate and nitrite ammonification
fig|6666666.23931.peg.1132	CDS	gi|118474057|ref|NC_008599.1|	1147278	1146526	-3	-	753	Ferredoxin-type protein NapG (periplasmic nitrate reductase)	Nitrate and nitrite ammonification
fig|6666666.23931.peg.1133	CDS	gi|118474057|ref|NC_008599.1|	1150058	1147281	-2	-	2778	Periplasmic nitrate reductase precursor (EC 1.7.99.4)	Nitrate and nitrite ammonification
fig|6666666.23931.peg.1134	CDS	gi|118474057|ref|NC_008599.1|	1151120	1150458	-2	-	663	Putative ABC-type amino-acid transporter permease protein	Adhesion of Campylobacter
fig|6666666.23931.peg.1135	CDS	gi|118474057|ref|NC_008599.1|	1151812	1151123	-1	-	690	Putative ABC-type amino-acid transporter permease protein	Adhesion of Campylobacter
fig|6666666.23931.peg.1136	CDS	gi|118474057|ref|NC_008599.1|	1152606	1151812	-3	-	795	Major cell-binding factor precursor PebA	Adhesion of Campylobacter
fig|6666666.23931.peg.1137	CDS	gi|118474057|ref|NC_008599.1|	1153350	1152622	-3	-	729	Amino-acid ABC transporter ATP-binding protein PebC	Adhesion of Campylobacter
fig|6666666.23931.peg.1138	CDS	gi|118474057|ref|NC_008599.1|	1154665	1153562	-1	-	1104	GTP-binding and nucleic acid-binding protein YchF	Universal GTPases
fig|6666666.23931.peg.1139	CDS	gi|118474057|ref|NC_008599.1|	1156137	1154665	-3	-	1473	Cytosol aminopeptidase PepA (EC 3.4.11.1)	Aminopeptidases (EC 3.4.11.-)
fig|6666666.23931.peg.1140	CDS	gi|118474057|ref|NC_008599.1|	1156729	1156118	-1	-	612	DedA family protein	- none -
fig|6666666.23931.peg.1141	CDS	gi|118474057|ref|NC_008599.1|	1157280	1156732	-3	-	549	Adenine phosphoribosyltransferase (EC 2.4.2.7)	Purine conversions; <br>cAMP signaling in bacteria
fig|6666666.23931.peg.1142	CDS	gi|118474057|ref|NC_008599.1|	1157626	1157294	-1	-	333	putative	- none -
fig|6666666.23931.peg.1143	CDS	gi|118474057|ref|NC_008599.1|	1158066	1157620	-3	-	447	Ribose 5-phosphate isomerase B (EC 5.3.1.6)	Pentose phosphate pathway
fig|6666666.23931.peg.1144	CDS	gi|118474057|ref|NC_008599.1|	1158765	1158121	-3	-	645	FIG004556: membrane metalloprotease	A cluster relating to Tryptophanyl-tRNA synthetase
fig|6666666.23931.peg.1145	CDS	gi|118474057|ref|NC_008599.1|	1159615	1158758	-1	-	858	Signal peptidase I (EC 3.4.21.89)	Signal peptidase
fig|6666666.23931.peg.1146	CDS	gi|118474057|ref|NC_008599.1|	1160463	1159612	-3	-	852	Methylenetetrahydrofolate dehydrogenase (NADP+) (EC 1.5.1.5) / Methenyltetrahydrofolate cyclohydrolase (EC 3.5.4.9)	5-FCL-like protein; <br>One-carbon metabolism by tetrahydropterines; <br>One-carbon metabolism by tetrahydropterines
fig|6666666.23931.peg.1147	CDS	gi|118474057|ref|NC_008599.1|	1160542	1160898	1	+	357	FIG00711847: hypothetical protein	- none -
fig|6666666.23931.peg.1148	CDS	gi|118474057|ref|NC_008599.1|	1160895	1162166	3	+	1272	Glutamate-1-semialdehyde aminotransferase (EC 5.4.3.8)	CBSS-196164.1.peg.461; <br>Heme and Siroheme Biosynthesis
fig|6666666.23931.peg.1149	CDS	gi|118474057|ref|NC_008599.1|	1162163	1162450	2	+	288	membrane protein	- none -
fig|6666666.23931.peg.1150	CDS	gi|118474057|ref|NC_008599.1|	1162440	1162895	3	+	456	hypothetical protein	- none -
fig|6666666.23931.peg.1151	CDS	gi|118474057|ref|NC_008599.1|	1162885	1164108	1	+	1224	Transmembrane transport protein	- none -
fig|6666666.23931.peg.1152	CDS	gi|118474057|ref|NC_008599.1|	1164089	1165936	2	+	1848	FIG00469420: hypothetical protein	- none -
fig|6666666.23931.peg.1153	CDS	gi|118474057|ref|NC_008599.1|	1165938	1166201	3	+	264	Uncharacterized homolog of the cytoplasmic domain of flagellar protein FhlB	- none -
fig|6666666.23931.peg.1154	CDS	gi|118474057|ref|NC_008599.1|	1168011	1166203	-3	-	1809	Cell division protein FtsI [Peptidoglycan synthetase] (EC 2.4.1.129)	16S rRNA modification within P site of ribosome; <br>Bacterial Cell Division; <br>Bacterial Cytoskeleton; <br>CBSS-83331.1.peg.3039; <br>Flagellum in Campylobacter; <br>Peptidoglycan Biosynthesis
fig|6666666.23931.peg.1155	CDS	gi|118474057|ref|NC_008599.1|	1168442	1168008	-2	-	435	membrane protein	- none -
fig|6666666.23931.peg.1156	CDS	gi|118474057|ref|NC_008599.1|	1168921	1168463	-1	-	459	N-acetylglutamate synthase (EC 2.3.1.1)	Arginine Biosynthesis -- gjo; <br>Arginine Biosynthesis extended
fig|6666666.23931.peg.1157	CDS	gi|118474057|ref|NC_008599.1|	1169524	1168928	-1	-	597	GTP-binding protein EngB	Universal GTPases
fig|6666666.23931.peg.1158	CDS	gi|118474057|ref|NC_008599.1|	1169995	1169528	-1	-	468	OstA family organic solvent tolerance protein	- none -
fig|6666666.23931.peg.1159	CDS	gi|118474057|ref|NC_008599.1|	1170510	1169977	-3	-	534	FIG00469406: hypothetical protein	- none -
fig|6666666.23931.peg.1160	CDS	gi|118474057|ref|NC_008599.1|	1170977	1170489	-2	-	489	3-deoxy-D-manno-octulosonate 8-phosphate phosphatase (EC 3.1.3.45)	KDO2-Lipid A biosynthesis
fig|6666666.23931.peg.1161	CDS	gi|118474057|ref|NC_008599.1|	1171546	1170974	-1	-	573	Imidazoleglycerol-phosphate dehydratase (EC 4.2.1.19)	Histidine Biosynthesis
fig|6666666.23931.peg.1162	CDS	gi|118474057|ref|NC_008599.1|	1172329	1171547	-1	-	783	Rare lipoprotein A precursor	Peptidoglycan Biosynthesis
fig|6666666.23931.peg.1163	CDS	gi|118474057|ref|NC_008599.1|	1173527	1172313	-2	-	1215	Membrane-bound lytic murein transglycosylase D precursor (EC 3.2.1.-)	Murein Hydrolases
fig|6666666.23931.peg.1164	CDS	gi|118474057|ref|NC_008599.1|	1174300	1173536	-1	-	765	Putative deoxyribonuclease YcfH	YcfH
fig|6666666.23931.peg.1165	CDS	gi|118474057|ref|NC_008599.1|	1175544	1174297	-3	-	1248	Putative two-component response regulator	Two-component regulatory systems in Campylobacter
fig|6666666.23931.peg.1166	CDS	gi|118474057|ref|NC_008599.1|	1177133	1175610	-2	-	1524	DNA repair protein RecN	DNA-replication; <br>DNA repair, bacterial
fig|6666666.23931.peg.1167	CDS	gi|118474057|ref|NC_008599.1|	1177986	1177123	-3	-	864	NAD kinase (EC 2.7.1.23)	NAD and NADP cofactor biosynthesis global
fig|6666666.23931.peg.1168	CDS	gi|118474057|ref|NC_008599.1|	1178165	1179919	2	+	1755	Aspartyl-tRNA synthetase (EC 6.1.1.12) @ Aspartyl-tRNA(Asn) synthetase (EC 6.1.1.23)	tRNA aminoacylation, Asp and Asn; <br>tRNA aminoacylation, Asp and Asn
fig|6666666.23931.peg.1169	CDS	gi|118474057|ref|NC_008599.1|	1179916	1180491	1	+	576	Adenylate kinase (EC 2.7.4.3)	Purine conversions
fig|6666666.23931.peg.1170	CDS	gi|118474057|ref|NC_008599.1|	1180496	1181014	2	+	519	Inorganic pyrophosphatase (EC 3.6.1.1)	Phosphate metabolism
fig|6666666.23931.peg.1171	CDS	gi|118474057|ref|NC_008599.1|	1181519	1181076	-2	-	444	hypothetical protein	- none -
fig|6666666.23931.peg.1172	CDS	gi|118474057|ref|NC_008599.1|	1182101	1181568	-2	-	534	hypothetical protein	- none -
fig|6666666.23931.peg.1173	CDS	gi|118474057|ref|NC_008599.1|	1182962	1182189	-2	-	774	Iron(III) dicitrate transport ATP-binding protein FecE (TC 3.A.1.14.1)	- none -
fig|6666666.23931.peg.1174	CDS	gi|118474057|ref|NC_008599.1|	1183909	1182953	-1	-	957	Vitamin B12 ABC transporter, permease component BtuC	- none -
fig|6666666.23931.peg.1175	CDS	gi|118474057|ref|NC_008599.1|	1184957	1183914	-2	-	1044	Vitamin B12 ABC transporter, B12-binding component BtuF	- none -
fig|6666666.23931.peg.1176	CDS	gi|118474057|ref|NC_008599.1|	1185574	1184954	-1	-	621	FIG00984976: hypothetical protein	- none -
fig|6666666.23931.peg.1177	CDS	gi|118474057|ref|NC_008599.1|	1186166	1185567	-2	-	600	FIG00986145: hypothetical protein	- none -
fig|6666666.23931.peg.1178	CDS	gi|118474057|ref|NC_008599.1|	1188241	1186175	-1	-	2067	TonB-dependent receptor; Outer membrane receptor for ferrienterochelin and colicins	Ton and Tol transport systems
fig|6666666.23931.peg.1179	CDS	gi|118474057|ref|NC_008599.1|	1188343	1189266	1	+	924	Transcriptional regulator, AraC family	- none -
fig|6666666.23931.peg.1180	CDS	gi|118474057|ref|NC_008599.1|	1191151	1189313	-1	-	1839	tRNA (5-methylaminomethyl-2-thiouridylate)-methyltransferase (EC 2.1.1.61) / FAD-dependent cmnm(5)s(2)U34 oxidoreductase	RNA methylation; <br>Riboflavin, FMN and FAD metabolism in plants; <br>mnm5U34 biosynthesis bacteria; <br>tRNA modification Bacteria
fig|6666666.23931.peg.1181	CDS	gi|118474057|ref|NC_008599.1|	1192767	1191148	-3	-	1620	N-acetylmuramoyl-L-alanine amidase (EC 3.5.1.28)	Murein Hydrolases; <br>Recycling of Peptidoglycan Amino Acids
fig|6666666.23931.peg.1182	CDS	gi|118474057|ref|NC_008599.1|	1193863	1192751	-1	-	1113	Enoyl-[acyl-carrier-protein] reductase [FMN] (EC 1.3.1.9)	Fatty Acid Biosynthesis FASII
fig|6666666.23931.peg.1183	CDS	gi|118474057|ref|NC_008599.1|	1195071	1193863	-3	-	1209	Tyrosyl-tRNA synthetase (EC 6.1.1.1)	tRNA aminoacylation, Tyr
fig|6666666.23931.peg.1184	CDS	gi|118474057|ref|NC_008599.1|	1197271	1195073	-1	-	2199	GTP pyrophosphokinase (EC 2.7.6.5), (p)ppGpp synthetase II / Guanosine-3&#39;,5&#39;-bis(diphosphate) 3&#39;-pyrophosphohydrolase (EC 3.1.7.2)	Stringent Response, (p)ppGpp metabolism; <br>Stringent Response, (p)ppGpp metabolism
fig|6666666.23931.peg.1185	CDS	gi|118474057|ref|NC_008599.1|	1197476	1197255	-2	-	222	DNA-directed RNA polymerase omega subunit (EC 2.7.7.6)	RNA polymerase bacterial
fig|6666666.23931.peg.1186	CDS	gi|118474057|ref|NC_008599.1|	1198205	1197489	-2	-	717	Uridylate kinase (EC 2.7.4.-)	CBSS-176299.4.peg.1996B; <br>CBSS-312309.3.peg.1965
fig|6666666.23931.peg.1187	CDS	gi|118474057|ref|NC_008599.1|	1199427	1198261	-3	-	1167	FIG00387867: hypothetical protein	- none -
fig|6666666.23931.peg.1188	CDS	gi|118474057|ref|NC_008599.1|	1200275	1199463	-2	-	813	Cell division protein FtsX	Bacterial Cell Division
fig|6666666.23931.peg.1189	CDS	gi|118474057|ref|NC_008599.1|	1200933	1200262	-3	-	672	Cell division transporter, ATP-binding protein FtsE (TC 3.A.5.1.1)	Bacterial Cell Division
fig|6666666.23931.peg.1190	CDS	gi|118474057|ref|NC_008599.1|	1202105	1200918	-2	-	1188	tRNA (guanine46-N7-)-methyltransferase (EC 2.1.1.33)	RNA methylation; <br>tRNA modification Bacteria
fig|6666666.23931.peg.1191	CDS	gi|118474057|ref|NC_008599.1|	1203271	1202105	-1	-	1167	Putative fibronectin domain-containing lipoprotein	Adhesion of Campylobacter
fig|6666666.23931.peg.1192	CDS	gi|118474057|ref|NC_008599.1|	1204223	1203252	-2	-	972	Ribosomal large subunit pseudouridine synthase D (EC 4.2.1.70)	RNA pseudouridine syntheses; <br>Ribosome biogenesis bacterial
fig|6666666.23931.peg.1193	CDS	gi|118474057|ref|NC_008599.1|	1204275	1205381	3	+	1107	Rod shape-determining protein RodA	Bacterial Cytoskeleton; <br>Peptidoglycan Biosynthesis
fig|6666666.23931.peg.1194	CDS	gi|118474057|ref|NC_008599.1|	1205935	1205378	-1	-	558	Cytochrome oxidase biogenesis protein Sco1/SenC/PrrC, putative copper metallochaperone	Biogenesis of cytochrome c oxidases
fig|6666666.23931.peg.1195	CDS	gi|118474057|ref|NC_008599.1|	1206098	1207243	2	+	1146	methyl-accepting chemotaxis protein (tlpA)	- none -
fig|6666666.23931.peg.1196	CDS	gi|118474057|ref|NC_008599.1|	1207705	1207373	-1	-	333	Transcriptional regulator, HxlR family	- none -
fig|6666666.23931.peg.1197	CDS	gi|118474057|ref|NC_008599.1|	1207945	1208580	1	+	636	Rrf2-linked NADH-flavin reductase	- none -
fig|6666666.23931.peg.1198	CDS	gi|118474057|ref|NC_008599.1|	1209667	1208684	-1	-	984	Cobalt-zinc-cadmium resistance protein	Cobalt-zinc-cadmium resistance
fig|6666666.23931.peg.1199	CDS	gi|118474057|ref|NC_008599.1|	1211502	1209841	-3	-	1662	METHYL-ACCEPTING CHEMOTAXIS PROTEIN	- none -
fig|6666666.23931.rna.24	RNA	gi|118474057|ref|NC_008599.1|	1211915	1211842	-2	-	74	tRNA-Met-CAT	- none -
fig|6666666.23931.peg.1200	CDS	gi|118474057|ref|NC_008599.1|	1213590	1212076	-3	-	1515	Pantothenate:Na+ symporter (TC 2.A.21.1.1)	Coenzyme A Biosynthesis	core after insertion von VGI_I
fig|6666666.23931.peg.1201	CDS	gi|118474057|ref|NC_008599.1|	1213699	1214418	1	+	720	Putative amino acid ABC tansporter permease protein	- none -	core after insertion von VGI_I
fig|6666666.23931.peg.1202	CDS	gi|118474057|ref|NC_008599.1|	1214411	1215139	2	+	729	Putative glutamine transport ATP-binding protein	- none -
fig|6666666.23931.peg.1203	CDS	gi|118474057|ref|NC_008599.1|	1215155	1215883	2	+	729	Histidine-binding protein precursor	- none -
fig|6666666.23931.peg.1204	CDS	gi|118474057|ref|NC_008599.1|	1215911	1216636	2	+	726	Histidine-binding protein precursor	- none -
fig|6666666.23931.peg.1205	CDS	gi|118474057|ref|NC_008599.1|	1216674	1217282	3	+	609	Thiamin-phosphate pyrophosphorylase (EC 2.5.1.3)	5-FCL-like protein; <br>Thiamin biosynthesis
fig|6666666.23931.peg.1206	CDS	gi|118474057|ref|NC_008599.1|	1217283	1218059	3	+	777	Undecaprenyl-diphosphatase (EC 3.6.1.27)	- none -
fig|6666666.23931.peg.1207	CDS	gi|118474057|ref|NC_008599.1|	1219419	1218139	-3	-	1281	Cysteine desulfurase (EC 2.8.1.7)	Alanine biosynthesis; <br>CBSS-84588.1.peg.1247; <br>Iron-sulfur cluster assembly; <br>mnm5U34 biosynthesis bacteria; <br>tRNA modification Bacteria
fig|6666666.23931.peg.1208	CDS	gi|118474057|ref|NC_008599.1|	1219590	1220375	3	+	786	hypothetical protein	- none -
fig|6666666.23931.peg.1209	CDS	gi|118474057|ref|NC_008599.1|	1220368	1221369	1	+	1002	Flagellar sensory histidine kinase FlgS	Two-component regulatory systems in Campylobacter
fig|6666666.23931.peg.1210	CDS	gi|118474057|ref|NC_008599.1|	1225351	1221356	-1	-	3996	DNA polymerase III alpha subunit (EC 2.7.7.7)	DNA-replication
fig|6666666.23931.peg.1211	CDS	gi|118474057|ref|NC_008599.1|	1225668	1225456	-3	-	213	RNA-binding region RNP-1	- none -
fig|6666666.23931.peg.1212	CDS	gi|118474057|ref|NC_008599.1|	1226089	1229589	1	+	3501	Proline dehydrogenase (EC 1.5.99.8) (Proline oxidase) / Delta-1-pyrroline-5-carboxylate dehydrogenase (EC 1.5.1.12)	Arginine and Ornithine Degradation; <br>Proline, 4-hydroxyproline uptake and utilization; <br>Proline, 4-hydroxyproline uptake and utilization; <br>Respiratory dehydrogenases 1
fig|6666666.23931.peg.1213	CDS	gi|118474057|ref|NC_008599.1|	1229593	1231068	1	+	1476	Proline/sodium symporter PutP (TC 2.A.21.2.1) @ Propionate/sodium symporter	Proline, 4-hydroxyproline uptake and utilization
fig|6666666.23931.peg.1214	CDS	gi|118474057|ref|NC_008599.1|	1231318	1231818	1	+	501	Cytochrome c nitrite reductase, small subunit NrfH	Nitrate and nitrite ammonification
fig|6666666.23931.peg.1215	CDS	gi|118474057|ref|NC_008599.1|	1231834	1233657	1	+	1824	Cytochrome c552 precursor (EC 1.7.2.2)	Nitrate and nitrite ammonification; <br>Soluble cytochromes and functionally related electron carriers
fig|6666666.23931.peg.1216	CDS	gi|118474057|ref|NC_008599.1|	1234308	1233769	-3	-	540	DJ-1/YajL/PfpI superfamily, includes chaperone protein YajL (former ThiJ), parkinsonism-associated protein DJ-1, peptidases PfpI, Hsp31	- none -
fig|6666666.23931.peg.1217	CDS	gi|118474057|ref|NC_008599.1|	1234920	1235069	3	+	150	hypothetical protein	- none -
fig|6666666.23931.peg.1218	CDS	gi|118474057|ref|NC_008599.1|	1235670	1235101	-3	-	570	Translation elongation factor P	Translation elongation factors bacterial
fig|6666666.23931.peg.1219	CDS	gi|118474057|ref|NC_008599.1|	1237262	1235685	-2	-	1578	D-3-phosphoglycerate dehydrogenase (EC 1.1.1.95)	Glycine and Serine Utilization; <br>Pyridoxin (Vitamin B6) Biosynthesis; <br>Serine Biosynthesis
fig|6666666.23931.peg.1220	CDS	gi|118474057|ref|NC_008599.1|	1237739	1237266	-2	-	474	Putative periplasmic protein	- none -
fig|6666666.23931.peg.1221	CDS	gi|118474057|ref|NC_008599.1|	1239420	1237747	-3	-	1674	SSU ribosomal protein S1p	Cell division-ribosomal stress proteins cluster; <br>Ribosome SSU bacterial
fig|6666666.23931.peg.1222	CDS	gi|118474057|ref|NC_008599.1|	1240360	1239521	-1	-	840	4-hydroxy-3-methylbut-2-enyl diphosphate reductase (EC 1.17.1.2)	Isoprenoid Biosynthesis; <br>Nonmevalonate Branch of Isoprenoid Biosynthesis
fig|6666666.23931.peg.1223	CDS	gi|118474057|ref|NC_008599.1|	1241627	1240350	-2	-	1278	5-Enolpyruvylshikimate-3-phosphate synthase (EC 2.5.1.19)	Chorismate Synthesis; <br>Common Pathway For Synthesis of Aromatic Compounds (DAHP synthase to chorismate)
fig|6666666.23931.peg.1224	CDS	gi|118474057|ref|NC_008599.1|	1243960	1241624	-1	-	2337	Phenylalanyl-tRNA synthetase beta chain (EC 6.1.1.20)	tRNA aminoacylation, Phe
fig|6666666.23931.peg.1225	CDS	gi|118474057|ref|NC_008599.1|	1244949	1243957	-3	-	993	Phenylalanyl-tRNA synthetase alpha chain (EC 6.1.1.20)	tRNA aminoacylation, Phe
fig|6666666.23931.peg.1226	CDS	gi|118474057|ref|NC_008599.1|	1245077	1245436	2	+	360	HIT-family protein	- none -
fig|6666666.23931.peg.1227	CDS	gi|118474057|ref|NC_008599.1|	1246310	1245462	-2	-	849	Universal stress protein UspA and related nucleotide-binding proteins	- none -
fig|6666666.23931.peg.1228	CDS	gi|118474057|ref|NC_008599.1|	1248518	1246332	-2	-	2187	Polyribonucleotide nucleotidyltransferase (EC 2.7.7.8)	Bacterial RNA-metabolizing Zn-dependent hydrolases
fig|6666666.23931.peg.1229	CDS	gi|118474057|ref|NC_008599.1|	1249208	1248528	-2	-	681	FIG00469665: hypothetical protein	- none -
fig|6666666.23931.peg.1230	CDS	gi|118474057|ref|NC_008599.1|	1251316	1249205	-1	-	2112	Outer membrane protein Imp, required for envelope biogenesis / Organic solvent tolerance protein precursor	ECSIG4-SIG7
fig|6666666.23931.peg.1231	CDS	gi|118474057|ref|NC_008599.1|	1251836	1251381	-2	-	456	FIG00387922: hypothetical protein	- none -
fig|6666666.23931.peg.1232	CDS	gi|118474057|ref|NC_008599.1|	1253080	1251833	-1	-	1248	Phosphoribosylamine--glycine ligase (EC 6.3.4.13)	De Novo Purine Biosynthesis
fig|6666666.23931.peg.1233	CDS	gi|118474057|ref|NC_008599.1|	1253972	1253337	-2	-	636	Uroporphyrinogen-III synthase (EC 4.2.1.75)	Heme and Siroheme Biosynthesis
fig|6666666.23931.peg.1234	CDS	gi|118474057|ref|NC_008599.1|	1254474	1253977	-3	-	498	G:T/U mismatch-specific uracil/thymine DNA-glycosylase	DNA repair, bacterial; <br>Uracil-DNA glycosylase
fig|6666666.23931.peg.1235	CDS	gi|118474057|ref|NC_008599.1|	1255997	1254465	-2	-	1533	GMP synthase [glutamine-hydrolyzing], amidotransferase subunit (EC 6.3.5.2) / GMP synthase [glutamine-hydrolyzing], ATP pyrophosphatase subunit (EC 6.3.5.2)	GMP synthase; <br>GMP synthase; <br>Purine conversions; <br>Purine conversions; <br>Purine salvage cluster; <br>Purine salvage cluster
fig|6666666.23931.peg.1236	CDS	gi|118474057|ref|NC_008599.1|	1256194	1256634	1	+	441	FIG00469585: hypothetical protein	- none -
fig|6666666.23931.peg.1237	CDS	gi|118474057|ref|NC_008599.1|	1256621	1258429	2	+	1809	Excinuclease ABC subunit C	DNA repair, UvrABC system
fig|6666666.23931.peg.1238	CDS	gi|118474057|ref|NC_008599.1|	1258549	1259244	1	+	696	hypothetical protein	- none -
fig|6666666.23931.peg.1239	CDS	gi|118474057|ref|NC_008599.1|	1259241	1262291	3	+	3051	BarA sensory histidine kinase (= VarS = GacS)	- none -
fig|6666666.23931.peg.1240	CDS	gi|118474057|ref|NC_008599.1|	1262298	1262678	3	+	381	Adenylate cyclase (EC 4.6.1.1)	cAMP signaling in bacteria
fig|6666666.23931.peg.1241	CDS	gi|118474057|ref|NC_008599.1|	1263095	1262685	-2	-	411	FIG00470748: hypothetical protein	- none -
fig|6666666.23931.peg.1242	CDS	gi|118474057|ref|NC_008599.1|	1263186	1263713	3	+	528	Putative ATP/GTP-binding protein	- none -
fig|6666666.23931.peg.1243	CDS	gi|118474057|ref|NC_008599.1|	1263769	1264464	1	+	696	Dimeric dUTPase (EC 3.6.1.23)	Housecleaning nucleoside triphosphate pyrophosphatases
fig|6666666.23931.peg.1244	CDS	gi|118474057|ref|NC_008599.1|	1264461	1265177	3	+	717	Probable integral membrane protein Cj1452	- none -
fig|6666666.23931.peg.1246	CDS	gi|118474057|ref|NC_008599.1|	1265322	1266953	3	+	1632	Sodium-dependent phosphate transporter	NhaA, NhaD and Sodium-dependent phosphate transporters; <br>Phosphate metabolism
fig|6666666.23931.peg.1245	CDS	gi|118474057|ref|NC_008599.1|	1265359	1265171	-1	-	189	hypothetical protein	- none -
fig|6666666.23931.peg.1247	CDS	gi|118474057|ref|NC_008599.1|	1267015	1267206	1	+	192	FIG00470585: hypothetical protein	- none -
fig|6666666.23931.peg.1248	CDS	gi|118474057|ref|NC_008599.1|	1267508	1267840	2	+	333	Putative membrane protein, clustering with ActP	Pyruvate metabolism II: acetyl-CoA, acetogenesis from pyruvate
fig|6666666.23931.peg.1249	CDS	gi|118474057|ref|NC_008599.1|	1267837	1269450	1	+	1614	Acetate permease ActP (cation/acetate symporter)	Pyruvate metabolism II: acetyl-CoA, acetogenesis from pyruvate
fig|6666666.23931.peg.1250	CDS	gi|118474057|ref|NC_008599.1|	1269898	1269488	-1	-	411	Putative acyl-CoA thioester hydrolase (EC 3.1.2.-)	- none -
fig|6666666.23931.peg.1251	CDS	gi|118474057|ref|NC_008599.1|	1270997	1269984	-2	-	1014	Peptide methionine sulfoxide reductase MsrA (EC 1.8.4.11) / Peptide methionine sulfoxide reductase MsrB (EC 1.8.4.12)	Peptide methionine sulfoxide reductase; <br>Peptide methionine sulfoxide reductase
fig|6666666.23931.peg.1252	CDS	gi|118474057|ref|NC_008599.1|	1271173	1272993	1	+	1821	Campylobacter invasion antigen B (CiaB)	- none -
fig|6666666.23931.peg.1253	CDS	gi|118474057|ref|NC_008599.1|	1273104	1273406	3	+	303	ATP synthase C chain (EC 3.6.3.14)	F0F1-type ATP synthase
fig|6666666.23931.rna.25	RNA	gi|118474057|ref|NC_008599.1|	1273438	1273520	1	+	83	tRNA-Leu-GAG	tRNAs
fig|6666666.23931.peg.1254	CDS	gi|118474057|ref|NC_008599.1|	1274193	1273894	-3	-	300	hypothetical protein	- none -
fig|6666666.23931.peg.1255	CDS	gi|118474057|ref|NC_008599.1|	1274334	1275227	3	+	894	Transcriptional regulator, AraC family	- none -
fig|6666666.23931.peg.1256	CDS	gi|118474057|ref|NC_008599.1|	1275320	1276465	2	+	1146	NADH-dependent butanol dehydrogenase A (EC 1.1.1.-)	- none -
fig|6666666.23931.peg.1257	CDS	gi|118474057|ref|NC_008599.1|	1276530	1276655	3	+	126	hypothetical protein	- none -
fig|6666666.23931.peg.1258	CDS	gi|118474057|ref|NC_008599.1|	1276774	1277019	1	+	246	Transcriptional regulator, AraC family	- none -
fig|6666666.23931.peg.1259	CDS	gi|118474057|ref|NC_008599.1|	1277142	1277363	3	+	222	Putative periplasmic ATP/GTP-binding protein	- none -
fig|6666666.23931.peg.1260	CDS	gi|118474057|ref|NC_008599.1|	1277484	1277356	-3	-	129	hypothetical protein	- none -
fig|6666666.23931.peg.1261	CDS	gi|118474057|ref|NC_008599.1|	1277884	1278339	1	+	456	hypothetical protein	- none -
fig|6666666.23931.peg.1262	CDS	gi|118474057|ref|NC_008599.1|	1278980	1279594	2	+	615	hypothetical protein	- none -
fig|6666666.23931.peg.1263	CDS	gi|118474057|ref|NC_008599.1|	1279827	1281203	3	+	1377	Putative transmembrane transport protein	- none -
fig|6666666.23931.peg.1264	CDS	gi|118474057|ref|NC_008599.1|	1281231	1283072	3	+	1842	Pyruvate carboxyl transferase subunit B (EC 6.4.1.1)	Pyruvate metabolism I: anaplerotic reactions, PEP
fig|6666666.23931.peg.1265	CDS	gi|118474057|ref|NC_008599.1|	1283189	1283067	-2	-	123	hypothetical protein	- none -
fig|6666666.23931.peg.1266	CDS	gi|118474057|ref|NC_008599.1|	1283229	1284806	3	+	1578	Phosphoenolpyruvate carboxykinase [ATP] (EC 4.1.1.49)	Pyruvate metabolism I: anaplerotic reactions, PEP
fig|6666666.23931.peg.1267	CDS	gi|118474057|ref|NC_008599.1|	1284970	1286484	1	+	1515	Argininosuccinate lyase (EC 4.3.2.1)	Arginine Biosynthesis -- gjo; <br>Arginine Biosynthesis extended
fig|6666666.23931.peg.1268	CDS	gi|118474057|ref|NC_008599.1|	1286652	1286885	3	+	234	FeoA domain superfamily	- none -
fig|6666666.23931.peg.1269	CDS	gi|118474057|ref|NC_008599.1|	1286882	1288573	2	+	1692	Ferrous iron transport protein B	- none -
fig|6666666.23931.peg.1270	CDS	gi|118474057|ref|NC_008599.1|	1288593	1288991	3	+	399	Ferrous iron transport protein B	- none -
fig|6666666.23931.peg.1271	CDS	gi|118474057|ref|NC_008599.1|	1289057	1289680	2	+	624	FMN-dependent NADH-azoreductase	- none -
fig|6666666.23931.peg.1272	CDS	gi|118474057|ref|NC_008599.1|	1290006	1290137	3	+	132	hypothetical protein	- none -
fig|6666666.23931.peg.1273	CDS	gi|118474057|ref|NC_008599.1|	1290374	1290559	2	+	186	hypothetical protein	- none -
fig|6666666.23931.peg.1274	CDS	gi|118474057|ref|NC_008599.1|	1290815	1290681	-2	-	135	hypothetical protein	- none -
fig|6666666.23931.peg.1275	CDS	gi|118474057|ref|NC_008599.1|	1291175	1290942	-2	-	234	hypothetical protein	- none -
fig|6666666.23931.peg.1276	CDS	gi|118474057|ref|NC_008599.1|	1292868	1291300	-3	-	1569	Multicopper oxidase	Copper homeostasis
fig|6666666.23931.peg.1277	CDS	gi|118474057|ref|NC_008599.1|	1293090	1295048	3	+	1959	Methyl-accepting chemotaxis signal transduction protein	- none -
fig|6666666.23931.peg.1278	CDS	gi|118474057|ref|NC_008599.1|	1295892	1297682	3	+	1791	Methyl-accepting chemotaxis signal transduction protein	- none -
fig|6666666.23931.peg.1279	CDS	gi|118474057|ref|NC_008599.1|	1298093	1297971	-2	-	123	hypothetical protein	- none -
fig|6666666.23931.peg.1280	CDS	gi|118474057|ref|NC_008599.1|	1298197	1298066	-1	-	132	hypothetical protein	- none -
fig|6666666.23931.peg.1281	CDS	gi|118474057|ref|NC_008599.1|	1298263	1298457	1	+	195	hypothetical protein	- none -
fig|6666666.23931.rna.26	RNA	gi|118474057|ref|NC_008599.1|	1298805	1298732	-3	-	74	tRNA-Arg-CCT	- none -
fig|6666666.23931.peg.1282	CDS	gi|118474057|ref|NC_008599.1|	1300934	1298859	-2	-	2076	Translation elongation factor G	Mycobacterium virulence operon involved in protein synthesis (SSU ribosomal proteins); <br>Translation elongation factor G family; <br>Translation elongation factors bacterial; <br>Universal GTPases
fig|6666666.23931.peg.1283	CDS	gi|118474057|ref|NC_008599.1|	1301417	1300947	-2	-	471	SSU ribosomal protein S7p (S5e)	Mycobacterium virulence operon involved in protein synthesis (SSU ribosomal proteins); <br>Ribosome SSU bacterial
fig|6666666.23931.peg.1284	CDS	gi|118474057|ref|NC_008599.1|	1301825	1301484	-2	-	342	SSU ribosomal protein S12p (S23e)	Mycobacterium virulence operon involved in protein synthesis (SSU ribosomal proteins); <br>Ribosomal protein S12p Asp methylthiotransferase; <br>Ribosome SSU bacterial
fig|6666666.23931.peg.1285	CDS	gi|118474057|ref|NC_008599.1|	1306574	1302048	-2	-	4527	DNA-directed RNA polymerase beta&#39; subunit (EC 2.7.7.6)	Mycobacterium virulence operon involved in DNA transcription; <br>RNA polymerase bacterial
fig|6666666.23931.peg.1286	CDS	gi|118474057|ref|NC_008599.1|	1310706	1306567	-3	-	4140	DNA-directed RNA polymerase beta subunit (EC 2.7.7.6)	Mycobacterium virulence operon involved in DNA transcription; <br>RNA polymerase bacterial
fig|6666666.23931.peg.1287	CDS	gi|118474057|ref|NC_008599.1|	1311181	1310807	-1	-	375	LSU ribosomal protein L7/L12 (P1/P2)	LSU ribosomal proteins cluster; <br>Ribosome LSU bacterial
fig|6666666.23931.peg.1288	CDS	gi|118474057|ref|NC_008599.1|	1311699	1311214	-3	-	486	LSU ribosomal protein L10p (P0)	LSU ribosomal proteins cluster; <br>Ribosome LSU bacterial
fig|6666666.23931.peg.1289	CDS	gi|118474057|ref|NC_008599.1|	1312509	1311805	-3	-	705	LSU ribosomal protein L1p (L10Ae)	LSU ribosomal proteins cluster; <br>Ribosome LSU bacterial
fig|6666666.23931.peg.1290	CDS	gi|118474057|ref|NC_008599.1|	1312994	1312569	-2	-	426	LSU ribosomal protein L11p (L12e)	LSU ribosomal proteins cluster; <br>Ribosome LSU bacterial
fig|6666666.23931.peg.1291	CDS	gi|118474057|ref|NC_008599.1|	1313542	1313012	-1	-	531	Transcription antitermination protein NusG	LSU ribosomal proteins cluster; <br>Transcription factors bacterial
fig|6666666.23931.peg.1292	CDS	gi|118474057|ref|NC_008599.1|	1313731	1313552	-1	-	180	Preprotein translocase subunit SecE (TC 3.A.5.1.1)	LSU ribosomal proteins cluster
fig|6666666.23931.rna.27	RNA	gi|118474057|ref|NC_008599.1|	1313820	1313748	-3	-	73	tRNA-Trp-CCA	tRNAs
fig|6666666.23931.peg.1293	CDS	gi|118474057|ref|NC_008599.1|	1314014	1313847	-2	-	168	LSU ribosomal protein L33p	Ribosome LSU bacterial
fig|6666666.23931.peg.1294	CDS	gi|118474057|ref|NC_008599.1|	1315261	1314062	-1	-	1200	Translation elongation factor Tu	Mycobacterium virulence operon involved in protein synthesis (SSU ribosomal proteins); <br>Translation elongation factors bacterial; <br>Universal GTPases
fig|6666666.23931.rna.28	RNA	gi|118474057|ref|NC_008599.1|	1315411	1315340	-1	-	72	tRNA-Thr-GGT	- none -
fig|6666666.23931.rna.29	RNA	gi|118474057|ref|NC_008599.1|	1315626	1315553	-3	-	74	tRNA-Gly-TCC	- none -
fig|6666666.23931.rna.30	RNA	gi|118474057|ref|NC_008599.1|	1315719	1315638	-3	-	82	tRNA-Pseudo-GTA	- none -
fig|6666666.23931.rna.31	RNA	gi|118474057|ref|NC_008599.1|	1315851	1315779	-3	-	73	tRNA-Thr-TGT	- none -
fig|6666666.23931.peg.1295	CDS	gi|118474057|ref|NC_008599.1|	1316601	1316041	-3	-	561	Superoxide dismutase [Cu-Zn] precursor (EC 1.15.1.1)	Oxidative stress; <br>Protection from Reactive Oxygen Species
fig|6666666.23931.rna.32	RNA	gi|118474057|ref|NC_008599.1|	1316819	1316732	-2	-	88	tRNA-Ser-GCT	- none -
fig|6666666.23931.peg.1296	CDS	gi|118474057|ref|NC_008599.1|	1317560	1316877	-2	-	684	Orotidine 5&#39;-phosphate decarboxylase (EC 4.1.1.23)	De Novo Pyrimidine Synthesis; <br>Riboflavin synthesis cluster
fig|6666666.23931.peg.1297	CDS	gi|118474057|ref|NC_008599.1|	1317955	1317560	-1	-	396	Transcription termination protein NusB	Riboflavin synthesis cluster; <br>Transcription factors bacterial
fig|6666666.23931.peg.1298	CDS	gi|118474057|ref|NC_008599.1|	1318427	1317957	-2	-	471	6,7-dimethyl-8-ribityllumazine synthase (EC 2.5.1.78)	Riboflavin, FMN and FAD metabolism; <br>Riboflavin, FMN and FAD metabolism in plants; <br>Riboflavin synthesis cluster
fig|6666666.23931.peg.1299	CDS	gi|118474057|ref|NC_008599.1|	1318801	1318481	-1	-	321	Quaternary ammonium compound-resistance protein SugE	- none -
fig|6666666.23931.peg.1300	CDS	gi|118474057|ref|NC_008599.1|	1319127	1318801	-3	-	327	Quaternary ammonium compound-resistance protein SugE	- none -
fig|6666666.23931.peg.1301	CDS	gi|118474057|ref|NC_008599.1|	1319962	1319132	-1	-	831	2-Keto-3-deoxy-D-manno-octulosonate-8-phosphate synthase (EC 2.5.1.55)	A Gammaproteobacteria Cluster Relating to Translation; <br>KDO2-Lipid A biosynthesis
fig|6666666.23931.peg.1302	CDS	gi|118474057|ref|NC_008599.1|	1320874	1319984	-1	-	891	FIG00852003: hypothetical protein	- none -
fig|6666666.23931.peg.1303	CDS	gi|118474057|ref|NC_008599.1|	1321002	1322393	3	+	1392	GTP-binding protein EngA	Universal GTPases
fig|6666666.23931.peg.1304	CDS	gi|118474057|ref|NC_008599.1|	1322383	1322916	1	+	534	Shikimate kinase I (EC 2.7.1.71)	Chorismate Synthesis; <br>Common Pathway For Synthesis of Aromatic Compounds (DAHP synthase to chorismate)
fig|6666666.23931.peg.1305	CDS	gi|118474057|ref|NC_008599.1|	1322920	1323891	1	+	972	Tryptophanyl-tRNA synthetase (EC 6.1.1.2)	A cluster relating to Tryptophanyl-tRNA synthetase; <br>tRNA aminoacylation, Trp
fig|6666666.23931.peg.1306	CDS	gi|118474057|ref|NC_008599.1|	1323901	1325145	1	+	1245	Seryl-tRNA synthetase (EC 6.1.1.11)	Glycine and Serine Utilization; <br>tRNA aminoacylation, Ser
fig|6666666.23931.peg.1307	CDS	gi|118474057|ref|NC_008599.1|	1325155	1327485	1	+	2331	membrane protein	- none -
fig|6666666.23931.peg.1308	CDS	gi|118474057|ref|NC_008599.1|	1329019	1327499	-1	-	1521	2-isopropylmalate synthase (EC 2.3.3.13)	Branched-Chain Amino Acid Biosynthesis; <br>Leucine Biosynthesis
fig|6666666.23931.peg.1309	CDS	gi|118474057|ref|NC_008599.1|	1329916	1329182	-1	-	735	CDP-diacylglycerol--serine O-phosphatidyltransferase (EC 2.7.8.8)	Glycerolipid and Glycerophospholipid Metabolism in Bacteria
fig|6666666.23931.peg.1310	CDS	gi|118474057|ref|NC_008599.1|	1330538	1329921	-2	-	618	Phosphatidylserine decarboxylase-related protein	- none -
fig|6666666.23931.peg.1311	CDS	gi|118474057|ref|NC_008599.1|	1332472	1330541	-1	-	1932	Cell division protein FtsH (EC 3.4.24.-)	Bacterial Cell Division; <br>Cell division-ribosomal stress proteins cluster
fig|6666666.23931.peg.1312	CDS	gi|118474057|ref|NC_008599.1|	1333289	1332462	-2	-	828	Ribosomal protein L11 methyltransferase (EC 2.1.1.-)	Heat shock dnaK gene cluster extended; <br>Ribosome biogenesis bacterial
fig|6666666.23931.peg.1313	CDS	gi|118474057|ref|NC_008599.1|	1333414	1333289	-1	-	126	Chemotaxis regulator - transmits chemoreceptor signals to flagelllar motor components CheY	Bacterial Chemotaxis; <br>Flagellar motility; <br>Two-component regulatory systems in Campylobacter
fig|6666666.23931.peg.1314	CDS	gi|118474057|ref|NC_008599.1|	1333653	1333414	-3	-	240	Chemotaxis regulator - transmits chemoreceptor signals to flagelllar motor components CheY	Bacterial Chemotaxis; <br>Flagellar motility; <br>Two-component regulatory systems in Campylobacter
fig|6666666.23931.peg.1315	CDS	gi|118474057|ref|NC_008599.1|	1334429	1333719	-2	-	711	Phosphoribosylformimino-5-aminoimidazole carboxamide ribotide isomerase (EC 5.3.1.16)	Chorismate: Intermediate for synthesis of Tryptophan, PAPA antibiotics, PABA, 3-hydroxyanthranilate and more.; <br>Histidine Biosynthesis
fig|6666666.23931.peg.1316	CDS	gi|118474057|ref|NC_008599.1|	1335040	1334429	-1	-	612	Imidazole glycerol phosphate synthase amidotransferase subunit (EC 2.4.2.-)	Histidine Biosynthesis
fig|6666666.23931.peg.1317	CDS	gi|118474057|ref|NC_008599.1|	1335929	1335024	-2	-	906	N-linked glycosylation glycosyltransferase PglG	N-linked Glycosylation in Bacteria
fig|6666666.23931.peg.1318	CDS	gi|118474057|ref|NC_008599.1|	1337718	1335931	-3	-	1788	UDP-N-acetylglucosamine 4,6-dehydratase (EC 4.2.1.-)	CBSS-296591.1.peg.2330; <br>N-linked Glycosylation in Bacteria
fig|6666666.23931.peg.1319	CDS	gi|118474057|ref|NC_008599.1|	1338809	1337715	-2	-	1095	4-keto-6-deoxy-N-Acetyl-D-hexosaminyl-(Lipid carrier) aminotransferase	N-linked Glycosylation in Bacteria
fig|6666666.23931.peg.1320	CDS	gi|118474057|ref|NC_008599.1|	1339049	1339573	2	+	525	NAD(P)H oxidoreductase YRKL (EC 1.6.99.-) @ Putative NADPH-quinone reductase (modulator of drug activity B) @ Flavodoxin 2	Flavodoxin; <br>Flavodoxin
fig|6666666.23931.rna.33	RNA	gi|118474057|ref|NC_008599.1|	1339796	1339724	-2	-	73	tRNA-Phe-GAA	tRNAs
fig|6666666.23931.peg.1321	CDS	gi|118474057|ref|NC_008599.1|	1341085	1339889	-1	-	1197	UDP-N-acetylmuramoylalanine--D-glutamate ligase (EC 6.3.2.9)	Peptidoglycan Biosynthesis; <br>Peptidoglycan biosynthesis--gjo
fig|6666666.23931.peg.1322	CDS	gi|118474057|ref|NC_008599.1|	1342153	1341089	-1	-	1065	Phospho-N-acetylmuramoyl-pentapeptide-transferase (EC 2.7.8.13)	Peptidoglycan Biosynthesis
fig|6666666.23931.peg.1323	CDS	gi|118474057|ref|NC_008599.1|	1342252	1343715	1	+	1464	2,3-bisphosphoglycerate-independent phosphoglycerate mutase (EC 5.4.2.1)	Glycolysis and Gluconeogenesis; <br>Phosphoglycerate mutase protein family
fig|6666666.23931.peg.1324	CDS	gi|118474057|ref|NC_008599.1|	1343740	1344483	1	+	744	3-oxoacyl-[acyl-carrier protein] reductase (EC 1.1.1.100)	Fatty Acid Biosynthesis FASII
fig|6666666.23931.peg.1325	CDS	gi|118474057|ref|NC_008599.1|	1344544	1344777	1	+	234	Acyl carrier protein	Fatty Acid Biosynthesis FASII; <br>Glycerolipid and Glycerophospholipid Metabolism in Bacteria
fig|6666666.23931.peg.1326	CDS	gi|118474057|ref|NC_008599.1|	1344799	1346013	1	+	1215	3-oxoacyl-[acyl-carrier-protein] synthase, KASII (EC 2.3.1.41)	Fatty Acid Biosynthesis FASII
fig|6666666.23931.peg.1327	CDS	gi|118474057|ref|NC_008599.1|	1346013	1346945	3	+	933	Acetyl-coenzyme A carboxyl transferase alpha chain (EC 6.4.1.2)	Fatty Acid Biosynthesis FASII
fig|6666666.23931.peg.1328	CDS	gi|118474057|ref|NC_008599.1|	1347379	1346981	-1	-	399	hypothetical protein	- none -
fig|6666666.23931.peg.1329	CDS	gi|118474057|ref|NC_008599.1|	1348082	1347390	-2	-	693	Putative Dihydrolipoamide dehydrogenase (EC 1.8.1.4); Mercuric ion reductase (EC 1.16.1.1); PF00070 family, FAD-dependent NAD(P)-disulphide oxidoreductase	Mercuric reductase; <br>Mercuric reductase; <br>Mercury resistance operon; <br>TCA Cycle
fig|6666666.23931.peg.1330	CDS	gi|118474057|ref|NC_008599.1|	1348705	1348091	-1	-	615	Putative Dihydrolipoamide dehydrogenase (EC 1.8.1.4); Mercuric ion reductase (EC 1.16.1.1); PF00070 family, FAD-dependent NAD(P)-disulphide oxidoreductase	Mercuric reductase; <br>Mercuric reductase; <br>Mercury resistance operon; <br>TCA Cycle
fig|6666666.23931.peg.1331	CDS	gi|118474057|ref|NC_008599.1|	1349038	1348715	-1	-	324	FIG00470359: hypothetical protein	- none -
fig|6666666.23931.peg.1332	CDS	gi|118474057|ref|NC_008599.1|	1350193	1349084	-1	-	1110	Peptide chain release factor 2	Programmed frameshift; <br>Translation termination factors bacterial
fig|6666666.23931.peg.1333	CDS	gi|118474057|ref|NC_008599.1|	1350365	1351186	2	+	822	Pantoate--beta-alanine ligase (EC 6.3.2.1)	Coenzyme A Biosynthesis; <br>Coenzyme A Biosynthesis cluster
fig|6666666.23931.peg.1334	CDS	gi|118474057|ref|NC_008599.1|	1351188	1352498	3	+	1311	Ribosomal protein S12p Asp88 (E. coli) methylthiotransferase	Methylthiotransferases; <br>Ribosomal protein S12p Asp methylthiotransferase
fig|6666666.23931.peg.1335	CDS	gi|118474057|ref|NC_008599.1|	1352486	1353496	2	+	1011	tRNA(Ile)-lysidine synthetase	Cell division-ribosomal stress proteins cluster; <br>tRNA modification Bacteria; <br>tRNA processing
fig|6666666.23931.peg.1336	CDS	gi|118474057|ref|NC_008599.1|	1353995	1353459	-2	-	537	membrane protein	- none -
fig|6666666.23931.peg.1337	CDS	gi|118474057|ref|NC_008599.1|	1354509	1353982	-3	-	528	Putative membrane protein	- none -
fig|6666666.23931.peg.1338	CDS	gi|118474057|ref|NC_008599.1|	1355507	1354506	-2	-	1002	FIG00469410: hypothetical protein	- none -
fig|6666666.23931.peg.1339	CDS	gi|118474057|ref|NC_008599.1|	1356185	1355574	-2	-	612	Protein of unknown function DUF374	- none -
fig|6666666.23931.peg.1340	CDS	gi|118474057|ref|NC_008599.1|	1357428	1356169	-3	-	1260	tRNA-i(6)A37 methylthiotransferase	Methylthiotransferases; <br>tRNA-methylthiotransferase containing cluster; <br>tRNA modification Bacteria; <br>tRNA processing
fig|6666666.23931.peg.1341	CDS	gi|118474057|ref|NC_008599.1|	1357712	1357470	-2	-	243	FIG00388607: hypothetical protein	- none -
fig|6666666.23931.peg.1342	CDS	gi|118474057|ref|NC_008599.1|	1357914	1359011	3	+	1098	Transcription termination protein NusA	NusA-TFII Cluster; <br>Transcription factors bacterial
fig|6666666.23931.peg.1343	CDS	gi|118474057|ref|NC_008599.1|	1359644	1359066	-2	-	579	4-amino-6-deoxy-N-Acetyl-D-hexosaminyl-(Lipid carrier) acetyltrasferase	N-linked Glycosylation in Bacteria
fig|6666666.23931.peg.1344	CDS	gi|118474057|ref|NC_008599.1|	1360258	1359653	-1	-	606	Lipid carrier : UDP-N-acetylgalactosaminyltransferase (EC 2.4.1.-)	CBSS-296591.1.peg.2330; <br>N-linked Glycosylation in Bacteria
fig|6666666.23931.peg.1345	CDS	gi|118474057|ref|NC_008599.1|	1361363	1360251	-2	-	1113	Alpha-1,3-N-acetylgalactosamine transferase PglA (EC 2.4.1.-)	CBSS-296591.1.peg.2330; <br>N-linked Glycosylation in Bacteria
fig|6666666.23931.peg.1346	CDS	gi|118474057|ref|NC_008599.1|	1363644	1361368	-3	-	2277	Oligosaccharyltransferase PglB (EC 2.4.1.119)	N-linked Glycosylation in Bacteria
fig|6666666.23931.peg.1347	CDS	gi|118474057|ref|NC_008599.1|	1364749	1363628	-1	-	1122	Alpha-1,4-N-acetylgalactosamine transferase PglJ (EC 2.4.1.-)	N-linked Glycosylation in Bacteria
fig|6666666.23931.peg.1348	CDS	gi|118474057|ref|NC_008599.1|	1365786	1364746	-3	-	1041	Alpha-1,4-N-acetylgalactosamine transferase PglH (EC 2.4.1.-)	N-linked Glycosylation in Bacteria
fig|6666666.23931.peg.1349	CDS	gi|118474057|ref|NC_008599.1|	1366835	1365783	-2	-	1053	Alpha-1,4-N-acetylgalactosamine transferase PglH (EC 2.4.1.-)	N-linked Glycosylation in Bacteria
fig|6666666.23931.peg.1350	CDS	gi|118474057|ref|NC_008599.1|	1368366	1366852	-3	-	1515	Membrane protein involved in the export of O-antigen, teichoic acid lipoteichoic acids	- none -
fig|6666666.23931.peg.1351	CDS	gi|118474057|ref|NC_008599.1|	1368499	1368377	-1	-	123	hypothetical protein	- none -
fig|6666666.23931.peg.1352	CDS	gi|118474057|ref|NC_008599.1|	1369849	1368521	-1	-	1329	UDP-glucose dehydrogenase (EC 1.1.1.22)	- none -
fig|6666666.23931.peg.1353	CDS	gi|118474057|ref|NC_008599.1|	1369938	1370939	3	+	1002	Glycosyltransferase	- none -
fig|6666666.23931.peg.1354	CDS	gi|118474057|ref|NC_008599.1|	1370944	1372461	1	+	1518	hypothetical protein	- none -
fig|6666666.23931.peg.1355	CDS	gi|118474057|ref|NC_008599.1|	1372549	1372842	1	+	294	hypothetical protein	- none -
fig|6666666.23931.peg.1356	CDS	gi|118474057|ref|NC_008599.1|	1373835	1372843	-3	-	993	UDP-glucose 4-epimerase (EC 5.1.3.2)	CBSS-296591.1.peg.2330; <br>N-linked Glycosylation in Bacteria
fig|6666666.23931.peg.1357	CDS	gi|118474057|ref|NC_008599.1|	1377755	1373898	-2	-	3858	Type I restriction-modification system, DNA-methyltransferase subunit M (EC 2.1.1.72) / Type I restriction-modification system, specificity subunit S (EC 3.1.21.3)	Restriction-Modification System; <br>Restriction-Modification System; <br>Type I Restriction-Modification; <br>Type I Restriction-Modification
fig|6666666.23931.peg.1358	CDS	gi|118474057|ref|NC_008599.1|	1378076	1377834	-2	-	243	hypothetical protein	- none -
fig|6666666.23931.peg.1359	CDS	gi|118474057|ref|NC_008599.1|	1378905	1378087	-3	-	819	DNA ligase (ATP) (EC 6.5.1.1)	DNA ligases
fig|6666666.23931.peg.1360	CDS	gi|118474057|ref|NC_008599.1|	1379960	1378902	-2	-	1059	dTDP-glucose 4,6-dehydratase (EC 4.2.1.46)	CBSS-296591.1.peg.2330
fig|6666666.23931.peg.1361	CDS	gi|118474057|ref|NC_008599.1|	1381187	1379970	-2	-	1218	UDP-glucose dehydrogenase (EC 1.1.1.22)	- none -
fig|6666666.23931.peg.1362	CDS	gi|118474057|ref|NC_008599.1|	1382047	1381229	-1	-	819	Polysaccharide biosynthesis protein WlaX	- none -
fig|6666666.23931.peg.1363	CDS	gi|118474057|ref|NC_008599.1|	1382107	1383075	1	+	969	Lipopolysaccharide heptosyltransferase I (EC 2.4.1.-)	LOS core oligosaccharide biosynthesis
fig|6666666.23931.peg.1364	CDS	gi|118474057|ref|NC_008599.1|	1383068	1383952	2	+	885	Lipid A biosynthesis lauroyl acyltransferase (EC 2.3.1.-)	KDO2-Lipid A biosynthesis
fig|6666666.23931.peg.1365	CDS	gi|118474057|ref|NC_008599.1|	1383949	1384644	1	+	696	Putative two-domain glycosyltransferase	LOS core oligosaccharide biosynthesis
fig|6666666.23931.peg.1366	CDS	gi|118474057|ref|NC_008599.1|	1384641	1385711	3	+	1071	Lipopolysaccharide heptosyltransferase III (EC 2.4.1.-)	LOS core oligosaccharide biosynthesis
fig|6666666.23931.peg.1367	CDS	gi|118474057|ref|NC_008599.1|	1386460	1385690	-1	-	771	Polysaccharide deacetylase	- none -
fig|6666666.23931.peg.1368	CDS	gi|118474057|ref|NC_008599.1|	1388686	1387580	-1	-	1107	Glycosyl transferase, group 1	- none -
fig|6666666.23931.peg.1369	CDS	gi|118474057|ref|NC_008599.1|	1389762	1388683	-3	-	1080	ADP-heptose--lipooligosaccharide heptosyltransferase II (EC 2.4.1.-)	LOS core oligosaccharide biosynthesis
fig|6666666.23931.peg.1370	CDS	gi|118474057|ref|NC_008599.1|	1390807	1389752	-1	-	1056	Glycosyl transferase, group 1	- none -
fig|6666666.23931.peg.1371	CDS	gi|118474057|ref|NC_008599.1|	1391724	1390804	-3	-	921	Lipopolysaccharide heptosyltransferase III (EC 2.4.1.-)	LOS core oligosaccharide biosynthesis
fig|6666666.23931.peg.1372	CDS	gi|118474057|ref|NC_008599.1|	1393003	1391696	-1	-	1308	FIG00470343: hypothetical protein	- none -
fig|6666666.23931.peg.1373	CDS	gi|118474057|ref|NC_008599.1|	1393091	1394122	2	+	1032	UDP-glucose:(heptosyl) LPS alpha1,3-glucosyltransferase WaaG (EC 2.4.1.-)	LOS core oligosaccharide biosynthesis
fig|6666666.23931.peg.1374	CDS	gi|118474057|ref|NC_008599.1|	1394151	1395050	3	+	900	ADP-heptose--lipooligosaccharide heptosyltransferase II (EC 2.4.1.-)	LOS core oligosaccharide biosynthesis
fig|6666666.23931.peg.1375	CDS	gi|118474057|ref|NC_008599.1|	1395576	1395016	-3	-	561	Phosphoheptose isomerase 1 (EC 5.3.1.-)	Capsular heptose biosynthesis; <br>LOS core oligosaccharide biosynthesis
fig|6666666.23931.peg.1376	CDS	gi|118474057|ref|NC_008599.1|	1396275	1395586	-3	-	690	Aspartate racemase (EC 5.1.1.13)	Glutamine, Glutamate, Aspartate and Asparagine Biosynthesis
fig|6666666.23931.peg.1377	CDS	gi|118474057|ref|NC_008599.1|	1397657	1396281	-2	-	1377	ADP-heptose synthase (EC 2.7.-.-) / D-glycero-beta-D-manno-heptose 7-phosphate kinase	LOS core oligosaccharide biosynthesis; <br>LOS core oligosaccharide biosynthesis
fig|6666666.23931.peg.1378	CDS	gi|118474057|ref|NC_008599.1|	1398618	1397650	-3	-	969	ADP-L-glycero-D-manno-heptose-6-epimerase (EC 5.1.3.20)	LOS core oligosaccharide biosynthesis
fig|6666666.23931.peg.1379	CDS	gi|118474057|ref|NC_008599.1|	1399121	1398615	-2	-	507	D-glycero-D-manno-heptose 1,7-bisphosphate phosphatase (EC 3.1.1.-)	Capsular heptose biosynthesis; <br>LOS core oligosaccharide biosynthesis
fig|6666666.23931.peg.1380	CDS	gi|118474057|ref|NC_008599.1|	1399252	1399566	1	+	315	Cytochrome C553 (soluble cytochrome f)	Soluble cytochromes and functionally related electron carriers
fig|6666666.23931.peg.1381	CDS	gi|118474057|ref|NC_008599.1|	1403155	1399628	-1	-	3528	Putative secreted serine protease (EC 3.4.21.-)	- none -
fig|6666666.23931.peg.1382	CDS	gi|118474057|ref|NC_008599.1|	1403383	1403697	1	+	315	Cytochrome C553 (soluble cytochrome f)	Soluble cytochromes and functionally related electron carriers
fig|6666666.23931.peg.1383	CDS	gi|118474057|ref|NC_008599.1|	1403931	1403701	-3	-	231	Type cbb3 cytochrome oxidase biogenesis protein CcoS, involved in heme b insertion	Biogenesis of cbb3-type cytochrome c oxidases; <br>Terminal cytochrome C oxidases
fig|6666666.23931.peg.1384	CDS	gi|118474057|ref|NC_008599.1|	1406303	1403934	-2	-	2370	Lead, cadmium, zinc and mercury transporting ATPase (EC 3.6.3.3) (EC 3.6.3.5); Copper-translocating P-type ATPase (EC 3.6.3.4)	Copper homeostasis
fig|6666666.23931.peg.1385	CDS	gi|118474057|ref|NC_008599.1|	1407341	1408675	2	+	1335	Transcription termination factor Rho	Transcription factors bacterial
fig|6666666.23931.peg.1386	CDS	gi|118474057|ref|NC_008599.1|	1408685	1410274	2	+	1590	DNA polymerase III subunits gamma and tau (EC 2.7.7.7)	DNA-replication; <br>DNA processing cluster
fig|6666666.23931.peg.1387	CDS	gi|118474057|ref|NC_008599.1|	1411053	1410271	-3	-	783	hypothetical protein	- none -
fig|6666666.23931.peg.1388	CDS	gi|118474057|ref|NC_008599.1|	1411460	1411050	-2	-	411	hypothetical protein	- none -
fig|6666666.23931.peg.1389	CDS	gi|118474057|ref|NC_008599.1|	1411565	1411816	2	+	252	Helix-turn-helix domain protein	- none -
fig|6666666.23931.peg.1390	CDS	gi|118474057|ref|NC_008599.1|	1412699	1411881	-2	-	819	Enoyl-[acyl-carrier-protein] reductase [NADH] (EC 1.3.1.9)	Fatty Acid Biosynthesis FASII
fig|6666666.23931.peg.1391	CDS	gi|118474057|ref|NC_008599.1|	1413391	1412723	-1	-	669	Triosephosphate isomerase (EC 5.3.1.1)	CBSS-331978.3.peg.2915; <br>Glycolysis and Gluconeogenesis
fig|6666666.23931.peg.1392	CDS	gi|118474057|ref|NC_008599.1|	1414711	1413506	-1	-	1206	Phosphoglycerate kinase (EC 2.7.2.3)	Glycolysis and Gluconeogenesis
fig|6666666.23931.peg.1393	CDS	gi|118474057|ref|NC_008599.1|	1415705	1414713	-2	-	993	NAD-dependent glyceraldehyde-3-phosphate dehydrogenase (EC 1.2.1.12)	Glycolysis and Gluconeogenesis; <br>Pyridoxin (Vitamin B6) Biosynthesis
fig|6666666.23931.peg.1394	CDS	gi|118474057|ref|NC_008599.1|	1415765	1416310	2	+	546	Nicotinate-nucleotide adenylyltransferase (EC 2.7.7.18)	NAD and NADP cofactor biosynthesis global
fig|6666666.23931.peg.1395	CDS	gi|118474057|ref|NC_008599.1|	1416300	1416617	3	+	318	Iojap protein	- none -
fig|6666666.23931.peg.1396	CDS	gi|118474057|ref|NC_008599.1|	1417668	1416640	-3	-	1029	Putative membrane protein YeiH	- none -
fig|6666666.23931.peg.1397	CDS	gi|118474057|ref|NC_008599.1|	1417768	1418649	1	+	882	LysR family transcriptional regulator YeiE	LysR-family proteins in Escherichia coli
fig|6666666.23931.peg.1398	CDS	gi|118474057|ref|NC_008599.1|	1420216	1418621	-1	-	1596	Arginyl-tRNA synthetase (EC 6.1.1.19)	tRNA aminoacylation, Arg
fig|6666666.23931.peg.1399	CDS	gi|118474057|ref|NC_008599.1|	1420431	1420216	-3	-	216	Twin-arginine translocation protein TatA	Cluster-based Subsystem Grouping Hypotheticals - perhaps Proteosome Related; <br>Twin-arginine translocation system
fig|6666666.23931.peg.1400	CDS	gi|118474057|ref|NC_008599.1|	1421086	1420475	-1	-	612	Guanylate kinase (EC 2.7.4.8)	Purine conversions
fig|6666666.23931.peg.1401	CDS	gi|118474057|ref|NC_008599.1|	1422756	1421083	-3	-	1674	Highly acidic protein	- none -
fig|6666666.23931.peg.1402	CDS	gi|118474057|ref|NC_008599.1|	1423593	1422820	-3	-	774	Flagellar biosynthesis protein FliR	Flagellar motility; <br>Flagellum
fig|6666666.23931.peg.1403	CDS	gi|118474057|ref|NC_008599.1|	1423778	1425844	2	+	2067	Ferrichrome-iron receptor	- none -
fig|6666666.23931.peg.1404	CDS	gi|118474057|ref|NC_008599.1|	1426525	1425881	-1	-	645	Putative ABC transporter ATP binding protein	- none -
fig|6666666.23931.peg.1405	CDS	gi|118474057|ref|NC_008599.1|	1427592	1426528	-3	-	1065	Translation elongation factor Ts	CBSS-176299.4.peg.1996B; <br>CBSS-312309.3.peg.1965; <br>Translation elongation factors bacterial
fig|6666666.23931.peg.1406	CDS	gi|118474057|ref|NC_008599.1|	1428368	1427592	-2	-	777	SSU ribosomal protein S2p (SAe)	CBSS-176299.4.peg.1996B; <br>CBSS-312309.3.peg.1965; <br>Ribosome SSU bacterial
fig|6666666.23931.peg.1407	CDS	gi|118474057|ref|NC_008599.1|	1428742	1428521	-1	-	222	FIG00469967: hypothetical protein	- none -
fig|6666666.23931.peg.1408	CDS	gi|118474057|ref|NC_008599.1|	1429428	1428739	-3	-	690	COG1496: Uncharacterized conserved protein	- none -
fig|6666666.23931.peg.1409	CDS	gi|118474057|ref|NC_008599.1|	1430035	1429412	-1	-	624	Riboflavin synthase eubacterial/eukaryotic (EC 2.5.1.9)	Riboflavin, FMN and FAD metabolism; <br>Riboflavin, FMN and FAD metabolism in plants; <br>Riboflavin synthesis cluster; <br>riboflavin to FAD
fig|6666666.23931.peg.1410	CDS	gi|118474057|ref|NC_008599.1|	1430138	1432003	2	+	1866	tRNA uridine 5-carboxymethylaminomethyl modification enzyme GidA	Cell Division Subsystem including YidCD; <br>RNA modification and chromosome partitioning cluster; <br>mnm5U34 biosynthesis bacteria; <br>tRNA modification Bacteria
fig|6666666.23931.peg.1411	CDS	gi|118474057|ref|NC_008599.1|	1432143	1432024	-3	-	120	hypothetical protein	- none -
fig|6666666.23931.peg.1412	CDS	gi|118474057|ref|NC_008599.1|	1432388	1432894	2	+	507	Ubiquinol-cytochrome C reductase iron-sulfur subunit (EC 1.10.2.2)	Ubiquinone Menaquinone-cytochrome c reductase complexes
fig|6666666.23931.peg.1413	CDS	gi|118474057|ref|NC_008599.1|	1432905	1434152	3	+	1248	Ubiquinol--cytochrome c reductase, cytochrome B subunit (EC 1.10.2.2)	Ubiquinone Menaquinone-cytochrome c reductase complexes
fig|6666666.23931.peg.1414	CDS	gi|118474057|ref|NC_008599.1|	1434149	1435174	2	+	1026	ubiquinol cytochrome C oxidoreductase, cytochrome C1 subunit	Ubiquinone Menaquinone-cytochrome c reductase complexes
fig|6666666.23931.peg.1415	CDS	gi|118474057|ref|NC_008599.1|	1435973	1435266	-2	-	708	crispr-associated protein Cas6	- none -
fig|6666666.23931.rna.34	RNA	gi|118474057|ref|NC_008599.1|	1436407	1436478	1	+	72	tRNA-Gln-TTG	- none -
fig|6666666.23931.rna.35	RNA	gi|118474057|ref|NC_008599.1|	1436494	1436565	1	+	72	tRNA-Met-CAT	- none -
fig|6666666.23931.rna.36	RNA	gi|118474057|ref|NC_008599.1|	1436803	1436732	-1	-	72	tRNA-Asn-GTT	- none -
fig|6666666.23931.peg.1416	CDS	gi|118474057|ref|NC_008599.1|	1437930	1437004	-3	-	927	Putative Fe-S oxidoreductase	- none -
fig|6666666.23931.peg.1417	CDS	gi|118474057|ref|NC_008599.1|	1438958	1437927	-2	-	1032	Uroporphyrinogen III decarboxylase (EC 4.1.1.37)	Heme and Siroheme Biosynthesis
fig|6666666.23931.peg.1418	CDS	gi|118474057|ref|NC_008599.1|	1439488	1438979	-1	-	510	membrane protein	- none -
fig|6666666.23931.peg.1419	CDS	gi|118474057|ref|NC_008599.1|	1440597	1439563	-3	-	1035	Aspartate-semialdehyde dehydrogenase (EC 1.2.1.11)	Lysine Biosynthesis DAP Pathway; <br>Lysine Biosynthesis DAP Pathway, GJO scratch; <br>Threonine and Homoserine Biosynthesis
fig|6666666.23931.peg.1420	CDS	gi|118474057|ref|NC_008599.1|	1441804	1440662	-1	-	1143	Signal-transduction regulatory protein FlgR	Two-component regulatory systems in Campylobacter
fig|6666666.23931.peg.1421	CDS	gi|118474057|ref|NC_008599.1|	1442159	1441809	-2	-	351	FIG00469618: hypothetical protein	- none -
fig|6666666.23931.peg.1422	CDS	gi|118474057|ref|NC_008599.1|	1442659	1442174	-1	-	486	Putative lipoprotein required for motility	Flagellar motility
fig|6666666.23931.peg.1423	CDS	gi|118474057|ref|NC_008599.1|	1445289	1442701	-3	-	2589	DNA gyrase subunit A (EC 5.99.1.3)	Cell Division Subsystem including YidCD; <br>DNA gyrase subunits; <br>DNA replication cluster 1; <br>DNA topoisomerases, Type II, ATP-dependent; <br>Resistance to fluoroquinolones
fig|6666666.23931.peg.1424	CDS	gi|118474057|ref|NC_008599.1|	1446186	1445404	-3	-	783	Aminoglycoside N3&#39;-acetyltransferase (EC 2.3.1.81)	- none -
fig|6666666.23931.peg.1425	CDS	gi|118474057|ref|NC_008599.1|	1446407	1446183	-2	-	225	Putative acyl carrier protein	- none -
fig|6666666.23931.peg.1426	CDS	gi|118474057|ref|NC_008599.1|	1447282	1446545	-1	-	738	acetyltransferase, GNAT family	- none -
fig|6666666.23931.peg.1427	CDS	gi|118474057|ref|NC_008599.1|	1448753	1447269	-2	-	1485	Putative amino acid activating enzyme (EC 6.3.2.-)	- none -
fig|6666666.23931.peg.1428	CDS	gi|118474057|ref|NC_008599.1|	1449727	1448750	-1	-	978	Protein containing aminopeptidase domain	- none -
fig|6666666.23931.peg.1429	CDS	gi|118474057|ref|NC_008599.1|	1450025	1449909	-2	-	117	hypothetical protein	- none -
fig|6666666.23931.peg.1430	CDS	gi|118474057|ref|NC_008599.1|	1450604	1450035	-2	-	570	Possible purine/pyrimidine phosphoribosyltransferase	- none -
fig|6666666.23931.peg.1431	CDS	gi|118474057|ref|NC_008599.1|	1451152	1450604	-1	-	549	FIG00471794: hypothetical protein	- none -
fig|6666666.23931.peg.1432	CDS	gi|118474057|ref|NC_008599.1|	1451833	1451162	-1	-	672	Outer membrane liproprotein mapA precursor	- none -
fig|6666666.23931.peg.1433	CDS	gi|118474057|ref|NC_008599.1|	1452045	1451830	-3	-	216	Putative isomerase	- none -
fig|6666666.23931.peg.1434	CDS	gi|118474057|ref|NC_008599.1|	1453866	1452076	-3	-	1791	Translation elongation factor LepA	Heat shock dnaK gene cluster extended; <br>Translation elongation factors bacterial; <br>Universal GTPases
fig|6666666.23931.peg.1435	CDS	gi|118474057|ref|NC_008599.1|	1455007	1454078	-1	-	930	Ribose-phosphate pyrophosphokinase (EC 2.7.6.1)	A Gammaproteobacteria Cluster Relating to Translation; <br>De Novo Purine Biosynthesis; <br>Pentose phosphate pathway
fig|6666666.23931.peg.1436	CDS	gi|118474057|ref|NC_008599.1|	1455119	1456051	2	+	933	Aspartate carbamoyltransferase (EC 2.1.3.2)	De Novo Pyrimidine Synthesis
fig|6666666.23931.peg.1437	CDS	gi|118474057|ref|NC_008599.1|	1456055	1457335	2	+	1281	Dihydroorotase (EC 3.5.2.3)	De Novo Pyrimidine Synthesis
fig|6666666.23931.peg.1438	CDS	gi|118474057|ref|NC_008599.1|	1457941	1457450	-1	-	492	transformation system protein	- none -
fig|6666666.23931.peg.1439	CDS	gi|118474057|ref|NC_008599.1|	1458389	1458880	2	+	492	transformation system protein	- none -
fig|6666666.23931.peg.1440	CDS	gi|118474057|ref|NC_008599.1|	1459077	1459553	3	+	477	hypothetical protein	- none -
fig|6666666.23931.peg.1441	CDS	gi|118474057|ref|NC_008599.1|	1459576	1459824	1	+	249	transformation system protein	- none -
fig|6666666.23931.peg.1442	CDS	gi|118474057|ref|NC_008599.1|	1459817	1460113	2	+	297	hypothetical protein	- none -
fig|6666666.23931.peg.1443	CDS	gi|118474057|ref|NC_008599.1|	1461270	1460254	-3	-	1017	tRNA-specific 2-thiouridylase MnmA	RNA methylation
fig|6666666.23931.peg.1444	CDS	gi|118474057|ref|NC_008599.1|	1461543	1462496	3	+	954	Putative formate dehydrogenase, cytochrome B subunit (EC 1.2.1.2)	Formate hydrogenase
fig|6666666.23931.peg.1445	CDS	gi|118474057|ref|NC_008599.1|	1463069	1462557	-2	-	513	hypothetical protein	- none -
fig|6666666.23931.peg.1446	CDS	gi|118474057|ref|NC_008599.1|	1463653	1463126	-1	-	528	hypothetical protein	- none -
fig|6666666.23931.peg.1447	CDS	gi|118474057|ref|NC_008599.1|	1465113	1463755	-3	-	1359	Glutamate synthase [NADPH] small chain (EC 1.4.1.13)	Ammonia assimilation; <br>Glutamine, Glutamate, Aspartate and Asparagine Biosynthesis
fig|6666666.23931.peg.1448	CDS	gi|118474057|ref|NC_008599.1|	1469512	1465115	-1	-	4398	Glutamate synthase [NADPH] large chain (EC 1.4.1.13)	Ammonia assimilation; <br>Glutamine, Glutamate, Aspartate and Asparagine Biosynthesis
fig|6666666.23931.peg.1449	CDS	gi|118474057|ref|NC_008599.1|	1470643	1469651	-1	-	993	Diaminohydroxyphosphoribosylaminopyrimidine deaminase (EC 3.5.4.26) / 5-amino-6-(5-phosphoribosylamino)uracil reductase (EC 1.1.1.193)	Riboflavin, FMN and FAD metabolism; <br>Riboflavin, FMN and FAD metabolism; <br>Riboflavin, FMN and FAD metabolism in plants; <br>Riboflavin, FMN and FAD metabolism in plants; <br>Riboflavin synthesis cluster; <br>Riboflavin synthesis cluster
fig|6666666.23931.peg.1450	CDS	gi|118474057|ref|NC_008599.1|	1470924	1470718	-3	-	207	Putative H-T-H containing protein	- none -
fig|6666666.23931.peg.1451	CDS	gi|118474057|ref|NC_008599.1|	1471222	1471347	1	+	126	hypothetical protein	- none -
fig|6666666.23931.peg.1452	CDS	gi|118474057|ref|NC_008599.1|	1471771	1471349	-1	-	423	FIG000325: clustered with transcription termination protein NusA	NusA-TFII Cluster; <br>Transcription factors bacterial
fig|6666666.23931.peg.1453	CDS	gi|118474057|ref|NC_008599.1|	1472136	1471768	-3	-	369	Ribosome-binding factor A	CBSS-138119.3.peg.2719; <br>NusA-TFII Cluster; <br>Translation initiation factors bacterial
fig|6666666.23931.peg.1454	CDS	gi|118474057|ref|NC_008599.1|	1474649	1472133	-2	-	2517	Translation initiation factor 2	CBSS-138119.3.peg.2719; <br>NusA-TFII Cluster; <br>Translation initiation factors bacterial; <br>Universal GTPases
fig|6666666.23931.peg.1455	CDS	gi|118474057|ref|NC_008599.1|	1474851	1474636	-3	-	216	hypothetical protein	- none -
fig|6666666.23931.peg.1456	CDS	gi|118474057|ref|NC_008599.1|	1475784	1474903	-3	-	882	Homoserine kinase (EC 2.7.1.39)	CBSS-269482.1.peg.1294; <br>Methionine Biosynthesis; <br>Threonine and Homoserine Biosynthesis
fig|6666666.23931.peg.1457	CDS	gi|118474057|ref|NC_008599.1|	1476197	1475793	-2	-	405	Inactive homolog of metal-dependent proteases, putative molecular chaperone	- none -
fig|6666666.23931.peg.1458	CDS	gi|118474057|ref|NC_008599.1|	1477120	1476236	-1	-	885	UDP-3-O-[3-hydroxymyristoyl] N-acetylglucosamine deacetylase (EC 3.5.1.-)	KDO2-Lipid A biosynthesis
fig|6666666.23931.peg.1459	CDS	gi|118474057|ref|NC_008599.1|	1478095	1477193	-1	-	903	Phenazine biosynthesis protein PhzF like	- none -
fig|6666666.23931.peg.1460	CDS	gi|118474057|ref|NC_008599.1|	1479520	1478150	-1	-	1371	FIG00711593: hypothetical protein	- none -
fig|6666666.23931.peg.1461	CDS	gi|118474057|ref|NC_008599.1|	1480411	1479581	-1	-	831	Prephenate and/or arogenate dehydrogenase (unknown specificity) (EC 1.3.1.12)(EC 1.3.1.43)	Chorismate Synthesis; <br>Phenylalanine and Tyrosine Branches from Chorismate
fig|6666666.23931.peg.1462	CDS	gi|118474057|ref|NC_008599.1|	1480584	1482857	3	+	2274	Outer membrane protein assembly factor YaeT precursor	Llipid A biosynthesis cluster
fig|6666666.23931.peg.1463	CDS	gi|118474057|ref|NC_008599.1|	1483550	1482885	-2	-	666	Uncharacterized protein conserved in bacteria	- none -
fig|6666666.23931.peg.1464	CDS	gi|118474057|ref|NC_008599.1|	1484414	1483551	-2	-	864	protease IV (PspA)	- none -
fig|6666666.23931.peg.1465	CDS	gi|118474057|ref|NC_008599.1|	1485622	1484402	-1	-	1221	Chlorohydrolase/deaminase family protein	- none -
fig|6666666.23931.peg.1466	CDS	gi|118474057|ref|NC_008599.1|	1485711	1486190	3	+	480	3-dehydroquinate dehydratase II (EC 4.2.1.10)	Chorismate Synthesis; <br>Common Pathway For Synthesis of Aromatic Compounds (DAHP synthase to chorismate); <br>Quinate degradation
fig|6666666.23931.peg.1467	CDS	gi|118474057|ref|NC_008599.1|	1486183	1487205	1	+	1023	Aminopeptidase YpdF (MP-, MA-, MS-, AP-, NP- specific)	Protein degradation
fig|6666666.23931.peg.1468	CDS	gi|118474057|ref|NC_008599.1|	1487245	1487700	1	+	456	2-amino-4-hydroxy-6-hydroxymethyldihydropteridine pyrophosphokinase (EC 2.7.6.3)	Folate Biosynthesis
fig|6666666.23931.peg.1469	CDS	gi|118474057|ref|NC_008599.1|	1487700	1489007	3	+	1308	Flagellar biosynthesis protein FlhF	Flagellar motility; <br>Flagellum
fig|6666666.23931.peg.1470	CDS	gi|118474057|ref|NC_008599.1|	1488991	1489854	1	+	864	Flagellar synthesis regulator FleN	Flagellar motility; <br>Flagellum
fig|6666666.23931.peg.1471	CDS	gi|118474057|ref|NC_008599.1|	1489868	1490218	2	+	351	Motility integral membrane protein	Flagellar motility
fig|6666666.23931.peg.1472	CDS	gi|118474057|ref|NC_008599.1|	1490190	1490894	3	+	705	RNA polymerase sigma factor for flagellar operon	Flagellar motility; <br>Flagellum; <br>Transcription initiation, bacterial sigma factors
fig|6666666.23931.peg.1473	CDS	gi|118474057|ref|NC_008599.1|	1490894	1491985	2	+	1092	Flagellar motor switch protein FliM	Bacterial Chemotaxis; <br>Flagellar motility; <br>Flagellum
fig|6666666.23931.peg.1474	CDS	gi|118474057|ref|NC_008599.1|	1491978	1492808	3	+	831	Flagellar motor switch protein FliN	Bacterial Chemotaxis; <br>Flagellar motility; <br>Flagellum
fig|6666666.23931.peg.1475	CDS	gi|118474057|ref|NC_008599.1|	1493633	1492881	-2	-	753	tRNA(Cytosine32)-2-thiocytidine synthetase	tRNA modification Bacteria
fig|6666666.23931.peg.1476	CDS	gi|118474057|ref|NC_008599.1|	1494316	1493630	-1	-	687	Menaquinone via 6-amino-6-deoxyfutalosine step 2	- none -
fig|6666666.23931.peg.1477	CDS	gi|118474057|ref|NC_008599.1|	1495230	1494313	-3	-	918	Malonyl CoA-acyl carrier protein transacylase (EC 2.3.1.39)	Fatty Acid Biosynthesis FASII
fig|6666666.23931.peg.1478	CDS	gi|118474057|ref|NC_008599.1|	1495811	1495239	-2	-	573	FKBP-type peptidyl-prolyl cis-trans isomerase SlyD (EC 5.2.1.8)	G3E family of P-loop GTPases (metallocenter biosynthesis); <br>Peptidyl-prolyl cis-trans isomerase; <br>Potassium homeostasis
fig|6666666.23931.peg.1479	CDS	gi|118474057|ref|NC_008599.1|	1496713	1495832	-1	-	882	TPR repeat containing exported protein; Putative periplasmic protein contains a protein prenylyltransferase domain	Ton and Tol transport systems
fig|6666666.23931.peg.1480	CDS	gi|118474057|ref|NC_008599.1|	1497238	1496717	-1	-	522	Outer membrane lipoprotein omp16 precursor	Ton and Tol transport systems
fig|6666666.23931.peg.1481	CDS	gi|118474057|ref|NC_008599.1|	1498590	1497325	-3	-	1266	tolB protein precursor, periplasmic protein involved in the tonb-independent uptake of group A colicins	Ton and Tol transport systems
fig|6666666.23931.peg.1482	CDS	gi|118474057|ref|NC_008599.1|	1499399	1498587	-2	-	813	TonB-like; putative TolA function	Ton and Tol transport systems
fig|6666666.23931.peg.1483	CDS	gi|118474057|ref|NC_008599.1|	1499793	1499401	-3	-	393	Biopolymer transport protein ExbD/TolR	Ton and Tol transport systems
fig|6666666.23931.peg.1484	CDS	gi|118474057|ref|NC_008599.1|	1500379	1499780	-1	-	600	MotA/TolQ/ExbB proton channel family protein	Ton and Tol transport systems
fig|6666666.23931.peg.1485	CDS	gi|118474057|ref|NC_008599.1|	1500769	1500380	-1	-	390	ATP synthase epsilon chain (EC 3.6.3.14)	F0F1-type ATP synthase
fig|6666666.23931.peg.1486	CDS	gi|118474057|ref|NC_008599.1|	1502184	1500787	-3	-	1398	ATP synthase beta chain (EC 3.6.3.14)	F0F1-type ATP synthase
fig|6666666.23931.peg.1487	CDS	gi|118474057|ref|NC_008599.1|	1503089	1502202	-2	-	888	ATP synthase gamma chain (EC 3.6.3.14)	F0F1-type ATP synthase
fig|6666666.23931.peg.1488	CDS	gi|118474057|ref|NC_008599.1|	1504616	1503099	-2	-	1518	ATP synthase alpha chain (EC 3.6.3.14)	F0F1-type ATP synthase
fig|6666666.23931.peg.1489	CDS	gi|118474057|ref|NC_008599.1|	1505161	1504631	-1	-	531	ATP synthase delta chain (EC 3.6.3.14)	F0F1-type ATP synthase
fig|6666666.23931.peg.1490	CDS	gi|118474057|ref|NC_008599.1|	1505679	1505161	-3	-	519	ATP synthase B chain (EC 3.6.3.14)	F0F1-type ATP synthase
fig|6666666.23931.peg.1491	CDS	gi|118474057|ref|NC_008599.1|	1506111	1505689	-3	-	423	ATP synthase B&#39; chain (EC 3.6.3.14)	F0F1-type ATP synthase
fig|6666666.23931.peg.1492	CDS	gi|118474057|ref|NC_008599.1|	1507030	1506185	-1	-	846	Chromosome (plasmid) partitioning protein ParB / Stage 0 sporulation protein J	Bacterial Cytoskeleton; <br>Bacterial Cytoskeleton; <br>Cell Division Subsystem including YidCD; <br>RNA modification and chromosome partitioning cluster
fig|6666666.23931.peg.1493	CDS	gi|118474057|ref|NC_008599.1|	1507815	1507033	-3	-	783	Chromosome (plasmid) partitioning protein ParA	Bacterial Cell Division; <br>Bacterial Cytoskeleton; <br>Cell Division Subsystem including YidCD; <br>RNA modification and chromosome partitioning cluster
fig|6666666.23931.peg.1494	CDS	gi|118474057|ref|NC_008599.1|	1508447	1507812	-2	-	636	Biotin-protein ligase (EC 6.3.4.15)	Biotin biosynthesis
fig|6666666.23931.peg.1495	CDS	gi|118474057|ref|NC_008599.1|	1509342	1508428	-3	-	915	Methionyl-tRNA formyltransferase (EC 2.1.2.9)	Translation initiation factors bacterial
fig|6666666.23931.peg.1496	CDS	gi|118474057|ref|NC_008599.1|	1510103	1509339	-2	-	765	Glutamate 5-kinase (EC 2.7.2.11)	Proline Synthesis
fig|6666666.23931.peg.1497	CDS	gi|118474057|ref|NC_008599.1|	1511303	1510269	-2	-	1035	GTP-binding protein Obg	CBSS-176279.3.peg.868; <br>Universal GTPases
fig|6666666.23931.peg.1498	CDS	gi|118474057|ref|NC_008599.1|	1511646	1511389	-3	-	258	LSU ribosomal protein L27p	CBSS-176279.3.peg.868; <br>Ribosome LSU bacterial
fig|6666666.23931.peg.1499	CDS	gi|118474057|ref|NC_008599.1|	1511965	1511657	-1	-	309	LSU ribosomal protein L21p	CBSS-176279.3.peg.868; <br>Ribosome LSU bacterial
fig|6666666.23931.peg.1500	CDS	gi|118474057|ref|NC_008599.1|	1513208	1512174	-2	-	1035	Cytochrome c551 peroxidase (EC 1.11.1.5)	Protection from Reactive Oxygen Species
fig|6666666.23931.peg.1501	CDS	gi|118474057|ref|NC_008599.1|	1514171	1513617	-2	-	555	Formate dehydrogenase-O, iron-sulfur subunit (EC 1.2.1.2); Putative formate dehydrogenase iron-sulfur subunit (EC 1.2.1.2)	Formate hydrogenase; <br>Formate hydrogenase
fig|6666666.23931.peg.1502	CDS	gi|118474057|ref|NC_008599.1|	1516558	1514186	-1	-	2373	Formate dehydrogenase-O, major subunit (EC 1.2.1.2) @ selenocysteine-containing	A protein believed to be a subunit or accessory protein of the formate dehydrogenase; <br>Formate hydrogenase; <br>Selenocysteine metabolism
fig|6666666.23931.peg.1503	CDS	gi|118474057|ref|NC_008599.1|	1517143	1514186	-1	-	2958	Formate dehydrogenase-O, major subunit (EC 1.2.1.2) @ selenocysteine-containing	A protein believed to be a subunit or accessory protein of the formate dehydrogenase; <br>Formate hydrogenase
fig|6666666.23931.peg.1504	CDS	gi|118474057|ref|NC_008599.1|	1517143	1516607	-1	-	537	Formate dehydrogenase-O, major subunit (EC 1.2.1.2) @ selenocysteine-containing	A protein believed to be a subunit or accessory protein of the formate dehydrogenase; <br>Formate hydrogenase; <br>Selenocysteine metabolism
fig|6666666.23931.peg.1505	CDS	gi|118474057|ref|NC_008599.1|	1517357	1517154	-2	-	204	Formate dehydrogenase subunit or accessory protein	A protein believed to be a subunit or accessory protein of the formate dehydrogenase
fig|6666666.23931.peg.1506	CDS	gi|118474057|ref|NC_008599.1|	1518164	1517487	-2	-	678	Putative formate dehydrogenase-specific chaperone	Formate hydrogenase
fig|6666666.23931.peg.1507	CDS	gi|118474057|ref|NC_008599.1|	1519822	1518161	-1	-	1662	Iron-sulfur cluster-binding protein	- none -
fig|6666666.23931.peg.1508	CDS	gi|118474057|ref|NC_008599.1|	1519954	1521282	1	+	1329	L-seryl-tRNA(Sec) selenium transferase (EC 2.9.1.1)	Selenocysteine metabolism
fig|6666666.23931.peg.1509	CDS	gi|118474057|ref|NC_008599.1|	1521275	1523080	2	+	1806	Selenocysteine-specific translation elongation factor	Selenocysteine metabolism
fig|6666666.23931.peg.1510	CDS	gi|118474057|ref|NC_008599.1|	1523126	1523866	2	+	741	Putative periplasmic protein	- none -
fig|6666666.23931.peg.1511	CDS	gi|118474057|ref|NC_008599.1|	1523936	1524613	2	+	678	N-Acetylneuraminate cytidylyltransferase (EC 2.7.7.43)	CMP-N-acetylneuraminate Biosynthesis; <br>Sialic Acid Metabolism
fig|6666666.23931.peg.1512	CDS	gi|118474057|ref|NC_008599.1|	1524603	1525379	3	+	777	AP endonuclease, family 2	- none -
fig|6666666.23931.peg.1513	CDS	gi|118474057|ref|NC_008599.1|	1525376	1525585	2	+	210	hypothetical protein	- none -
fig|6666666.23931.peg.1514	CDS	gi|118474057|ref|NC_008599.1|	1525615	1525764	1	+	150	hypothetical protein	- none -
fig|6666666.23931.peg.1515	CDS	gi|118474057|ref|NC_008599.1|	1525775	1526578	2	+	804	putative carbamoyl-phosphate synthase large chain( EC:6.3.5.5 )	- none -
fig|6666666.23931.peg.1516	CDS	gi|118474057|ref|NC_008599.1|	1526575	1527258	1	+	684	Possible methyltransferase	- none -
fig|6666666.23931.peg.1517	CDS	gi|118474057|ref|NC_008599.1|	1527268	1527954	1	+	687	Possible methyltransferase	- none -
fig|6666666.23931.peg.1518	CDS	gi|118474057|ref|NC_008599.1|	1527917	1528939	2	+	1023	N-acetylneuraminate synthase (EC 2.5.1.56)	CMP-N-acetylneuraminate Biosynthesis; <br>Sialic Acid Metabolism
fig|6666666.23931.peg.1519	CDS	gi|118474057|ref|NC_008599.1|	1530358	1528994	-1	-	1365	NADP-specific glutamate dehydrogenase (EC 1.4.1.4)	Arginine and Ornithine Degradation; <br>Glutamate dehydrogenases; <br>Glutamine, Glutamate, Aspartate and Asparagine Biosynthesis; <br>Proline Synthesis
fig|6666666.23931.peg.1520	CDS	gi|118474057|ref|NC_008599.1|	1531149	1530466	-3	-	684	Menaquinone via 6-amino-6-deoxyfutalosine step 1	- none -
fig|6666666.23931.peg.1521	CDS	gi|118474057|ref|NC_008599.1|	1531786	1531157	-1	-	630	Uracil phosphoribosyltransferase (EC 2.4.2.9)	De Novo Pyrimidine Synthesis; <br>pyrimidine conversions
fig|6666666.23931.peg.1522	CDS	gi|118474057|ref|NC_008599.1|	1533431	1532184	-2	-	1248	NADP-dependent malic enzyme (EC 1.1.1.40)	Pyruvate metabolism I: anaplerotic reactions, PEP
fig|6666666.23931.peg.1523	CDS	gi|118474057|ref|NC_008599.1|	1534112	1533681	-2	-	432	probable transcriptional regulator	- none -
fig|6666666.23931.peg.1524	CDS	gi|118474057|ref|NC_008599.1|	1535629	1534247	-1	-	1383	Glutamyl-tRNA synthetase (EC 6.1.1.17)	Heme and Siroheme Biosynthesis; <br>tRNA aminoacylation, Glu and Gln
fig|6666666.23931.peg.1525	CDS	gi|118474057|ref|NC_008599.1|	1535703	1536530	3	+	828	Possible periplasmic protein	- none -
fig|6666666.23931.peg.1526	CDS	gi|118474057|ref|NC_008599.1|	1537906	1536569	-1	-	1338	Biotin carboxylase of acetyl-CoA carboxylase (EC 6.3.4.14)	Fatty Acid Biosynthesis FASII
fig|6666666.23931.peg.1527	CDS	gi|118474057|ref|NC_008599.1|	1538355	1537903	-3	-	453	Biotin carboxyl carrier protein of acetyl-CoA carboxylase	Fatty Acid Biosynthesis FASII
fig|6666666.23931.peg.1528	CDS	gi|118474057|ref|NC_008599.1|	1538651	1539211	2	+	561	Deoxycytidine triphosphate deaminase (EC 3.5.4.13)	pyrimidine conversions
fig|6666666.23931.peg.1529	CDS	gi|118474057|ref|NC_008599.1|	1539222	1540340	3	+	1119	C4 aminotransferase specific for PseB product (PseC, second step of pseudaminic acid biosynthesis)	Pseudaminic Acid Biosynthesis
fig|6666666.23931.peg.1530	CDS	gi|118474057|ref|NC_008599.1|	1541666	1540404	-2	-	1263	Putative oxidoreductase ferredoxin-type protein, clusters with CPO	- none -
fig|6666666.23931.peg.1531	CDS	gi|118474057|ref|NC_008599.1|	1542413	1541667	-2	-	747	Pyrroline-5-carboxylate reductase (EC 1.5.1.2)	A Hypothetical Protein Related to Proline Metabolism; <br>Proline Synthesis
fig|6666666.23931.peg.1532	CDS	gi|118474057|ref|NC_008599.1|	1543234	1542410	-1	-	825	hypothetical protein	- none -
fig|6666666.23931.peg.1533	CDS	gi|118474057|ref|NC_008599.1|	1544616	1543255	-3	-	1362	Coproporphyrinogen III oxidase, oxygen-independent (EC 1.3.99.22)	Heme and Siroheme Biosynthesis
fig|6666666.23931.peg.1534	CDS	gi|118474057|ref|NC_008599.1|	1545053	1544616	-2	-	438	FIG00469386: hypothetical protein	- none -
fig|6666666.23931.peg.1535	CDS	gi|118474057|ref|NC_008599.1|	1545975	1545046	-3	-	930	Ornithine carbamoyltransferase (EC 2.1.3.3)	Arginine Biosynthesis -- gjo; <br>Arginine Biosynthesis extended; <br>Arginine and Ornithine Degradation
fig|6666666.23931.peg.1536	CDS	gi|118474057|ref|NC_008599.1|	1546961	1545984	-2	-	978	Porphobilinogen synthase (EC 4.2.1.24)	Heme and Siroheme Biosynthesis
fig|6666666.23931.peg.1537	CDS	gi|118474057|ref|NC_008599.1|	1547073	1547660	3	+	588	GTP cyclohydrolase II (EC 3.5.4.25)	Molybdenum cofactor biosynthesis; <br>Riboflavin, FMN and FAD metabolism; <br>Riboflavin, FMN and FAD metabolism in plants; <br>Riboflavin synthesis cluster
fig|6666666.23931.peg.1538	CDS	gi|118474057|ref|NC_008599.1|	1547644	1548192	1	+	549	rRNA small subunit 7-methylguanosine (m7G) methyltransferase GidB	Cell Division Subsystem including YidCD; <br>RNA methylation; <br>RNA modification and chromosome partitioning cluster
fig|6666666.23931.peg.1539	CDS	gi|118474057|ref|NC_008599.1|	1548186	1548380	3	+	195	FIG00469779: hypothetical protein	- none -
fig|6666666.23931.peg.1540	CDS	gi|118474057|ref|NC_008599.1|	1548377	1548691	2	+	315	FIG00470535: hypothetical protein	- none -
fig|6666666.23931.peg.1541	CDS	gi|118474057|ref|NC_008599.1|	1548691	1549557	1	+	867	Heat shock protein HtpX	- none -
fig|6666666.23931.peg.1542	CDS	gi|118474057|ref|NC_008599.1|	1550580	1549567	-3	-	1014	Alanine racemase (EC 5.1.1.1)	Alanine biosynthesis; <br>Pyruvate Alanine Serine Interconversions
fig|6666666.23931.peg.1543	CDS	gi|118474057|ref|NC_008599.1|	1550833	1550573	-1	-	261	FIG00469891: hypothetical protein	- none -
fig|6666666.23931.peg.1544	CDS	gi|118474057|ref|NC_008599.1|	1551814	1550846	-1	-	969	Putative periplasmic protein	- none -
fig|6666666.23931.peg.1545	CDS	gi|118474057|ref|NC_008599.1|	1551940	1552386	1	+	447	Copper metallochaperone, bacterial analog of Cox17 protein	Biogenesis of cytochrome c oxidases
fig|6666666.23931.peg.1546	CDS	gi|118474057|ref|NC_008599.1|	1552455	1554677	3	+	2223	hypothetical protein	- none -		core
fig|6666666.23931.peg.1547	CDS	gi|118474057|ref|NC_008599.1|	1554665	1555597	2	+	933	Predicted Fe-S oxidoreductases	- none -		core
fig|6666666.23931.peg.1548	CDS	gi|118474057|ref|NC_008599.1|	1555594	1556664	1	+	1071	Radical SAM	- none -		FSDR
fig|6666666.23931.peg.1549	CDS	gi|118474057|ref|NC_008599.1|	1556673	1557431	3	+	759	Transketolase, N-terminal section (EC 2.2.1.1)	Pentose phosphate pathway		FSDR
fig|6666666.23931.peg.1550	CDS	gi|118474057|ref|NC_008599.1|	1557428	1558303	2	+	876	Methyltransferase FkbM	- none -		FSDR
fig|6666666.23931.peg.1551	CDS	gi|118474057|ref|NC_008599.1|	1558305	1559171	3	+	867	Transketolase, C-terminal section (EC 2.2.1.1)	Pentose phosphate pathway		FSDR
fig|6666666.23931.peg.1552	CDS	gi|118474057|ref|NC_008599.1|	1559168	1559827	2	+	660	SAM-dependent methyltransferase	- none -		FSDR
fig|6666666.23931.peg.1553	CDS	gi|118474057|ref|NC_008599.1|	1559834	1560538	2	+	705	Caffeoyl-CoA O-methyltransferase (EC 2.1.1.104)	- none -		FSDR
fig|6666666.23931.peg.1554	CDS	gi|118474057|ref|NC_008599.1|	1560538	1561602	1	+	1065	radical SAM domain protein	- none -		FSDR
fig|6666666.23931.peg.1555	CDS	gi|118474057|ref|NC_008599.1|	1561599	1562663	3	+	1065	radical SAM domain protein	- none -		FSDR
fig|6666666.23931.peg.1556	CDS	gi|118474057|ref|NC_008599.1|	1562663	1563409	2	+	747	hypothetical protein	- none -		FSDR
fig|6666666.23931.peg.1557	CDS	gi|118474057|ref|NC_008599.1|	1563438	1563791	3	+	354	hypothetical protein	- none -		FSDR
fig|6666666.23931.peg.1558	CDS	gi|118474057|ref|NC_008599.1|	1563781	1564062	1	+	282	UDP-glucose 4-epimerase, putative	- none -		FSDR
fig|6666666.23931.peg.1559	CDS	gi|118474057|ref|NC_008599.1|	1564043	1564612	2	+	570	hypothetical protein	- none -		FSDR
fig|6666666.23931.peg.1560	CDS	gi|118474057|ref|NC_008599.1|	1564731	1565006	3	+	276	hypothetical protein	- none -		FSDR
fig|6666666.23931.peg.1561	CDS	gi|118474057|ref|NC_008599.1|	1565000	1566250	2	+	1251	hypothetical protein	- none -		FSDR
fig|6666666.23931.peg.1562	CDS	gi|118474057|ref|NC_008599.1|	1566241	1566927	1	+	687	3-oxoacyl-[acyl-carrier protein] reductase (EC 1.1.1.100)	Fatty Acid Biosynthesis FASII		FSDR
fig|6666666.23931.peg.1563	CDS	gi|118474057|ref|NC_008599.1|	1566931	1567995	1	+	1065	Radical SAM domain protein	- none -		FSDR
fig|6666666.23931.peg.1564	CDS	gi|118474057|ref|NC_008599.1|	1567996	1569105	1	+	1110	UDP-galactopyranose mutase (EC 5.4.99.9)	LOS core oligosaccharide biosynthesis	glf	FSDR
fig|6666666.23931.peg.1565	CDS	gi|118474057|ref|NC_008599.1|	1569120	1569872	3	+	753	Methyltransferase	- none -		FSDR
fig|6666666.23931.peg.1566	CDS	gi|118474057|ref|NC_008599.1|	1569884	1570513	2	+	630	hypothetical protein	- none -		FSDR
fig|6666666.23931.peg.1567	CDS	gi|118474057|ref|NC_008599.1|	1570546	1571241	1	+	696	hypothetical protein	- none -		FSDR
fig|6666666.23931.peg.1568	CDS	gi|118474057|ref|NC_008599.1|	1571258	1572586	2	+	1329	hypothetical protein	- none -		FSDR
fig|6666666.23931.peg.1569	CDS	gi|118474057|ref|NC_008599.1|	1572680	1573579	2	+	900	ADP-heptose--lipooligosaccharide heptosyltransferase II (EC 2.4.1.-)	LOS core oligosaccharide biosynthesis		core
fig|6666666.23931.peg.1570	CDS	gi|118474057|ref|NC_008599.1|	1573793	1574800	2	+	1008	Beta-1,3-galactosyltransferase / Beta-1,4-galactosyltransferase	LOS core oligosaccharide biosynthesis		core
fig|6666666.23931.peg.1571	CDS	gi|118474057|ref|NC_008599.1|	1574797	1575267	1	+	471	Probable 3-demethylubiquinone-9 3-methyltransferase (EC 2.1.1.64)	- none -
fig|6666666.23931.peg.1572	CDS	gi|118474057|ref|NC_008599.1|	1575245	1575661	2	+	417	hypothetical protein	- none -
fig|6666666.23931.peg.1573	CDS	gi|118474057|ref|NC_008599.1|	1575654	1577456	3	+	1803	Asparagine synthetase [glutamine-hydrolyzing] (EC 6.3.5.4)	Glutamate and Aspartate uptake in Bacteria; <br>Glutamine, Glutamate, Aspartate and Asparagine Biosynthesis
fig|6666666.23931.peg.1574	CDS	gi|118474057|ref|NC_008599.1|	1577453	1578559	2	+	1107	Glycosyl transferase, group 1	- none -
fig|6666666.23931.peg.1575	CDS	gi|118474057|ref|NC_008599.1|	1578604	1579818	1	+	1215	hypothetical protein	- none -
fig|6666666.23931.peg.1576	CDS	gi|118474057|ref|NC_008599.1|	1579802	1580011	2	+	210	hypothetical protein	- none -
fig|6666666.23931.peg.1577	CDS	gi|118474057|ref|NC_008599.1|	1580011	1580736	1	+	726	3-demethylubiquinone-9 3-methyltransferase (EC 2.1.1.64)	- none -
fig|6666666.23931.peg.1578	CDS	gi|118474057|ref|NC_008599.1|	1580733	1581809	3	+	1077	Glycosyl transferase, group 1	- none -
fig|6666666.23931.peg.1579	CDS	gi|118474057|ref|NC_008599.1|	1581797	1583548	2	+	1752	Asparagine synthetase [glutamine-hydrolyzing] (EC 6.3.5.4)	Glutamate and Aspartate uptake in Bacteria; <br>Glutamine, Glutamate, Aspartate and Asparagine Biosynthesis
fig|6666666.23931.peg.1580	CDS	gi|118474057|ref|NC_008599.1|	1583545	1584615	1	+	1071	FIG00719351: hypothetical protein	- none -
fig|6666666.23931.peg.1581	CDS	gi|118474057|ref|NC_008599.1|	1584602	1585255	2	+	654	hypothetical protein	- none -
fig|6666666.23931.peg.1582	CDS	gi|118474057|ref|NC_008599.1|	1585246	1586634	1	+	1389	hypothetical protein	- none -
fig|6666666.23931.peg.1583	CDS	gi|118474057|ref|NC_008599.1|	1586627	1588072	2	+	1446	hypothetical protein	- none -
fig|6666666.23931.peg.1584	CDS	gi|118474057|ref|NC_008599.1|	1588069	1589466	1	+	1398	hypothetical protein	- none -
fig|6666666.23931.peg.1585	CDS	gi|118474057|ref|NC_008599.1|	1589477	1589626	2	+	150	hypothetical protein	- none -
fig|6666666.23931.peg.1586	CDS	gi|118474057|ref|NC_008599.1|	1589623	1591041	1	+	1419	hypothetical protein	- none -
fig|6666666.23931.peg.1587	CDS	gi|118474057|ref|NC_008599.1|	1591130	1591297	2	+	168	hypothetical protein	- none -
fig|6666666.23931.peg.1588	CDS	gi|118474057|ref|NC_008599.1|	1591272	1592492	3	+	1221	hypothetical protein	- none -
fig|6666666.23931.peg.1589	CDS	gi|118474057|ref|NC_008599.1|	1592519	1593031	2	+	513	Adenylylsulfate kinase (EC 2.7.1.25)	Cysteine Biosynthesis; <br>O-Methyl Phosphoramidate Capsule Modification in Campylobacter
fig|6666666.23931.peg.1590	CDS	gi|118474057|ref|NC_008599.1|	1593054	1593728	3	+	675	Methyltransferase (EC 2.1.1.-), possibly involved in O-methyl phosphoramidate capsule modification	- none -
fig|6666666.23931.peg.1591	CDS	gi|118474057|ref|NC_008599.1|	1593940	1594716	1	+	777	Methyltransferase (EC 2.1.1.-), possibly involved in O-methyl phosphoramidate capsule modification	- none -
fig|6666666.23931.peg.1592	CDS	gi|118474057|ref|NC_008599.1|	1594713	1596977	3	+	2265	Phosphoenolpyruvate synthase / Pyruvate phosphate dikinase	O-Methyl Phosphoramidate Capsule Modification in Campylobacter
fig|6666666.23931.peg.1593	CDS	gi|118474057|ref|NC_008599.1|	1596974	1597558	2	+	585	Putative amidotransferase (Type 1 glutamine amidotransferase - GATase1)	O-Methyl Phosphoramidate Capsule Modification in Campylobacter
fig|6666666.23931.peg.1594	CDS	gi|118474057|ref|NC_008599.1|	1597555	1598298	1	+	744	Putative sugar nucleotidyltransferase	O-Methyl Phosphoramidate Capsule Modification in Campylobacter
fig|6666666.23931.peg.1595	CDS	gi|118474057|ref|NC_008599.1|	1598339	1599334	2	+	996	UDP-GlcNAc-specific C4,6 dehydratase/C5 epimerase (PseB, first step of pseudaminic acid biosynthesis)	Pseudaminic Acid Biosynthesis
fig|6666666.23931.peg.1596	CDS	gi|118474057|ref|NC_008599.1|	1599369	1599818	3	+	450	N-Acetyltransferase PseH involved in the biosynthesis of pseudaminic acid	Pseudaminic Acid Biosynthesis
fig|6666666.23931.peg.1597	CDS	gi|118474057|ref|NC_008599.1|	1601574	1600015	-3	-	1560	Flagellin	Flagellar motility
fig|6666666.23931.peg.1598	CDS	gi|118474057|ref|NC_008599.1|	1603329	1601773	-3	-	1557	Flagellin	Flagellar motility
fig|6666666.23931.peg.1599	CDS	gi|118474057|ref|NC_008599.1|	1605092	1603527	-2	-	1566	Methyltransferase (EC 2.1.1.-)	- none -
fig|6666666.23931.peg.1600	CDS	gi|118474057|ref|NC_008599.1|	1607091	1605106	-3	-	1986	Motility accessory factor	Flagellar motility
fig|6666666.23931.peg.1601	CDS	gi|118474057|ref|NC_008599.1|	1607856	1607182	-3	-	675	hypothetical protein	- none -
fig|6666666.23931.peg.1602	CDS	gi|118474057|ref|NC_008599.1|	1608004	1609014	1	+	1011	FIG00472087: hypothetical protein	- none -
fig|6666666.23931.peg.1603	CDS	gi|118474057|ref|NC_008599.1|	1609015	1610343	1	+	1329	Potassium uptake protein TrkH	Hyperosmotic potassium uptake; <br>Potassium homeostasis; <br>Potassium homeostasis; <br>Transport system clustering with HemG
fig|6666666.23931.peg.1604	CDS	gi|118474057|ref|NC_008599.1|	1610340	1610990	3	+	651	Trk system potassium uptake protein TrkA	Bacterial RNA-metabolizing Zn-dependent hydrolases; <br>Hyperosmotic potassium uptake; <br>Potassium homeostasis; <br>Potassium homeostasis
fig|6666666.23931.peg.1605	CDS	gi|118474057|ref|NC_008599.1|	1611243	1612667	3	+	1425	Aspartate ammonia-lyase (EC 4.3.1.1)	Glutamine, Glutamate, Aspartate and Asparagine Biosynthesis
fig|6666666.23931.peg.1606	CDS	gi|118474057|ref|NC_008599.1|	1612809	1614146	3	+	1338	Anaerobic C4-dicarboxylate transporter DcuB	- none -
fig|6666666.23931.peg.1607	CDS	gi|118474057|ref|NC_008599.1|	1614490	1616127	1	+	1638	Methyl-accepting chemotaxis signal transduction protein	- none -
fig|6666666.23931.peg.1608	CDS	gi|118474057|ref|NC_008599.1|	1617697	1616198	-1	-	1500	putative ATP /GTP binding protein	- none -
fig|6666666.23931.peg.1609	CDS	gi|118474057|ref|NC_008599.1|	1617872	1617708	-2	-	165	hypothetical protein	- none -
fig|6666666.23931.peg.1610	CDS	gi|118474057|ref|NC_008599.1|	1620136	1618046	-1	-	2091	Ferric receptor CfrA	Ton and Tol transport systems
fig|6666666.23931.peg.1611	CDS	gi|118474057|ref|NC_008599.1|	1620407	1620790	2	+	384	Ferric siderophore transport system, biopolymer transport protein ExbB	Ton and Tol transport systems
fig|6666666.23931.peg.1612	CDS	gi|118474057|ref|NC_008599.1|	1620774	1621163	3	+	390	Biopolymer transport protein ExbD/TolR	Ton and Tol transport systems
fig|6666666.23931.peg.1613	CDS	gi|118474057|ref|NC_008599.1|	1621160	1621885	2	+	726	Ferric siderophore transport system, periplasmic binding protein TonB	Ton and Tol transport systems
fig|6666666.23931.peg.1614	CDS	gi|118474057|ref|NC_008599.1|	1622020	1623555	1	+	1536	Putative peptide ABC-transport system periplasmic peptide-binding protein	- none -
fig|6666666.23931.peg.1615	CDS	gi|118474057|ref|NC_008599.1|	1623555	1624505	3	+	951	Putative peptide ABC-transport system permease protein	- none -
fig|6666666.23931.peg.1616	CDS	gi|118474057|ref|NC_008599.1|	1624565	1625290	2	+	726	Putative peptide ABC-transport system permease protein	- none -
fig|6666666.23931.peg.1617	CDS	gi|118474057|ref|NC_008599.1|	1625283	1625897	3	+	615	peptide ABC transporter, ATP-binding protein	- none -
fig|6666666.23931.peg.1618	CDS	gi|118474057|ref|NC_008599.1|	1625894	1626553	2	+	660	Oligopeptide transport ATP-binding protein OppF (TC 3.A.1.5.1)	ABC transporter oligopeptide (TC 3.A.1.5.1)
fig|6666666.23931.peg.1619	CDS	gi|118474057|ref|NC_008599.1|	1627811	1626546	-2	-	1266	Arsenic efflux pump protein	- none -
fig|6666666.23931.peg.1620	CDS	gi|118474057|ref|NC_008599.1|	1627934	1628548	2	+	615	FIG00470655: hypothetical protein	- none -
fig|6666666.23931.peg.1621	CDS	gi|118474057|ref|NC_008599.1|	1628545	1629180	1	+	636	Putative flagellar motility protein	- none -
fig|6666666.23931.peg.1622	CDS	gi|118474057|ref|NC_008599.1|	1629243	1629530	3	+	288	hypothetical protein	- none -
fig|6666666.23931.peg.1623	CDS	gi|118474057|ref|NC_008599.1|	1629548	1630723	2	+	1176	Similarity with glutathionylspermidine synthase (EC 6.3.1.8), group 2	Glutathionylspermidine and Trypanothione
fig|6666666.23931.peg.1624	CDS	gi|118474057|ref|NC_008599.1|	1630723	1631265	1	+	543	3-polyprenyl-4-hydroxybenzoate carboxy-lyase UbiX (EC 4.1.1.-)	- none -
fig|6666666.23931.peg.1625	CDS	gi|118474057|ref|NC_008599.1|	1631378	1632310	2	+	933	D-3-phosphoglycerate dehydrogenase (EC 1.1.1.95)	Glycine and Serine Utilization; <br>Pyridoxin (Vitamin B6) Biosynthesis; <br>Serine Biosynthesis
fig|6666666.23931.peg.1626	CDS	gi|118474057|ref|NC_008599.1|	1632313	1632810	1	+	498	FIG001943: hypothetical protein YajQ	Broadly distributed proteins not in subsystems
fig|6666666.23931.peg.1627	CDS	gi|118474057|ref|NC_008599.1|	1632820	1633491	1	+	672	Periplasmic thiol:disulfide interchange protein, DsbA-like	Periplasmic disulfide interchange
fig|6666666.23931.peg.1628	CDS	gi|118474057|ref|NC_008599.1|	1633579	1634886	1	+	1308	Oxygen-independent coproporphyrinogen III oxidase, putative	- none -
fig|6666666.23931.peg.1629	CDS	gi|118474057|ref|NC_008599.1|	1636751	1635042	-2	-	1710	Cell division protein FtsH (EC 3.4.24.-)	Bacterial Cell Division; <br>Cell division-ribosomal stress proteins cluster
fig|6666666.23931.peg.1630	CDS	gi|118474057|ref|NC_008599.1|	1638292	1636748	-1	-	1545	Long-chain-fatty-acid--CoA ligase (EC 6.2.1.3)	Biotin biosynthesis
fig|6666666.23931.peg.1631	CDS	gi|118474057|ref|NC_008599.1|	1639578	1638295	-3	-	1284	Long-chain fatty acid transport protein	- none -
fig|6666666.23931.peg.1632	CDS	gi|118474057|ref|NC_008599.1|	1640426	1639578	-2	-	849	Endonuclease IV (EC 3.1.21.2)	DNA repair, bacterial
fig|6666666.23931.peg.1633	CDS	gi|118474057|ref|NC_008599.1|	1640899	1640423	-1	-	477	Putative lipoprotein	- none -
fig|6666666.23931.rna.37	RNA	gi|118474057|ref|NC_008599.1|	1641033	1641104	3	+	72	tRNA-Glu-TTC	- none -
fig|6666666.23931.peg.1634	CDS	gi|118474057|ref|NC_008599.1|	1641383	1641964	2	+	582	hypothetical protein	- none -
fig|6666666.23931.peg.1635	CDS	gi|118474057|ref|NC_008599.1|	1642037	1643401	2	+	1365	FIG00471280: hypothetical protein	- none -
fig|6666666.23931.peg.1636	CDS	gi|118474057|ref|NC_008599.1|	1643398	1643916	1	+	519	DUF324 domain-containing protein	- none -
fig|6666666.23931.peg.1637	CDS	gi|118474057|ref|NC_008599.1|	1643913	1645268	3	+	1356	FIG00470522: hypothetical protein	- none -
fig|6666666.23931.peg.1638	CDS	gi|118474057|ref|NC_008599.1|	1645258	1646610	1	+	1353	DUF324 domain-containing protein	- none -
fig|6666666.23931.peg.1639	CDS	gi|118474057|ref|NC_008599.1|	1646607	1647044	3	+	438	FIG00471303: hypothetical protein	- none -
fig|6666666.23931.peg.1640	CDS	gi|118474057|ref|NC_008599.1|	1647041	1648546	2	+	1506	DUF324 domain-containing protein	- none -
fig|6666666.23931.peg.1641	CDS	gi|118474057|ref|NC_008599.1|	1648566	1648688	3	+	123	hypothetical protein	- none -
fig|6666666.23931.rna.38	RNA	gi|118474057|ref|NC_008599.1|	1648960	1648879	-1	-	82	tRNA-Leu-TAG	- none -
fig|6666666.23931.rna.39	RNA	gi|118474057|ref|NC_008599.1|	1649047	1648974	-1	-	74	tRNA-Arg-TCT	- none -
fig|6666666.23931.rna.40	RNA	gi|118474057|ref|NC_008599.1|	1649178	1649105	-3	-	74	tRNA-Arg-TCG	- none -
fig|6666666.23931.rna.41	RNA	gi|118474057|ref|NC_008599.1|	1649279	1649206	-2	-	74	tRNA-His-GTG	- none -
fig|6666666.23931.rna.42	RNA	gi|118474057|ref|NC_008599.1|	1649361	1649287	-3	-	75	tRNA-Pro-TGG	- none -
fig|6666666.23931.peg.1642	CDS	gi|118474057|ref|NC_008599.1|	1650200	1649481	-2	-	720	Integral membrane protein TerC	- none -
fig|6666666.23931.peg.1643	CDS	gi|118474057|ref|NC_008599.1|	1650780	1650193	-3	-	588	Phosphoribosylglycinamide formyltransferase (EC 2.1.2.2)	5-FCL-like protein; <br>De Novo Purine Biosynthesis
fig|6666666.23931.peg.1644	CDS	gi|118474057|ref|NC_008599.1|	1652156	1650771	-2	-	1386	NAD(P)HX epimerase / NAD(P)HX dehydratase	YjeE; <br>YjeE
fig|6666666.23931.peg.1645	CDS	gi|118474057|ref|NC_008599.1|	1653667	1652153	-1	-	1515	MG(2+) CHELATASE FAMILY PROTEIN / ComM-related protein	- none -
fig|6666666.23931.peg.1646	CDS	gi|118474057|ref|NC_008599.1|	1654182	1653664	-3	-	519	Peptide deformylase (EC 3.5.1.88)	Bacterial RNA-metabolizing Zn-dependent hydrolases; <br>Translation termination factors bacterial
fig|6666666.23931.peg.1647	CDS	gi|118474057|ref|NC_008599.1|	1655265	1654183	-3	-	1083	FIG00711485: hypothetical protein	- none -
fig|6666666.23931.peg.1648	CDS	gi|118474057|ref|NC_008599.1|	1655867	1655277	-2	-	591	ATP-dependent Clp protease proteolytic subunit (EC 3.4.21.92)	Proteasome bacterial; <br>Proteolysis in bacteria, ATP-dependent; <br>cAMP signaling in bacteria
fig|6666666.23931.peg.1649	CDS	gi|118474057|ref|NC_008599.1|	1657174	1655867	-1	-	1308	Cell division trigger factor (EC 5.2.1.8)	Bacterial Cell Division
fig|6666666.23931.peg.1650	CDS	gi|118474057|ref|NC_008599.1|	1657308	1657895	3	+	588	GTP cyclohydrolase I (EC 3.5.4.16) type 1	Folate Biosynthesis; <br>Molybdenum cofactor biosynthesis; <br>Queuosine-Archaeosine Biosynthesis; <br>tRNA modification Bacteria
fig|6666666.23931.peg.1651	CDS	gi|118474057|ref|NC_008599.1|	1657892	1659196	2	+	1305	Flagellum-specific ATP synthase FliI	Flagellar motility; <br>Flagellum
fig|6666666.23931.peg.1652	CDS	gi|118474057|ref|NC_008599.1|	1659393	1660583	3	+	1191	Cysteine desulfurase (EC 2.8.1.7)	Alanine biosynthesis; <br>CBSS-84588.1.peg.1247; <br>Iron-sulfur cluster assembly; <br>mnm5U34 biosynthesis bacteria; <br>tRNA modification Bacteria
fig|6666666.23931.peg.1653	CDS	gi|118474057|ref|NC_008599.1|	1660605	1661606	3	+	1002	Iron-sulfur cluster assembly scaffold protein IscU/NifU-like	Iron-sulfur cluster assembly; <br>tRNA modification Bacteria
fig|6666666.23931.peg.1654	CDS	gi|118474057|ref|NC_008599.1|	1661918	1663879	2	+	1962	hypothetical protein	- none -
fig|6666666.23931.peg.1655	CDS	gi|118474057|ref|NC_008599.1|	1664041	1664592	1	+	552	Hemerythrin-like iron-binding protein	- none -
fig|6666666.23931.peg.1656	CDS	gi|118474057|ref|NC_008599.1|	1664977	1664600	-1	-	378	TM2 domain protein, putative	- none -
fig|6666666.23931.peg.1657	CDS	gi|118474057|ref|NC_008599.1|	1665678	1665160	-3	-	519	Translation initiation factor 3	Mycobacterium virulence operon involved in protein synthesis (LSU ribosomal proteins); <br>Translation initiation factors bacterial
fig|6666666.23931.peg.1658	CDS	gi|118474057|ref|NC_008599.1|	1667492	1665675	-2	-	1818	Threonyl-tRNA synthetase (EC 6.1.1.3)	tRNA aminoacylation, Thr
fig|6666666.23931.peg.1659	CDS	gi|118474057|ref|NC_008599.1|	1668428	1667781	-2	-	648	hypothetical protein	- none -
fig|6666666.23931.peg.1660	CDS	gi|118474057|ref|NC_008599.1|	1668888	1669019	3	+	132	hypothetical protein	- none -
fig|6666666.23931.peg.1661	CDS	gi|118474057|ref|NC_008599.1|	1670145	1669870	-3	-	276	Death on curing protein, Doc toxin	- none -
fig|6666666.23931.peg.1662	CDS	gi|118474057|ref|NC_008599.1|	1670381	1670139	-2	-	243	hypothetical protein	- none -
fig|6666666.23931.peg.1663	CDS	gi|118474057|ref|NC_008599.1|	1670911	1670621	-1	-	291	hypothetical protein	- none -
fig|6666666.23931.peg.1664	CDS	gi|118474057|ref|NC_008599.1|	1672761	1671982	-3	-	780	hypothetical protein	- none -
fig|6666666.23931.peg.1665	CDS	gi|118474057|ref|NC_008599.1|	1673095	1672844	-1	-	252	hypothetical protein	- none -
fig|6666666.23931.peg.1666	CDS	gi|118474057|ref|NC_008599.1|	1673310	1673095	-3	-	216	hypothetical protein	- none -
fig|6666666.23931.peg.1667	CDS	gi|118474057|ref|NC_008599.1|	1674559	1673321	-1	-	1239	prophage integrase	- none -
fig|6666666.23931.peg.1668	CDS	gi|118474057|ref|NC_008599.1|	1674918	1674691	-3	-	228	hypothetical protein	- none -
fig|6666666.23931.rna.43	RNA	gi|118474057|ref|NC_008599.1|	1675284	1675212	-3	-	73	tRNA-Val-GAC	tRNAs
fig|6666666.23931.peg.1669	CDS	gi|118474057|ref|NC_008599.1|	1675784	1675338	-2	-	447	Protoporphyrinogen IX oxidase, novel form, HemJ (EC 1.3.-.-)	Heme and Siroheme Biosynthesis
fig|6666666.23931.peg.1670	CDS	gi|118474057|ref|NC_008599.1|	1676210	1675848	-2	-	363	FIG00470303: hypothetical protein	- none -
fig|6666666.23931.peg.1671	CDS	gi|118474057|ref|NC_008599.1|	1676653	1676210	-1	-	444	Lipoprotein signal peptidase (EC 3.4.23.36)	Lipoprotein Biosynthesis; <br>Signal peptidase
fig|6666666.23931.peg.1672	CDS	gi|118474057|ref|NC_008599.1|	1677986	1676646	-2	-	1341	Phosphoglucosamine mutase (EC 5.4.2.10) / Phosphomannomutase (EC 5.4.2.8)	Sialic Acid Metabolism; <br>UDP-N-acetylmuramate from Fructose-6-phosphate Biosynthesis
fig|6666666.23931.peg.1673	CDS	gi|118474057|ref|NC_008599.1|	1678191	1678457	3	+	267	SSU ribosomal protein S20p	Ribosome SSU bacterial
fig|6666666.23931.peg.1674	CDS	gi|118474057|ref|NC_008599.1|	1678469	1679536	2	+	1068	Peptide chain release factor 1	A Gammaproteobacteria Cluster Relating to Translation; <br>CBSS-216600.3.peg.802; <br>Translation termination factors bacterial
fig|6666666.23931.peg.1675	CDS	gi|118474057|ref|NC_008599.1|	1679562	1679912	3	+	351	Protein of unknown function DUF419	- none -
fig|6666666.23931.peg.1676	CDS	gi|118474057|ref|NC_008599.1|	1680416	1679913	-2	-	504	Isochorismatase (EC 3.3.2.1)	Chorismate: Intermediate for synthesis of Tryptophan, PAPA antibiotics, PABA, 3-hydroxyanthranilate and more.
fig|6666666.23931.peg.1677	CDS	gi|118474057|ref|NC_008599.1|	1681192	1680434	-1	-	759	Exodeoxyribonuclease III (EC 3.1.11.2)	DNA repair, bacterial
fig|6666666.23931.peg.1678	CDS	gi|118474057|ref|NC_008599.1|	1681315	1682844	1	+	1530	membrane protein	- none -
fig|6666666.23931.peg.1679	CDS	gi|118474057|ref|NC_008599.1|	1682841	1683203	3	+	363	Diacylglycerol kinase (EC 2.7.1.107)	Glycerolipid and Glycerophospholipid Metabolism in Bacteria; <br>Riboflavin synthesis cluster
fig|6666666.23931.peg.1680	CDS	gi|118474057|ref|NC_008599.1|	1683248	1683433	2	+	186	Putative helix-turn-helix motif protein	- none -
fig|6666666.23931.peg.1681	CDS	gi|118474057|ref|NC_008599.1|	1683956	1683411	-2	-	546	membrane protein	- none -
fig|6666666.23931.peg.1682	CDS	gi|118474057|ref|NC_008599.1|	1684044	1684952	3	+	909	Permease of the drug/metabolite transporter (DMT) superfamily	Queuosine-Archaeosine Biosynthesis
fig|6666666.23931.peg.1683	CDS	gi|118474057|ref|NC_008599.1|	1685776	1684949	-1	-	828	Zinc ABC transporter, inner membrane permease protein ZnuB	- none -
fig|6666666.23931.peg.1684	CDS	gi|118474057|ref|NC_008599.1|	1686528	1685773	-3	-	756	Zinc ABC transporter, ATP-binding protein ZnuC	- none -
fig|6666666.23931.peg.1685	CDS	gi|118474057|ref|NC_008599.1|	1688066	1686525	-2	-	1542	membrane protein, putative	- none -
fig|6666666.23931.peg.1686	CDS	gi|118474057|ref|NC_008599.1|	1689472	1688063	-1	-	1410	Candidate zinc-binding lipoprotein ZinT	- none -
fig|6666666.23931.peg.1687	CDS	gi|118474057|ref|NC_008599.1|	1689657	1690007	3	+	351	Peroxide stress regulator / Ferric uptake regulation protein	Oxidative stress; <br>Oxidative stress
fig|6666666.23931.peg.1688	CDS	gi|118474057|ref|NC_008599.1|	1690212	1691027	3	+	816	Cytochrome c551 peroxidase (EC 1.11.1.5)	Protection from Reactive Oxygen Species
fig|6666666.23931.peg.1689	CDS	gi|118474057|ref|NC_008599.1|	1691020	1693455	1	+	2436	GGDEF FAMILY PROTEIN	- none -
fig|6666666.23931.peg.1690	CDS	gi|118474057|ref|NC_008599.1|	1693468	1694136	1	+	669	Carbonic anhydrase (EC 4.2.1.1)	- none -
fig|6666666.23931.peg.1691	CDS	gi|118474057|ref|NC_008599.1|	1694099	1695973	2	+	1875	Potassium efflux system KefA protein / Small-conductance mechanosensitive channel	Potassium homeostasis
fig|6666666.23931.peg.1692	CDS	gi|118474057|ref|NC_008599.1|	1695966	1696139	3	+	174	hypothetical protein	- none -
fig|6666666.23931.peg.1693	CDS	gi|118474057|ref|NC_008599.1|	1696139	1696312	2	+	174	hypothetical protein	- none -
fig|6666666.23931.peg.1694	CDS	gi|118474057|ref|NC_008599.1|	1696293	1697516	3	+	1224	hypothetical protein	- none -
fig|6666666.23931.peg.1695	CDS	gi|118474057|ref|NC_008599.1|	1698615	1697545	-3	-	1071	Chorismate synthase (EC 4.2.3.5)	Chorismate Synthesis; <br>Common Pathway For Synthesis of Aromatic Compounds (DAHP synthase to chorismate)
fig|6666666.23931.peg.1696	CDS	gi|118474057|ref|NC_008599.1|	1699283	1698612	-2	-	672	Ribonuclease III (EC 3.1.26.3)	RNA processing and degradation, bacterial
fig|6666666.23931.peg.1697	CDS	gi|118474057|ref|NC_008599.1|	1699701	1699276	-3	-	426	Ribonuclease HI (EC 3.1.26.4)	Ribonuclease H
fig|6666666.23931.peg.1698	CDS	gi|118474057|ref|NC_008599.1|	1700689	1699679	-1	-	1011	Putative periplasmic protein	- none -
fig|6666666.23931.peg.1699	CDS	gi|118474057|ref|NC_008599.1|	1700751	1702391	3	+	1641	DNA primase (EC 2.7.7.-)	CBSS-349161.4.peg.2417; <br>DNA-replication; <br>Macromolecular synthesis operon
fig|6666666.23931.peg.1700	CDS	gi|118474057|ref|NC_008599.1|	1702388	1703377	2	+	990	Possible RNA methyltransferase aq_898	- none -
fig|6666666.23931.peg.1701	CDS	gi|118474057|ref|NC_008599.1|	1703484	1704278	3	+	795	hypothetical protein	- none -
fig|6666666.23931.peg.1702	CDS	gi|118474057|ref|NC_008599.1|	1704333	1705031	3	+	699	PUTATIVE PERIPLASMIC PROTEIN	- none -
fig|6666666.23931.peg.1703	CDS	gi|118474057|ref|NC_008599.1|	1706730	1705423	-3	-	1308	Histidine permease YuiF	- none -
fig|6666666.23931.peg.1704	CDS	gi|118474057|ref|NC_008599.1|	1707861	1706815	-3	-	1047	surface array protein	- none -
fig|6666666.23931.peg.1705	CDS	gi|118474057|ref|NC_008599.1|	1709315	1707870	-2	-	1446	Probable poly(beta-D-mannuronate) O-acetylase (EC 2.3.1.-)	- none -
fig|6666666.23931.peg.1706	CDS	gi|118474057|ref|NC_008599.1|	1709452	1711125	1	+	1674	Dihydroxy-acid dehydratase (EC 4.2.1.9)	Branched-Chain Amino Acid Biosynthesis
fig|6666666.23931.peg.1707	CDS	gi|118474057|ref|NC_008599.1|	1711364	1712890	2	+	1527	UDP-sugar hydrolase (EC 3.6.1.45); 5&#39;-nucleotidase (EC 3.1.3.5)	Purine conversions; <br>pyrimidine conversions
fig|6666666.23931.peg.1708	CDS	gi|118474057|ref|NC_008599.1|	1713031	1714671	1	+	1641	CTP synthase (EC 6.3.4.2)	CTP synthase (EC 6.3.4.2) cluster; <br>pyrimidine conversions
fig|6666666.23931.peg.1709	CDS	gi|118474057|ref|NC_008599.1|	1714665	1716257	3	+	1593	Single-stranded-DNA-specific exonuclease RecJ (EC 3.1.-.-)	DNA-replication; <br>DNA Repair Base Excision	core before insel VGI_II
fig|6666666.23931.peg.1710	CDS	gi|118474057|ref|NC_008599.1|	1716258	1717442	3	+	1185	Na+/H+ antiporter NhaA type	NhaA, NhaD and Sodium-dependent phosphate transporters	core before insel VGI_II
fig|6666666.23931.peg.1711	CDS	gi|118474057|ref|NC_008599.1|	1717432	1718976	1	+	1545	Putative ABC transporter	- none -	core after insel VGI_II
fig|6666666.23931.peg.1712	CDS	gi|118474057|ref|NC_008599.1|	1719074	1719820	2	+	747	Putative heme oxygenase	- none -	core after insel VGI_II
fig|6666666.23931.peg.1713	CDS	gi|118474057|ref|NC_008599.1|	1719820	1720014	1	+	195	hypothetical protein	- none -
fig|6666666.23931.peg.1714	CDS	gi|118474057|ref|NC_008599.1|	1720102	1722096	1	+	1995	Haemin uptake system outer membrane receptor	Ton and Tol transport systems
fig|6666666.23931.peg.1715	CDS	gi|118474057|ref|NC_008599.1|	1722086	1723066	2	+	981	Haemin uptake system permease protein	- none -
fig|6666666.23931.peg.1716	CDS	gi|118474057|ref|NC_008599.1|	1723066	1723842	1	+	777	Haemin uptake system ATP-binding protein	- none -
fig|6666666.23931.peg.1717	CDS	gi|118474057|ref|NC_008599.1|	1723845	1724639	3	+	795	Haemin uptake system periplasmic haemin-binding protein	- none -
fig|6666666.23931.peg.1718	CDS	gi|118474057|ref|NC_008599.1|	1724911	1725420	1	+	510	Flavodoxin	Flavodoxin
fig|6666666.23931.peg.1719	CDS	gi|118474057|ref|NC_008599.1|	1725978	1725424	-3	-	555	Catalase (EC 1.11.1.6)	Oxidative stress; <br>Protection from Reactive Oxygen Species
fig|6666666.23931.peg.1720	CDS	gi|118474057|ref|NC_008599.1|	1726394	1725963	-2	-	432	Catalase (EC 1.11.1.6)	Oxidative stress; <br>Protection from Reactive Oxygen Species
fig|6666666.23931.rna.44	RNA	gi|118474057|ref|NC_008599.1|	1726657	1726584	-1	-	74	tRNA-Met-CAT	- none -
fig|6666666.23931.peg.1721	CDS	gi|118474057|ref|NC_008599.1|	1726782	1727540	3	+	759	Putative periplasmic protein	- none -
fig|6666666.23931.peg.1722	CDS	gi|118474057|ref|NC_008599.1|	1730338	1727603	-1	-	2736	Flagellar hook subunit protein	Flagellum in Campylobacter
fig|6666666.23931.peg.1723	CDS	gi|118474057|ref|NC_008599.1|	1731121	1730492	-1	-	630	Possible periplasmic protein	- none -
fig|6666666.23931.peg.1724	CDS	gi|118474057|ref|NC_008599.1|	1731923	1731180	-2	-	744	Diaminopimelate epimerase (EC 5.1.1.7)	CBSS-84588.1.peg.1247; <br>Lysine Biosynthesis DAP Pathway; <br>Lysine Biosynthesis DAP Pathway, GJO scratch
fig|6666666.23931.peg.1725	CDS	gi|118474057|ref|NC_008599.1|	1732443	1731904	-3	-	540	Dephospho-CoA kinase (EC 2.7.1.24)	Coenzyme A Biosynthesis
fig|6666666.23931.peg.1726	CDS	gi|118474057|ref|NC_008599.1|	1732900	1732505	-1	-	396	Endoribonuclease L-PSP	- none -
fig|6666666.23931.peg.1727	CDS	gi|118474057|ref|NC_008599.1|	1733044	1734027	1	+	984	Phosphoribosylformylglycinamidine cyclo-ligase (EC 6.3.3.1)	De Novo Purine Biosynthesis
fig|6666666.23931.peg.1728	CDS	gi|118474057|ref|NC_008599.1|	1735144	1734059	-1	-	1086	hypothetical protein	- none -
fig|6666666.23931.peg.1729	CDS	gi|118474057|ref|NC_008599.1|	1736324	1735131	-2	-	1194	Helicase-like protein	- none -
fig|6666666.23931.peg.1730	CDS	gi|118474057|ref|NC_008599.1|	1737216	1736326	-3	-	891	Permease of the drug/metabolite transporter (DMT) superfamily	Queuosine-Archaeosine Biosynthesis
fig|6666666.23931.peg.1731	CDS	gi|118474057|ref|NC_008599.1|	1737790	1737272	-1	-	519	Thiol peroxidase, Tpx-type (EC 1.11.1.15)	Thioredoxin-disulfide reductase
fig|6666666.23931.peg.1732	CDS	gi|118474057|ref|NC_008599.1|	1738281	1737868	-3	-	414	Putative integral membrane protein	- none -
fig|6666666.23931.peg.1733	CDS	gi|118474057|ref|NC_008599.1|	1738889	1738281	-2	-	609	Orotate phosphoribosyltransferase (EC 2.4.2.10)	De Novo Pyrimidine Synthesis
fig|6666666.23931.peg.1734	CDS	gi|118474057|ref|NC_008599.1|	1739449	1738892	-1	-	558	Ribosome recycling factor	CBSS-176299.4.peg.1996B; <br>Translation termination factors bacterial
fig|6666666.23931.peg.1735	CDS	gi|118474057|ref|NC_008599.1|	1740356	1739439	-2	-	918	Polysaccharide deacetylase	- none -
fig|6666666.23931.peg.1736	CDS	gi|118474057|ref|NC_008599.1|	1740724	1740395	-1	-	330	Preprotein translocase subunit SecG (TC 3.A.5.1.1)	CBSS-331978.3.peg.2915
fig|6666666.23931.peg.1737	CDS	gi|118474057|ref|NC_008599.1|	1741504	1740824	-1	-	681	membrane protein	- none -
fig|6666666.23931.rna.45	RNA	gi|118474057|ref|NC_008599.1|	1741874	1741790	-2	-	85	tRNA-Ser-TGA	- none -
fig|6666666.23931.peg.1738	CDS	gi|118474057|ref|NC_008599.1|	1742038	1741883	-1	-	156	hypothetical protein	- none -
fig|6666666.23931.rna.46	RNA	gi|118474057|ref|NC_008599.1|	1742132	1742062	-2	-	71	tRNA-Cys-GCA	tRNAs
fig|6666666.23931.rna.47	RNA	gi|118474057|ref|NC_008599.1|	1742242	1742159	-1	-	84	tRNA-Leu-TAA	- none -
fig|6666666.23931.rna.48	RNA	gi|118474057|ref|NC_008599.1|	1742327	1742256	-2	-	72	tRNA-Gly-GCC	tRNAs
fig|6666666.23931.rna.49	RNA	gi|118474057|ref|NC_008599.1|	1742470	1742542	1	+	73	tRNA-Ala-GGC	tRNAs
fig|6666666.23931.peg.1739	CDS	gi|118474057|ref|NC_008599.1|	1742748	1745948	3	+	3201	serine protease, subtilase family	- none -
fig|6666666.23931.peg.1740	CDS	gi|118474057|ref|NC_008599.1|	1746575	1746327	-2	-	249	4-carboxymuconolactone decarboxylase (EC 4.1.1.44)	- none -
fig|6666666.23931.peg.1741	CDS	gi|118474057|ref|NC_008599.1|	1746853	1746689	-1	-	165	hypothetical protein	- none -
fig|6666666.23931.peg.1742	CDS	gi|118474057|ref|NC_008599.1|	1747186	1747767	1	+	582	putative modulator of drug activity MdaB	- none -
fig|6666666.23931.peg.1743	CDS	gi|118474057|ref|NC_008599.1|	1748095	1747823	-1	-	273	Flavodoxin	Flavodoxin
fig|6666666.23931.peg.1744	CDS	gi|118474057|ref|NC_008599.1|	1748647	1748495	-1	-	153	hypothetical protein	- none -
fig|6666666.23931.peg.1745	CDS	gi|118474057|ref|NC_008599.1|	1748977	1748756	-1	-	222	putative inner membrane protein	- none -
fig|6666666.23931.peg.1746	CDS	gi|118474057|ref|NC_008599.1|	1749355	1749227	-1	-	129	hypothetical protein	- none -
fig|6666666.23931.peg.1747	CDS	gi|118474057|ref|NC_008599.1|	1749681	1749373	-3	-	309	hypothetical protein	- none -
fig|6666666.23931.peg.1748	CDS	gi|118474057|ref|NC_008599.1|	1750846	1750226	-1	-	621	Thymidylate synthase thyX (EC 2.1.1.-)	Folate Biosynthesis
fig|6666666.23931.peg.1749	CDS	gi|118474057|ref|NC_008599.1|	1752530	1750881	-2	-	1650	Glucose-methanol-choline (GMC) oxidoreductase:NAD binding site	Respiratory dehydrogenases 1
fig|6666666.23931.peg.1750	CDS	gi|118474057|ref|NC_008599.1|	1753079	1752558	-2	-	522	Tat (twin-arginine translocation) pathway signal sequence domain protein	- none -
fig|6666666.23931.peg.1751	CDS	gi|118474057|ref|NC_008599.1|	1753503	1753069	-3	-	435	hypothetical protein	- none -
fig|6666666.23931.peg.1752	CDS	gi|118474057|ref|NC_008599.1|	1753743	1753573	-3	-	171	hypothetical protein	- none -
fig|6666666.23931.peg.1753	CDS	gi|118474057|ref|NC_008599.1|	1754454	1753855	-3	-	600	Oxygen-insensitive NAD(P)H nitroreductase (EC 1.-.-.-) / Dihydropteridine reductase (EC 1.5.1.34)	- none -
fig|6666666.23931.peg.1754	CDS	gi|118474057|ref|NC_008599.1|	1754992	1754477	-1	-	516	nitroimidazole resistance protein, putative	- none -
fig|6666666.23931.peg.1755	CDS	gi|118474057|ref|NC_008599.1|	1755885	1755034	-3	-	852	hypothetical protein	- none -
fig|6666666.23931.peg.1756	CDS	gi|118474057|ref|NC_008599.1|	1757709	1755946	-3	-	1764	hypothetical protein	- none -
fig|6666666.23931.peg.1757	CDS	gi|118474057|ref|NC_008599.1|	1758500	1757736	-2	-	765	Putative ribosomal pseudouridine synthase (EC 4.2.1.70)	- none -
fig|6666666.23931.peg.1758	CDS	gi|118474057|ref|NC_008599.1|	1759453	1758500	-1	-	954	Arabinose 5-phosphate isomerase (EC 5.3.1.13)	KDO2-Lipid A biosynthesis
fig|6666666.23931.peg.1759	CDS	gi|118474057|ref|NC_008599.1|	1761438	1759477	-3	-	1962	Zn-dependent hydrolase, RNA-metabolising	Bacterial RNA-metabolizing Zn-dependent hydrolases
fig|6666666.23931.peg.1760	CDS	gi|118474057|ref|NC_008599.1|	1762213	1761407	-1	-	807	SSU rRNA (adenine(1518)-N(6)/adenine(1519)-N(6))-dimethyltransferase (EC 2.1.1.182)	ECSIG4-SIG7; <br>RNA methylation; <br>Ribosome biogenesis bacterial
fig|6666666.23931.peg.1761	CDS	gi|118474057|ref|NC_008599.1|	1763478	1762246	-3	-	1233	hypothetical protein	- none -
fig|6666666.23931.peg.1762	CDS	gi|118474057|ref|NC_008599.1|	1763599	1764357	1	+	759	Imidazole glycerol phosphate synthase cyclase subunit (EC 4.1.3.-)	Histidine Biosynthesis
fig|6666666.23931.peg.1763	CDS	gi|118474057|ref|NC_008599.1|	1764354	1764893	3	+	540	purine nucleoside phosphorylase (punB)	- none -
fig|6666666.23931.peg.1764	CDS	gi|118474057|ref|NC_008599.1|	1764890	1765954	2	+	1065	Ribosomal RNA large subunit methyltransferase N (EC 2.1.1.-)	RNA methylation
fig|6666666.23931.peg.1765	CDS	gi|118474057|ref|NC_008599.1|	1765951	1766250	1	+	300	hypothetical protein	- none -
fig|6666666.23931.peg.1766	CDS	gi|118474057|ref|NC_008599.1|	1767360	1766401	-3	-	960	Putative ribosomal pseudouridine synthase (EC 4.2.1.70)	- none -
fig|6666666.23931.peg.1767	CDS	gi|118474057|ref|NC_008599.1|	1767442	1768770	1	+	1329	Adenylosuccinate lyase (EC 4.3.2.2)	De Novo Purine Biosynthesis; <br>Purine conversions
fig|6666666.23931.peg.1768	CDS	gi|118474057|ref|NC_008599.1|	1768847	1771222	2	+	2376	Ribonucleotide reductase of class Ia (aerobic), alpha subunit (EC 1.17.4.1)	Ribonucleotide reduction
fig|6666666.23931.peg.1769	CDS	gi|118474057|ref|NC_008599.1|	1771451	1772920	2	+	1470	Lysine-specific permease	- none -
fig|6666666.23931.peg.1770	CDS	gi|118474057|ref|NC_008599.1|	1773441	1772968	-3	-	474	Crossover junction endodeoxyribonuclease RuvC (EC 3.1.22.4)	DNA-replication; <br>RuvABC plus a hypothetical
