# Supplementary material for: Comparative Genome Analysis of Campylobacter fetus Subspecies Revealed Horizontally Acquired Genetic Elements Important for Virulence and Niche Specificity
Source: PLoS One. 2014 Jan 9;9(1):e85491. doi: 10.1371/journal.pone.0085491 (PMC3887049; doi:10.1371/journal.pone.0085491)
Supplement: File S3 — (XLSX) [file pone.0085491.s008.xlsx]

## Sheet: ICE_Job_23933.tsv
Feature ID	Type	Start	Stop	Frame	Strand	Length (bp)	Function	Subsystem	Additonal Information	NCBI GI
fig|6666666.23933.peg.1	CDS	30	254	3	+	225	IncP-type conjugative transfer protein TrbC	- none -
fig|6666666.23933.peg.2	CDS	251	541	2	+	291	Conjugative transfer protein TrbD	- none -
fig|6666666.23933.peg.3	CDS	544	3003	1	+	2460	Conjugative transfer protein TrbE	- none -
fig|6666666.23933.peg.4	CDS	3000	3539	3	+	540	Phage antirepressor protein	- none -
fig|6666666.23933.peg.5	CDS	3536	4237	2	+	702	IncQ plasmid conjugative transfer protein TraQ (RP4 TrbM homolog)	- none -
fig|6666666.23933.peg.6	CDS	4239	5183	3	+	945	Conjugative transfer protein TrbJ	- none -
fig|6666666.23933.peg.7	CDS	5205	5387	3	+	183	hypothetical protein	- none -
fig|6666666.23933.peg.8	CDS	5384	6628	2	+	1245	Conjugative transfer protein TrbL	- none -
fig|6666666.23933.peg.9	CDS	6792	7475	3	+	684	Conjugative transfer protein TrbF	- none -
fig|6666666.23933.peg.10	CDS	7494	8408	3	+	915	Conjugative transfer protein TrbG	- none -
fig|6666666.23933.peg.11	CDS	8409	8846	3	+	438	hypothetical protein	- none -
fig|6666666.23933.peg.12	CDS	8856	10091	3	+	1236	Conjugative transfer protein TrbI	- none -
fig|6666666.23933.peg.13	CDS	10084	10839	1	+	756	FIG00469571: hypothetical protein	- none -
fig|6666666.23933.peg.14	CDS	11923	10823	-1	-	1101	hypothetical protein	- none -
fig|6666666.23933.peg.15	CDS	12356	11901	-2	-	456	Mobile element protein	- none -	ISHa1152 transposase A
fig|6666666.23933.peg.16	CDS	12457	13251	1	+	795	Type IV secretion system protein VirD4	- none -
fig|6666666.23933.peg.17	CDS	13263	13970	3	+	708	transfer origin protein, TraL	- none -
fig|6666666.23933.peg.18	CDS	14087	14323	2	+	237	conserved hypothetical protein	- none -
fig|6666666.23933.peg.19	CDS	14316	14987	3	+	672	cell filamentation-like protein	- none -	Fic3
fig|6666666.23933.peg.20	CDS	15048	15506	3	+	459	hypothetical protein	- none -
fig|6666666.23933.peg.21	CDS	15503	15874	2	+	372	hypothetical protein	- none -
fig|6666666.23933.peg.22	CDS	15985	16671	1	+	687	Plasmid partitioning protein ParA	- none -
fig|6666666.23933.peg.23	CDS	16675	16884	1	+	210	hypothetical protein	- none -
fig|6666666.23933.peg.24	CDS	18472	16964	-1	-	1509	traI protein, putative	- none -	Relaxase
fig|6666666.23933.peg.25	CDS	18869	18501	-2	-	369	DNA transfer system protein TraJ	- none -	origin of transfer binding protein
fig|6666666.23933.peg.26	CDS	19094	19309	2	+	216	hypothetical protein	- none -
fig|6666666.23933.peg.27	CDS	19302	19577	3	+	276	conserved hypothetical protein	- none -
fig|6666666.23933.peg.28	CDS	19574	19903	2	+	330	hypothetical protein	- none -
fig|6666666.23933.peg.29	CDS	19884	20615	3	+	732	hypothetical protein	- none -
fig|6666666.23933.peg.30	CDS	20824	20958	1	+	135	hypothetical protein	- none -
fig|6666666.23933.peg.31	CDS	21329	22153	2	+	825	hypothetical protein	- none -
fig|6666666.23933.peg.32	CDS	22150	22563	1	+	414	hypothetical protein	- none -
fig|6666666.23933.peg.33	CDS	22911	23807	3	+	897	Conjugative transfer protein TrbB	- none -
fig|6666666.23933.peg.34	CDS	24891	23791	-3	-	1101	transposase OrfB	- none -
fig|6666666.23933.peg.35	CDS	25324	24869	-1	-	456	Mobile element protein	- none -	ISHa1152 transposase A
fig|6666666.23933.peg.36	CDS	25517	25383	-2	-	135	hypothetical protein	- none -
fig|6666666.23933.peg.37	CDS	25724	25999	2	+	276	hypothetical protein	- none -
fig|6666666.23933.peg.38	CDS	26060	26377	2	+	318	hypothetical protein	- none -	virB2
fig|6666666.23933.peg.39	CDS	26384	29137	2	+	2754	ATPase provides energy for both assembly of type IV secretion complex and secretion of T-DNA complex (VirB4)	- none -
fig|6666666.23933.peg.40	CDS	29148	29894	3	+	747	Minor pilin of type IV secretion complex, VirB5	- none -
fig|6666666.23933.peg.41	CDS	29898	31004	3	+	1107	hypothetical protein	- none -	Inner membrane protein of type IV secretion of T-DNA complex, VirB6
fig|6666666.23933.peg.42	CDS	31001	31177	2	+	177	hypothetical protein	- none -
fig|6666666.23933.peg.43	CDS	31174	31845	1	+	672	Inner membrane protein forms channel for type IV secretion of T-DNA complex, VirB8	- none -
fig|6666666.23933.peg.44	CDS	31905	32843	3	+	939	Forms the bulk of type IV secretion complex that spans outer membrane and periplasm (VirB9)	- none -
fig|6666666.23933.peg.45	CDS	32836	34026	1	+	1191	Inner membrane protein forms channel for type IV secretion of T-DNA complex (VirB10)	- none -
fig|6666666.23933.peg.46	CDS	34016	34960	2	+	945	ATPase required for both assembly of type IV secretion complex and secretion of T-DNA complex, VirB11	- none -
fig|6666666.23933.peg.47	CDS	34957	36858	1	+	1902	hypothetical protein	- none -	Coupling protein VirD4, ATPase required for T-DNA transfer
fig|6666666.23933.peg.48	CDS	36855	37295	3	+	441	Cpp44	- none -
fig|6666666.23933.peg.49	CDS	37292	38020	2	+	729	IncQ plasmid conjugative transfer protein TraQ (RP4 TrbM homolog)	- none -
fig|6666666.23933.peg.50	CDS	38010	39053	3	+	1044	hypothetical protein	- none -
fig|6666666.23933.peg.51	CDS	39057	39746	3	+	690	hypothetical protein	- none -
fig|6666666.23933.peg.52	CDS	39842	41785	2	+	1944	DNA topoisomerase I (EC 5.99.1.2)	- none -
fig|6666666.23933.peg.53	CDS	41801	42223	2	+	423	hypothetical protein	- none -
fig|6666666.23933.peg.54	CDS	42348	42851	3	+	504	Lytic transglycosylase, catalytic	- none -
fig|6666666.23933.peg.55	CDS	42848	43870	2	+	1023	DNA primase (EC 2.7.7.-)	- none -
fig|6666666.23933.peg.56	CDS	43988	49942	2	+	5955	helicase, Snf2 family	- none -
fig|6666666.23933.peg.57	CDS	50260	50003	-1	-	258	hypothetical protein	- none -
fig|6666666.23933.peg.58	CDS	50813	50250	-2	-	564	hypothetical protein	- none -
fig|6666666.23933.peg.59	CDS	51209	50997	-2	-	213	hypothetical protein	- none -
fig|6666666.23933.peg.60	CDS	51964	51206	-1	-	759	hypothetical protein	- none -
fig|6666666.23933.peg.61	CDS	52533	52979	3	+	447	hypothetical protein	- none -
fig|6666666.23933.peg.62	CDS	54188	53022	-2	-	1167	IncQ plasmid conjugative transfer DNA nicking endonuclease TraR (pTi VirD2 homolog)	- none -
fig|6666666.23933.peg.63	CDS	54729	54190	-3	-	540	hypothetical protein	- none -
fig|6666666.23933.peg.64	CDS	54947	55189	2	+	243	hypothetical protein	- none -
fig|6666666.23933.peg.65	CDS	55208	55432	2	+	225	conserved hypothetical protein	- none -
fig|6666666.23933.peg.66	CDS	55432	56745	1	+	1314	cell filamentation-like protein	- none -	Fic4
fig|6666666.23933.peg.67	CDS	57825	56749	-3	-	1077	replication protein	- none -
fig|6666666.23933.peg.68	CDS	58205	58080	-2	-	126	hypothetical protein	- none -
fig|6666666.23933.peg.69	CDS	58371	58643	3	+	273	hypothetical protein	- none -
fig|6666666.23933.peg.70	CDS	58637	58948	2	+	312	hypothetical protein	- none -
fig|6666666.23933.peg.71	CDS	58945	59223	1	+	279	hypothetical protein	- none -
fig|6666666.23933.peg.72	CDS	60502	59402	-1	-	1101	hypothetical protein	- none -
fig|6666666.23933.peg.73	CDS	60935	60480	-2	-	456	Mobile element protein	- none -	ISHa1152 transposase A
