# Supplementary material for: Comparative Genome Analysis of Campylobacter fetus Subspecies Revealed Horizontally Acquired Genetic Elements Important for Virulence and Niche Specificity
Source: PLoS One. 2014 Jan 9;9(1):e85491. doi: 10.1371/journal.pone.0085491 (PMC3887049; doi:10.1371/journal.pone.0085491)
Supplement: File S4 — (XLSX) [file pone.0085491.s009.xlsx]

## Sheet: TableS2_comparison_Cfv_Cff.tsv
Campylobacter fetus subsp. venerealis strain 84-112
Length AA	Gene ID	predicted function
38	fig|6666666.23930.peg.22	hypothetical protein
58	fig|6666666.23930.peg.131	hypothetical protein
213	fig|6666666.23930.peg.141	First ORF in transposon ISC1904
431	fig|6666666.23930.peg.142	Mobile element protein
109	fig|6666666.23930.peg.539	Mobile element protein
360	fig|6666666.23930.peg.540	transposase
261	fig|6666666.23930.peg.566	prophage MuSo2, transcriptional regulator, Cro/CI family protein
54	fig|6666666.23930.peg.567	hypothetical protein
917	fig|6666666.23930.peg.568	hypothetical protein
202	fig|6666666.23930.peg.569	putative bacteriophage DNA transposition protein B
111	fig|6666666.23930.peg.570	hypothetical protein
50	fig|6666666.23930.peg.571	hypothetical protein
82	fig|6666666.23930.peg.572	hypothetical protein
60	fig|6666666.23930.peg.573	hypothetical protein
91	fig|6666666.23930.peg.574	hypothetical protein
39	fig|6666666.23930.peg.575	hypothetical protein
138	fig|6666666.23930.peg.576	hypothetical protein
69	fig|6666666.23930.peg.577	hypothetical protein
158	fig|6666666.23930.peg.578	hypothetical protein
143	fig|6666666.23930.peg.579	hypothetical protein
69	fig|6666666.23930.peg.580	hypothetical protein
112	fig|6666666.23930.peg.582	hypothetical protein
112	fig|6666666.23930.peg.589	hypothetical protein
98	fig|6666666.23930.peg.590	hypothetical protein
106	fig|6666666.23930.peg.591	hypothetical protein
63	fig|6666666.23930.peg.592	hypothetical protein
309	fig|6666666.23930.peg.593	hypothetical protein
58	fig|6666666.23930.peg.595	hypothetical protein
45	fig|6666666.23930.peg.596	hypothetical protein
419	fig|6666666.23930.peg.598	hypothetical protein
88	fig|6666666.23930.peg.599	hypothetical protein
233	fig|6666666.23930.peg.600	hypothetical protein
181	fig|6666666.23930.peg.601	hypothetical protein
235	fig|6666666.23930.peg.602	hypothetical protein
741	fig|6666666.23930.peg.603	hypothetical protein
91	fig|6666666.23930.peg.604	hypothetical protein
43	fig|6666666.23930.peg.605	hypothetical protein
78	fig|6666666.23930.peg.606	hypothetical protein
185	fig|6666666.23930.peg.607	hypothetical protein
125	fig|6666666.23930.peg.609	hypothetical protein
155	fig|6666666.23930.peg.610	hypothetical protein
214	fig|6666666.23930.peg.611	phage repressor protein, putative
147	fig|6666666.23930.peg.702	hypothetical protein
252	fig|6666666.23930.peg.703	hypothetical protein
322	fig|6666666.23930.peg.704	hypothetical protein
117	fig|6666666.23930.peg.705	hypothetical protein
185	fig|6666666.23930.peg.708	hypothetical protein
117	fig|6666666.23930.peg.709	hypothetical protein
39	fig|6666666.23930.peg.710	hypothetical protein
122	fig|6666666.23930.peg.711	hypothetical protein
357	fig|6666666.23930.peg.712	hypothetical protein
118	fig|6666666.23930.peg.713	hypothetical protein
213	fig|6666666.23930.peg.714	hypothetical protein
298	fig|6666666.23930.peg.715	hypothetical protein
252	fig|6666666.23930.peg.716	hypothetical protein
286	fig|6666666.23930.peg.717	hypothetical protein
62	fig|6666666.23930.peg.733	hypothetical protein
146	fig|6666666.23930.peg.734	hypothetical protein
157	fig|6666666.23930.peg.735	hypothetical protein
69	fig|6666666.23930.peg.736	hypothetical protein
138	fig|6666666.23930.peg.737	hypothetical protein
117	fig|6666666.23930.peg.738	conserved hypothetical protein
214	fig|6666666.23930.peg.739	hypothetical protein
107	fig|6666666.23930.peg.740	hypothetical protein
294	fig|6666666.23930.peg.741	hypothetical protein
739	fig|6666666.23930.peg.742	hypothetical protein
60	fig|6666666.23930.peg.743	hypothetical protein
75	fig|6666666.23930.peg.744	hypothetical protein
308	fig|6666666.23930.peg.745	hypothetical protein
42	fig|6666666.23930.peg.746	hypothetical protein
116	fig|6666666.23930.peg.747	hypothetical protein
76	fig|6666666.23930.peg.748	hypothetical protein
43	fig|6666666.23930.peg.749	hypothetical protein
131	fig|6666666.23930.peg.750	hypothetical protein
322	fig|6666666.23930.peg.751	hypothetical protein
56	fig|6666666.23930.peg.752	hypothetical protein
87	fig|6666666.23930.peg.753	hypothetical protein
44	fig|6666666.23930.peg.754	hypothetical protein
128	fig|6666666.23930.peg.755	hypothetical protein
212	fig|6666666.23930.peg.756	EcoRI methylase/methyltransferase
93	fig|6666666.23930.peg.757	hypothetical protein
125	fig|6666666.23930.peg.758	Plasmid partitioning protein ParA
43	fig|6666666.23930.peg.759	hypothetical protein
189	fig|6666666.23930.peg.760	hypothetical protein
62	fig|6666666.23930.peg.761	hypothetical protein
85	fig|6666666.23930.peg.762	hypothetical protein
343	fig|6666666.23930.peg.763	hypothetical protein
80	fig|6666666.23930.peg.764	hypothetical protein
230	fig|6666666.23930.peg.765	hypothetical protein
43	fig|6666666.23930.peg.865	hypothetical protein
38	fig|6666666.23930.peg.969	hypothetical protein
39	fig|6666666.23930.peg.1161	Putative amino-acid transport protein
257	fig|6666666.23930.peg.1224	Mobile element protein
124	fig|6666666.23930.peg.1225	Mobile element protein
179	fig|6666666.23930.peg.1226	First ORF in transposon ISC1904
133	fig|6666666.23930.peg.1252	Putative large exoprotein involved in heme utilization or adhesion of ShlA/HecA/FhaA family
42	fig|6666666.23930.peg.1295	hypothetical protein
236	fig|6666666.23930.peg.1296	regulator
66	fig|6666666.23930.peg.1297	hypothetical protein
67	fig|6666666.23930.peg.1298	hypothetical protein
56	fig|6666666.23930.peg.1299	hypothetical protein
863	fig|6666666.23930.peg.1300	hypothetical protein
318	fig|6666666.23930.peg.1301	hypothetical protein
88	fig|6666666.23930.peg.1302	hypothetical protein
42	fig|6666666.23930.peg.1303	hypothetical protein
39	fig|6666666.23930.peg.1304	hypothetical protein
138	fig|6666666.23930.peg.1305	hypothetical protein
53	fig|6666666.23930.peg.1306	hypothetical protein
69	fig|6666666.23930.peg.1307	hypothetical protein
157	fig|6666666.23930.peg.1308	hypothetical protein
146	fig|6666666.23930.peg.1309	hypothetical protein
62	fig|6666666.23930.peg.1310	hypothetical protein
286	fig|6666666.23930.peg.1326	hypothetical protein
252	fig|6666666.23930.peg.1327	hypothetical protein
298	fig|6666666.23930.peg.1328	hypothetical protein
213	fig|6666666.23930.peg.1329	hypothetical protein
118	fig|6666666.23930.peg.1330	hypothetical protein
357	fig|6666666.23930.peg.1331	hypothetical protein
122	fig|6666666.23930.peg.1332	hypothetical protein
39	fig|6666666.23930.peg.1333	hypothetical protein
117	fig|6666666.23930.peg.1334	hypothetical protein
185	fig|6666666.23930.peg.1335	hypothetical protein
117	fig|6666666.23930.peg.1338	hypothetical protein
322	fig|6666666.23930.peg.1339	hypothetical protein
252	fig|6666666.23930.peg.1340	hypothetical protein
147	fig|6666666.23930.peg.1341	hypothetical protein
446	fig|6666666.23930.peg.1342	IncQ plasmid conjugative transfer DNA nicking endonuclease TraR (pTi VirD2 homolog)
90	fig|6666666.23930.peg.1343	hypothetical protein
307	fig|6666666.23930.peg.1344	cell filamentation protein Fic-related protein
279	fig|6666666.23930.peg.1345	hypothetical protein
144	fig|6666666.23930.peg.1346	hypothetical protein
104	fig|6666666.23930.peg.1347	hypothetical protein
106	fig|6666666.23930.peg.1349	hypothetical protein
237	fig|6666666.23930.peg.1350	hypothetical protein
72	fig|6666666.23930.peg.1351	hypothetical protein
85	fig|6666666.23930.peg.1352	hypothetical protein
407	fig|6666666.23930.peg.1353	hypothetical protein
166	fig|6666666.23930.peg.1354	lytic transglycosylase, catalytic
423	fig|6666666.23930.peg.1355	hypothetical protein
249	fig|6666666.23930.peg.1357	hypothetical protein
326	fig|6666666.23930.peg.1358	hypothetical protein
235	fig|6666666.23930.peg.1359	IncQ plasmid conjugative transfer protein TraQ (RP4 TrbM homolog)
156	fig|6666666.23930.peg.1360	cpp44
74	fig|6666666.23930.peg.1361	hypothetical protein
736	fig|6666666.23930.peg.1362	Coupling protein VirD4, ATPase required for T-DNA transfer
389	fig|6666666.23930.peg.1364	Inner membrane protein forms channel for type IV secretion of T-DNA complex (VirB10)
314	fig|6666666.23930.peg.1365	Forms the bulk of type IV secretion complex that spans outer membrane and periplasm (VirB9)
183	fig|6666666.23930.peg.1366	hypothetical protein
92	fig|6666666.23930.peg.1367	hypothetical protein
235	fig|6666666.23930.peg.1368	Inner membrane protein forms channel for type IV secretion of T-DNA complex, VirB8
83	fig|6666666.23930.peg.1369	hypothetical protein
392	fig|6666666.23930.peg.1370	Inner membrane protein of type IV secretion of T-DNA complex, VirB6
264	fig|6666666.23930.peg.1371	Minor pilin of type IV secretion complex, VirB5
930	fig|6666666.23930.peg.1372	Inner membrane protein forms channel for type IV secretion of T-DNA complex, VirB3 / ATPase required for both assembly of type IV secretion complex and secretion of T-DNA complex, VirB4
74	fig|6666666.23930.peg.1373	hypothetical protein
40	fig|6666666.23930.peg.1374	hypothetical protein
109	fig|6666666.23930.peg.1432	Protein of unknown function UPF0060
48	fig|6666666.23930.peg.1676	hypothetical protein
38	fig|6666666.23930.peg.1699	hypothetical protein
86	fig|6666666.23930.peg.1733	hypothetical protein
60	fig|6666666.23930.peg.1735	hypothetical protein
453	fig|6666666.23930.peg.1760	hypothetical protein
455	fig|6666666.23930.peg.1761	hypothetical protein
386	fig|6666666.23930.peg.1890	site-specific recombinase, phage integrase family, putative
41	fig|6666666.23930.peg.1891	hypothetical protein
206	fig|6666666.23930.peg.1893	hypothetical protein
331	fig|6666666.23930.peg.1894	FIG00469541: hypothetical protein
246	fig|6666666.23930.peg.1896	IncQ plasmid conjugative transfer protein TraQ (RP4 TrbM homolog)
418	fig|6666666.23930.peg.1897	hypothetical protein
70	fig|6666666.23930.peg.1898	hypothetical protein
45	fig|6666666.23930.peg.1899	hypothetical protein
94	fig|6666666.23930.peg.1900	hypothetical protein
110	fig|6666666.23930.peg.1901	hypothetical protein
187	fig|6666666.23930.peg.1902	ATP synthase B&#39; chain (EC 3.6.3.14)
543	fig|6666666.23930.peg.1903	hypothetical protein
105	fig|6666666.23930.peg.1904	hypothetical protein
81	fig|6666666.23930.peg.1905	hypothetical protein
831	fig|6666666.23930.peg.1906	VirB4
41	fig|6666666.23930.peg.1907	hypothetical protein
217	fig|6666666.23930.peg.1908	VirB8
392	fig|6666666.23930.peg.1909	Type IV secretion/competence protein (VirB9)
403	fig|6666666.23930.peg.1910	Type IV secretion/competence protein (VirB10)
74	fig|6666666.23930.peg.1911	hypothetical protein
213	fig|6666666.23930.peg.1913	First ORF in transposon ISC1904
431	fig|6666666.23930.peg.1914	Mobile element protein
48	fig|6666666.23930.peg.1915	hypothetical protein
145	fig|6666666.23930.peg.1916	hypothetical protein
640	fig|6666666.23930.peg.1917	FIG00469919: hypothetical protein
59	fig|6666666.23930.peg.1918	hypothetical protein
276	fig|6666666.23930.peg.1919	Hypothetical protein pVir0008
60	fig|6666666.23930.peg.1920	hypothetical protein
400	fig|6666666.23930.peg.1921	Hypothetical protein pVir0010
196	fig|6666666.23930.peg.1922	hypothetical protein
768	fig|6666666.23930.peg.1924	invasin, putative
333	fig|6666666.23930.peg.1925	EcoRI methylase/methyltransferase
93	fig|6666666.23930.peg.1926	hypothetical protein
216	fig|6666666.23930.peg.1927	Plasmid partitioning protein ParA
43	fig|6666666.23930.peg.1928	hypothetical protein
189	fig|6666666.23930.peg.1929	hypothetical protein
51	fig|6666666.23930.peg.1930	hypothetical protein
72	fig|6666666.23930.peg.1931	hypothetical protein
152	fig|6666666.23930.peg.1932	Mobile element protein
367	fig|6666666.23930.peg.1933	transposase OrfB
219	fig|6666666.23930.peg.1934	RepA
Campylobacter fetus subsp. fetus strain 82-40
Length AA	Gene ID	predicted function
43	fig|6666666.23931.peg.22	hypothetical protein
78	fig|6666666.23931.peg.622	carbamoyl-phosphate synthase large chain( EC:6.3.5.5 )
471	fig|6666666.23931.peg.635	CRISPR-associated protein, TM1802 family
318	fig|6666666.23931.peg.636	CRISPR-associated protein, Csh2 family
254	fig|6666666.23931.peg.637	CRISPR-associated protein, Cas5h family
794	fig|6666666.23931.peg.638	CRISPR-associated helicase Cas3
162	fig|6666666.23931.peg.639	CRISPR-associated RecB family exonuclease Cas4a
334	fig|6666666.23931.peg.640	CRISPR-associated protein Cas1
100	fig|6666666.23931.peg.641	CRISPR-associated protein Cas2
44	fig|6666666.23931.peg.642	hypothetical protein
43	fig|6666666.23931.peg.643	FIG00472501: hypothetical protein
38	fig|6666666.23931.peg.935	hypothetical protein
41	fig|6666666.23931.peg.1265	hypothetical protein
41	fig|6666666.23931.peg.1279	hypothetical protein
292	fig|6666666.23931.peg.1550	Methyltransferase FkbM
235	fig|6666666.23931.peg.1553	Caffeoyl-CoA O-methyltransferase (EC 2.1.1.104)
118	fig|6666666.23931.peg.1557	hypothetical protein
94	fig|6666666.23931.peg.1558	UDP-glucose 4-epimerase, putative
190	fig|6666666.23931.peg.1559	hypothetical protein
370	fig|6666666.23931.peg.1564	UDP-galactopyranose mutase (EC 5.4.99.9)
251	fig|6666666.23931.peg.1565	Methyltransferase
210	fig|6666666.23931.peg.1566	hypothetical protein
232	fig|6666666.23931.peg.1567	hypothetical protein
50	fig|6666666.23931.peg.1585	hypothetical protein
